# Supplementary material for: Modeling Down Syndrome Myeloid Leukemia by Sequential Introduction of GATA1 and STAG2 Mutations in Induced Pluripotent Stem Cells with Trisomy 21
Source: Cells. 2022 Feb 11;11(4):628. doi: 10.3390/cells11040628 (PMC8870267; doi:10.3390/cells11040628)
Supplement: Supplementary file 1 [file cells-11-00628-s001.zip]

Archive with 4 entries (4 files):
- Supplementary_new.pdf
- Supplementary_Table_S1.xlsx
- Supplementary_Table_S2.xlsx
- Supplementary_Table_S3.xlsx
