# Supplementary material for: Modeling Down Syndrome Myeloid Leukemia by Sequential Introduction of GATA1 and STAG2 Mutations in Induced Pluripotent Stem Cells with Trisomy 21
Source: Cells. 2022 Feb 11;11(4):628. doi: 10.3390/cells11040628 (PMC8870267; doi:10.3390/cells11040628)
Supplement: Supplementary file 1 [file cells-11-00628-s001.zip › Supplementary_Table_S1.xlsx]

## Sheet: HSPCs_T21-1GvsT21-1_DOWN
T21-1G HSPCs vs T21-1 HSPCs; Downregulated genes, FDR < 0.05
Gene ID	logFC_TG vs T	PValue	FDR	Name
AHSP	-9.64818	9.59736e-27	4.68461e-25	alpha hemoglobin stabilizing protein [Source:HGNC Symbol;Acc:HGNC:18075]
OPRK1	-8.89321	1.41669e-18	3.61775e-17	opioid receptor kappa 1 [Source:HGNC Symbol;Acc:HGNC:8154]
MIR9-1HG	-8.68856	2.17378e-14	3.78562e-13	MIR9-1 host gene [Source:HGNC Symbol;Acc:HGNC:30780]
MIR924HG	-8.56213	5.06276e-11	6.17802e-10	MIR924 host gene [Source:HGNC Symbol;Acc:HGNC:44332]
RLN3	-8.37178	8.29034e-10	9.07899e-09
GRXCR2	-8.12006	1.89815e-08	1.75667e-07	glutaredoxin and cysteine rich domain containing 2 [Source:HGNC Symbol;Acc:HGNC:33862]
HBZ	-8.11831	2.44402e-215	4.17536e-211	hemoglobin subunit zeta [Source:HGNC Symbol;Acc:HGNC:4835]
NFIA	-7.78608	9.17804e-11	1.09879e-09	nuclear factor I A [Source:HGNC Symbol;Acc:HGNC:7784]
PKLR	-7.76092	1.11238e-85	7.60155e-83
EMCN	-7.66496	5.70235e-09	5.69369e-08	endomucin [Source:HGNC Symbol;Acc:HGNC:16041]
MOBP	-7.56742	8.80197e-10	9.60848e-09	myelin associated oligodendrocyte basic protein [Source:HGNC Symbol;Acc:HGNC:7189]
C5orf63	-7.44905	5.72272e-08	4.96783e-07	chromosome 5 open reading frame 63 [Source:HGNC Symbol;Acc:HGNC:40051]
CCN3	-7.41285	0.0170926	0.044897	cellular communication network factor 3 [Source:HGNC Symbol;Acc:HGNC:7885]
CAPN13	-7.39621	2.32438e-08	2.12921e-07	calpain 13 [Source:HGNC Symbol;Acc:HGNC:16663]
HBM	-7.26953	9.3141e-08	7.854e-07	hemoglobin subunit mu [Source:HGNC Symbol;Acc:HGNC:4826]
RELN	-7.05748	3.08572e-127	5.85738e-124	reelin [Source:HGNC Symbol;Acc:HGNC:9957]
KLHDC8A	-7.03236	2.61946e-07	2.06225e-06	kelch domain containing 8A [Source:HGNC Symbol;Acc:HGNC:25573]
HOXC8	-6.99784	2.08734e-06	1.4242e-05	homeobox C8 [Source:HGNC Symbol;Acc:HGNC:5129]
TRAPPC3L	-6.91914	1.23278e-06	8.75342e-06	trafficking protein particle complex 3 like [Source:HGNC Symbol;Acc:HGNC:21090]
C1orf94	-6.90556	2.89684e-06	1.92567e-05	chromosome 1 open reading frame 94 [Source:HGNC Symbol;Acc:HGNC:28250]
ZNF229	-6.87185	3.8108e-25	1.63167e-23	zinc finger protein 229 [Source:HGNC Symbol;Acc:HGNC:13022]
UPK1A-AS1	-6.81641	3.02084e-24	1.22005e-22	UPK1A antisense RNA 1 [Source:HGNC Symbol;Acc:HGNC:40603]
HUS1B	-6.78837	1.24906e-06	8.86172e-06	HUS1 checkpoint clamp component B [Source:HGNC Symbol;Acc:HGNC:16485]
TCHH	-6.76403	1.22729e-06	8.72533e-06	trichohyalin [Source:HGNC Symbol;Acc:HGNC:11791]
CST9L	-6.71474	2.62541e-06	1.75685e-05	cystatin 9 like [Source:HGNC Symbol;Acc:HGNC:16233]
EGFL6	-6.67188	3.36487e-18	8.41661e-17	EGF like domain multiple 6 [Source:HGNC Symbol;Acc:HGNC:3235]
HBA2	-6.65821	2.7092e-211	2.3142e-207	hemoglobin subunit alpha 2 [Source:HGNC Symbol;Acc:HGNC:4824]
RAD21L1	-6.6575	7.81463e-06	4.79372e-05	RAD21 cohesin complex component like 1 [Source:HGNC Symbol;Acc:HGNC:16271]
BMP10	-6.64889	6.98803e-06	4.32532e-05	bone morphogenetic protein 10 [Source:HGNC Symbol;Acc:HGNC:20869]
NR0B1	-6.63133	7.74869e-06	4.75669e-05	nuclear receptor subfamily 0 group B member 1 [Source:HGNC Symbol;Acc:HGNC:7960]
ZNF471	-6.62517	4.66117e-05	0.000246461	zinc finger protein 471 [Source:HGNC Symbol;Acc:HGNC:23226]
HBA1	-6.57821	3.2697e-195	1.39649e-191	hemoglobin subunit alpha 1 [Source:HGNC Symbol;Acc:HGNC:4823]
FABP1	-6.41658	0.000180457	0.000843943	fatty acid binding protein 1 [Source:HGNC Symbol;Acc:HGNC:3555]
RFPL1	-6.40274	3.87789e-05	0.000209105	ret finger protein like 1 [Source:HGNC Symbol;Acc:HGNC:9977]
PGLYRP3	-6.3916	3.52259e-05	0.000191778	peptidoglycan recognition protein 3 [Source:HGNC Symbol;Acc:HGNC:30014]
LINC00642	-6.3771	2.70811e-05	0.0001508	long intergenic non-protein coding RNA 642 [Source:HGNC Symbol;Acc:HGNC:44293]
CEACAM18	-6.36061	3.38862e-05	0.000184897	CEA cell adhesion molecule 18 [Source:HGNC Symbol;Acc:HGNC:31949]
TRPC3	-6.35538	3.00408e-05	0.000165821	transient receptor potential cation channel subfamily C member 3 [Source:HGNC Symbol;Acc:HGNC:12335]
ZNF572	-6.35418	9.78323e-21	2.92197e-19	zinc finger protein 572 [Source:HGNC Symbol;Acc:HGNC:26758]
INSYN2A	-6.32953	3.70409e-25	1.59397e-23	inhibitory synaptic factor 2A [Source:HGNC Symbol;Acc:HGNC:33859]
LRRC4C	-6.28546	4.50862e-05	0.000239432	leucine rich repeat containing 4C [Source:HGNC Symbol;Acc:HGNC:29317]
GRIK3	-6.25833	8.23975e-31	5.33212e-29	glutamate ionotropic receptor kainate type subunit 3 [Source:HGNC Symbol;Acc:HGNC:4581]
SDR9C7	-6.24366	0.000127786	0.000622141	short chain dehydrogenase/reductase family 9C member 7 [Source:HGNC Symbol;Acc:HGNC:29958]
ALAS2	-6.23688	1.83992e-178	5.23885e-175	5'-aminolevulinate synthase 2 [Source:HGNC Symbol;Acc:HGNC:397]
NPTX2	-6.23383	0.000124523	0.000607641	neuronal pentraxin 2 [Source:HGNC Symbol;Acc:HGNC:7953]
CABP5	-6.22862	2.3934e-23	8.77442e-22	calcium binding protein 5 [Source:HGNC Symbol;Acc:HGNC:13714]
RD3	-6.13308	7.32197e-14	1.20162e-12	retinal degeneration 3, GUCY2D regulator [Source:HGNC Symbol;Acc:HGNC:19689]
TCERG1L	-6.12731	2.04042e-15	3.95222e-14	transcription elongation regulator 1 like [Source:HGNC Symbol;Acc:HGNC:23533]
LY6G6C	-6.1117	8.22127e-05	0.000415171
FXYD4	-6.06881	0.00202959	0.00723874	FXYD domain containing ion transport regulator 4 [Source:HGNC Symbol;Acc:HGNC:4028]
LNCAROD	-6.03245	0.000135244	0.000654777	lncRNA activating regulator of DKK1 [Source:HGNC Symbol;Acc:HGNC:50913]
WNT9A	-6.01735	0.00079988	0.00319727	Wnt family member 9A [Source:HGNC Symbol;Acc:HGNC:12778]
ZNF667	-6.01677	6.67763e-16	1.37281e-14	zinc finger protein 667 [Source:HGNC Symbol;Acc:HGNC:28854]
CDX2	-5.9709	0.000466189	0.00197922	caudal type homeobox 2 [Source:HGNC Symbol;Acc:HGNC:1806]
CCR4	-5.92609	1.01751e-22	3.58415e-21	C-C motif chemokine receptor 4 [Source:HGNC Symbol;Acc:HGNC:1605]
ABCG4	-5.9138	0.000359522	0.00156926	ATP binding cassette subfamily G member 4 [Source:HGNC Symbol;Acc:HGNC:13884]
WNT7B	-5.82718	0.00173488	0.00631282	Wnt family member 7B [Source:HGNC Symbol;Acc:HGNC:12787]
TNNT2	-5.80944	0.00231329	0.00813507	troponin T2, cardiac type [Source:HGNC Symbol;Acc:HGNC:11949]
PDC-AS1	-5.80445	0.00079731	0.00318849	PDC antisense RNA 1 [Source:HGNC Symbol;Acc:HGNC:40432]
HBE1	-5.78858	1.51338e-131	3.23183e-128	hemoglobin subunit epsilon 1 [Source:HGNC Symbol;Acc:HGNC:4830]
SMOC2	-5.69222	0.00431834	0.0139381	SPARC related modular calcium binding 2 [Source:HGNC Symbol;Acc:HGNC:20323]
H2AC21	-5.68276	0.00125725	0.00476885	H2A clustered histone 21 [Source:HGNC Symbol;Acc:HGNC:20508]
H4C1	-5.65276	0.00113406	0.00434986	H4 clustered histone 1 [Source:HGNC Symbol;Acc:HGNC:4781]
SUSD4	-5.65007	0.00277158	0.00951178	sushi domain containing 4 [Source:HGNC Symbol;Acc:HGNC:25470]
CACNG4	-5.63997	0.00382225	0.0125624	calcium voltage-gated channel auxiliary subunit gamma 4 [Source:HGNC Symbol;Acc:HGNC:1408]
ANK1	-5.63991	5.72927e-199	3.26263e-195	ankyrin 1 [Source:HGNC Symbol;Acc:HGNC:492]
EFHB	-5.61652	0.00106499	0.00411542	EF-hand domain family member B [Source:HGNC Symbol;Acc:HGNC:26330]
NEGR1	-5.60344	0.0010827	0.00417065	neuronal growth regulator 1 [Source:HGNC Symbol;Acc:HGNC:17302]
UPK1B	-5.5988	0.00442069	0.0142159	uroplakin 1B [Source:HGNC Symbol;Acc:HGNC:12578]
GJA5	-5.54879	6.8611e-74	3.08461e-71	gap junction protein alpha 5 [Source:HGNC Symbol;Acc:HGNC:4279]
SLC6A2	-5.53609	3.74804e-13	5.70182e-12	solute carrier family 6 member 2 [Source:HGNC Symbol;Acc:HGNC:11048]
SLC6A10P	-5.52724	1.52809e-12	2.19402e-11
NR5A2	-5.50119	8.32316e-13	1.22898e-11	nuclear receptor subfamily 5 group A member 2 [Source:HGNC Symbol;Acc:HGNC:7984]
SPATA48	-5.48472	0.00797103	0.0236091	spermatogenesis associated 48 [Source:HGNC Symbol;Acc:HGNC:22564]
LRRN4CL	-5.45793	0.00542476	0.0169613	LRRN4 C-terminal like [Source:HGNC Symbol;Acc:HGNC:33724]
TAC3	-5.43746	9.70211e-17	2.14148e-15	tachykinin precursor 3 [Source:HGNC Symbol;Acc:HGNC:11521]
SLC4A1	-5.43528	4.56346e-26	2.09014e-24	solute carrier family 4 member 1 (Diego blood group) [Source:HGNC Symbol;Acc:HGNC:11027]
SH2D1A	-5.42491	0.00282946	0.00968512	SH2 domain containing 1A [Source:HGNC Symbol;Acc:HGNC:10820]
LINC02289	-5.39666	0.0126829	0.0348689	long intergenic non-protein coding RNA 2289 [Source:HGNC Symbol;Acc:HGNC:53205]
MAGEB4	-5.39201	0.0030202	0.0102459	MAGE family member B4 [Source:HGNC Symbol;Acc:HGNC:6811]
COL18A1-AS2	-5.35806	0.00300956	0.0102156	COL18A1 antisense RNA 2 [Source:HGNC Symbol;Acc:HGNC:40155]
ENO2	-5.347	8.72841e-58	2.19288e-55	enolase 2 [Source:HGNC Symbol;Acc:HGNC:3353]
LMOD1	-5.34389	0.00249931	0.00869441	leiomodin 1 [Source:HGNC Symbol;Acc:HGNC:6647]
PKHD1L1	-5.32925	3.01123e-91	2.23669e-88	PKHD1 like 1 [Source:HGNC Symbol;Acc:HGNC:20313]
C9orf64	-5.32872	3.00486e-84	1.9013e-81	chromosome 9 open reading frame 64 [Source:HGNC Symbol;Acc:HGNC:28144]
CADM3	-5.3236	0.00473677	0.015106	cell adhesion molecule 3 [Source:HGNC Symbol;Acc:HGNC:17601]
CABCOCO1	-5.32357	4.82072e-11	5.91221e-10	ciliary associated calcium binding coiled-coil 1 [Source:HGNC Symbol;Acc:HGNC:28678]
NCCRP1	-5.28174	0.00718983	0.0215569	NCCRP1, F-box associated domain containing [Source:HGNC Symbol;Acc:HGNC:33739]
GCNT4	-5.27809	0.00483579	0.0153673	glucosaminyl (N-acetyl) transferase 4 [Source:HGNC Symbol;Acc:HGNC:17973]
PTENP1-AS	-5.27435	0.00405675	0.0132341	PTENP1 antisense RNA [Source:HGNC Symbol;Acc:HGNC:48773]
UPK1A	-5.26293	4.97855e-10	5.58094e-09	uroplakin 1A [Source:HGNC Symbol;Acc:HGNC:12577]
TMEM233	-5.26291	0.00426775	0.0138009	transmembrane protein 233 [Source:HGNC Symbol;Acc:HGNC:37219]
IGSF11	-5.25253	8.28988e-15	1.51632e-13	immunoglobulin superfamily member 11 [Source:HGNC Symbol;Acc:HGNC:16669]
FASLG	-5.2403	0.0044639	0.0143402	Fas ligand [Source:HGNC Symbol;Acc:HGNC:11936]
LRRTM1	-5.23998	0.00562205	0.0174949	leucine rich repeat transmembrane neuronal 1 [Source:HGNC Symbol;Acc:HGNC:19408]
CNR1	-5.23814	0.00481911	0.0153229	cannabinoid receptor 1 [Source:HGNC Symbol;Acc:HGNC:2159]
SYNPR	-5.21645	0.0057714	0.0178912	synaptoporin [Source:HGNC Symbol;Acc:HGNC:16507]
RNASE1	-5.19861	1.72757e-22	5.97445e-21	ribonuclease A family member 1, pancreatic [Source:HGNC Symbol;Acc:HGNC:10044]
CPLX1	-5.19298	0.00560803	0.0174588	complexin 1 [Source:HGNC Symbol;Acc:HGNC:2309]
SLC7A9	-5.15429	0.0131094	0.0358739	solute carrier family 7 member 9 [Source:HGNC Symbol;Acc:HGNC:11067]
C4orf54	-5.14782	0.00460155	0.014727	chromosome 4 open reading frame 54 [Source:HGNC Symbol;Acc:HGNC:27741]
CALHM5	-5.14466	3.46243e-23	1.26124e-21	calcium homeostasis modulator family member 5 [Source:HGNC Symbol;Acc:HGNC:21568]
POU3F2	-5.11272	0.00834855	0.0245527	POU class 3 homeobox 2 [Source:HGNC Symbol;Acc:HGNC:9215]
C10orf71	-5.10626	1.2114e-33	9.11697e-32	chromosome 10 open reading frame 71 [Source:HGNC Symbol;Acc:HGNC:26973]
RBP3	-5.10051	0.0179144	0.0467393	retinol binding protein 3 [Source:HGNC Symbol;Acc:HGNC:9921]
LY6G6F	-5.09947	8.74316e-79	4.52631e-76
COL13A1	-5.0919	0.0137991	0.0374494	collagen type XIII alpha 1 chain [Source:HGNC Symbol;Acc:HGNC:2190]
GABRB2	-5.07643	0.0105083	0.0297668	gamma-aminobutyric acid type A receptor subunit beta2 [Source:HGNC Symbol;Acc:HGNC:4082]
LINC02381	-5.05469	0.00878732	0.0256532	long intergenic non-protein coding RNA 2381 [Source:HGNC Symbol;Acc:HGNC:53304]
HBG2	-5.05359	6.65169e-41	7.62667e-39	hemoglobin subunit gamma 2 [Source:HGNC Symbol;Acc:HGNC:4832]
RSPO2	-5.04686	1.45258e-06	1.01913e-05	R-spondin 2 [Source:HGNC Symbol;Acc:HGNC:28583]
CD2	-5.04211	1.27091e-62	3.94769e-60	CD2 molecule [Source:HGNC Symbol;Acc:HGNC:1639]
CPNE5	-5.04016	5.90279e-66	2.01687e-63	copine 5 [Source:HGNC Symbol;Acc:HGNC:2318]
MIR210	-5.03331	0.00918756	0.0266441
ENAM	-5.03173	0.00923675	0.0267414	enamelin [Source:HGNC Symbol;Acc:HGNC:3344]
RGS6	-5.02281	1.14622e-89	8.15917e-87	regulator of G protein signaling 6 [Source:HGNC Symbol;Acc:HGNC:10002]
NMRK2	-4.99655	0.00836317	0.0245915	nicotinamide riboside kinase 2 [Source:HGNC Symbol;Acc:HGNC:17871]
HBG1	-4.98783	1.06913e-54	2.46823e-52	hemoglobin subunit gamma 1 [Source:HGNC Symbol;Acc:HGNC:4831]
AGMO	-4.9799	0.0103495	0.0293706	alkylglycerol monooxygenase [Source:HGNC Symbol;Acc:HGNC:33784]
SLC17A7	-4.95654	3.19991e-22	1.07613e-20	solute carrier family 17 member 7 [Source:HGNC Symbol;Acc:HGNC:16704]
LINC01973	-4.95237	0.0115239	0.0322005	long intergenic non-protein coding RNA 1973 [Source:HGNC Symbol;Acc:HGNC:52800]
GSTA1	-4.95002	1.06951e-14	1.9294e-13	glutathione S-transferase alpha 1 [Source:HGNC Symbol;Acc:HGNC:4626]
HOXA10	-4.94651	0.0183832	0.0477657	homeobox A10 [Source:HGNC Symbol;Acc:HGNC:5100]
MYBPHL	-4.93509	1.47304e-22	5.11491e-21	myosin binding protein H like [Source:HGNC Symbol;Acc:HGNC:30434]
GP5	-4.935	2.72196e-78	1.3677e-75	glycoprotein V platelet [Source:HGNC Symbol;Acc:HGNC:4443]
CABP7	-4.93294	0.00844854	0.0248126	calcium binding protein 7 [Source:HGNC Symbol;Acc:HGNC:20834]
GPX2	-4.9218	0.0099976	0.0285093	glutathione peroxidase 2 [Source:HGNC Symbol;Acc:HGNC:4554]
ZNF648	-4.91716	0.00920295	0.0266797	zinc finger protein 648 [Source:HGNC Symbol;Acc:HGNC:18190]
LCN9	-4.91637	5.65666e-07	4.23667e-06	lipocalin 9 [Source:HGNC Symbol;Acc:HGNC:17442]
SLC6A13	-4.9053	0.0154879	0.0412914	solute carrier family 6 member 13 [Source:HGNC Symbol;Acc:HGNC:11046]
SLC6A1	-4.89687	2.10919e-32	1.49516e-30	solute carrier family 6 member 1 [Source:HGNC Symbol;Acc:HGNC:11042]
MISP	-4.88972	0.0188896	0.0489176	mitotic spindle positioning [Source:HGNC Symbol;Acc:HGNC:27000]
RAX	-4.87926	0.0109541	0.0308355	retina and anterior neural fold homeobox [Source:HGNC Symbol;Acc:HGNC:18662]
CA1	-4.87861	2.93797e-08	2.66002e-07	carbonic anhydrase 1 [Source:HGNC Symbol;Acc:HGNC:1368]
VEPH1	-4.86536	9.87825e-33	7.15085e-31	ventricular zone expressed PH domain containing 1 [Source:HGNC Symbol;Acc:HGNC:25735]
CDH17	-4.85527	0.0191177	0.0494184	cadherin 17 [Source:HGNC Symbol;Acc:HGNC:1756]
AC034243.1	-4.83685	0.0133708	0.0364645	novel transcript
GNAZ	-4.82886	4.1031e-112	6.37249e-109	G protein subunit alpha z [Source:HGNC Symbol;Acc:HGNC:4395]
GMNC	-4.81802	0.0142873	0.0385295	geminin coiled-coil domain containing [Source:HGNC Symbol;Acc:HGNC:40049]
EBF1	-4.81277	0.0137039	0.037238	EBF transcription factor 1 [Source:HGNC Symbol;Acc:HGNC:3126]
CD40LG	-4.80262	2.57821e-21	8.06707e-20	CD40 ligand [Source:HGNC Symbol;Acc:HGNC:11935]
H2BC14	-4.80012	0.0148129	0.0397305	H2B clustered histone 14 [Source:HGNC Symbol;Acc:HGNC:4750]
SPTA1	-4.78965	3.64368e-67	1.35323e-64	spectrin alpha, erythrocytic 1 [Source:HGNC Symbol;Acc:HGNC:11272]
GRM2	-4.76842	0.0154481	0.041211	glutamate metabotropic receptor 2 [Source:HGNC Symbol;Acc:HGNC:4594]
ZNF736	-4.76086	0.0146567	0.0394261	zinc finger protein 736 [Source:HGNC Symbol;Acc:HGNC:32467]
NAV2	-4.75622	1.59631e-19	4.41285e-18	neuron navigator 2 [Source:HGNC Symbol;Acc:HGNC:15997]
PRKD1	-4.73713	1.78823e-08	1.65943e-07	protein kinase D1 [Source:HGNC Symbol;Acc:HGNC:9407]
DKK1	-4.70983	2.336e-14	4.05985e-13	dickkopf WNT signaling pathway inhibitor 1 [Source:HGNC Symbol;Acc:HGNC:2891]
ABLIM3	-4.65433	4.5882e-28	2.47271e-26	actin binding LIM protein family member 3 [Source:HGNC Symbol;Acc:HGNC:29132]
PRSS2	-4.64105	9.70934e-15	1.76087e-13	serine protease 2 [Source:HGNC Symbol;Acc:HGNC:9483]
OR51E1	-4.62924	1.64044e-27	8.46686e-26	olfactory receptor family 51 subfamily E member 1 [Source:HGNC Symbol;Acc:HGNC:15194]
CLSTN2	-4.60673	1.68074e-23	6.21511e-22	calsyntenin 2 [Source:HGNC Symbol;Acc:HGNC:17448]
FSTL4	-4.52267	1.86819e-12	2.65085e-11	follistatin like 4 [Source:HGNC Symbol;Acc:HGNC:21389]
APLNR	-4.50181	6.53625e-05	0.000336747	apelin receptor [Source:HGNC Symbol;Acc:HGNC:339]
C15orf54	-4.44281	9.86849e-20	2.76382e-18	chromosome 15 putative open reading frame 54 [Source:HGNC Symbol;Acc:HGNC:33797]
CXCL14	-4.43405	5.03696e-21	1.52844e-19	C-X-C motif chemokine ligand 14 [Source:HGNC Symbol;Acc:HGNC:10640]
LINC02324	-4.39054	2.25126e-22	7.66147e-21	long intergenic non-protein coding RNA 2324 [Source:HGNC Symbol;Acc:HGNC:53244]
DUSP8	-4.34684	1.81471e-14	3.17649e-13
GCKR	-4.34544	1.83183e-51	3.77048e-49	glucokinase regulator [Source:HGNC Symbol;Acc:HGNC:4196]
ATP2B2	-4.31437	3.34297e-31	2.23091e-29	ATPase plasma membrane Ca2+ transporting 2 [Source:HGNC Symbol;Acc:HGNC:815]
ITLN2	-4.31301	1.11928e-12	1.62876e-11	intelectin 2 [Source:HGNC Symbol;Acc:HGNC:20599]
PNCK	-4.29877	8.4023e-21	2.51833e-19	pregnancy up-regulated nonubiquitous CaM kinase [Source:HGNC Symbol;Acc:HGNC:13415]
PCDHGB4	-4.29304	1.47671e-14	2.61174e-13	protocadherin gamma subfamily B, 4 [Source:HGNC Symbol;Acc:HGNC:8711]
HEMGN	-4.27599	8.78726e-92	6.8237e-89	hemogen [Source:HGNC Symbol;Acc:HGNC:17509]
TUBB1	-4.26935	3.58618e-31	2.3839e-29	tubulin beta 1 class VI [Source:HGNC Symbol;Acc:HGNC:16257]
ABCC3	-4.2615	4.4697e-95	4.01896e-92	ATP binding cassette subfamily C member 3 [Source:HGNC Symbol;Acc:HGNC:54]
TLCD4	-4.24484	1.96958e-36	1.71675e-34	TLC domain containing 4 [Source:HGNC Symbol;Acc:HGNC:26477]
RHBDL3	-4.23539	1.19234e-38	1.21348e-36	rhomboid like 3 [Source:HGNC Symbol;Acc:HGNC:16502]
SLC34A2	-4.23436	3.62187e-28	1.96432e-26	solute carrier family 34 member 2 [Source:HGNC Symbol;Acc:HGNC:11020]
LINC02693	-4.21613	2.09745e-08	1.93169e-07	long intergenic non-protein coding RNA 2693 [Source:HGNC Symbol;Acc:HGNC:27904]
LINC00520	-4.2009	8.46565e-17	1.87341e-15	long intergenic non-protein coding RNA 520 [Source:HGNC Symbol;Acc:HGNC:19843]
XIRP2	-4.17173	1.63701e-10	1.91816e-09	xin actin binding repeat containing 2 [Source:HGNC Symbol;Acc:HGNC:14303]
SFRP1	-4.16784	6.12492e-17	1.37682e-15	secreted frizzled related protein 1 [Source:HGNC Symbol;Acc:HGNC:10776]
CD96	-4.14385	2.36908e-17	5.50658e-16	CD96 molecule [Source:HGNC Symbol;Acc:HGNC:16892]
NFASC	-4.1429	2.44461e-06	1.64814e-05	neurofascin [Source:HGNC Symbol;Acc:HGNC:29866]
RIMKLA	-4.13701	1.94258e-08	1.79486e-07	ribosomal modification protein rimK like family member A [Source:HGNC Symbol;Acc:HGNC:28725]
BGLT3	-4.13608	7.55884e-14	1.23811e-12	beta globin locus transcript 3 [Source:HGNC Symbol;Acc:HGNC:49033]
CLCA1	-4.13259	2.23709e-05	0.000126259	chloride channel accessory 1 [Source:HGNC Symbol;Acc:HGNC:2015]
LY6G6D	-4.12851	1.18215e-44	1.69713e-42
KIF19	-4.10943	4.8025e-16	1.00056e-14	kinesin family member 19 [Source:HGNC Symbol;Acc:HGNC:26735]
IRX3	-4.09878	1.58506e-84	1.04151e-81	iroquois homeobox 3 [Source:HGNC Symbol;Acc:HGNC:14360]
TMEM40	-4.09842	3.12904e-51	6.36387e-49	transmembrane protein 40 [Source:HGNC Symbol;Acc:HGNC:25620]
BEND2	-4.09814	5.09288e-15	9.5717e-14	BEN domain containing 2 [Source:HGNC Symbol;Acc:HGNC:28509]
LRRC32	-4.08917	2.01381e-182	6.88079e-179	leucine rich repeat containing 32 [Source:HGNC Symbol;Acc:HGNC:4161]
THBS1	-4.07221	2.59537e-79	1.3856e-76	thrombospondin 1 [Source:HGNC Symbol;Acc:HGNC:11785]
ENKUR	-4.07022	8.62818e-40	9.37655e-38	enkurin, TRPC channel interacting protein [Source:HGNC Symbol;Acc:HGNC:28388]
LRRC37A11P	-4.04583	2.66152e-68	1.01043e-65	leucine rich repeat containing 37 member A11, pseudogene [Source:HGNC Symbol;Acc:HGNC:43815]
EPB42	-4.04431	2.18592e-24	8.91271e-23	erythrocyte membrane protein band 4.2 [Source:HGNC Symbol;Acc:HGNC:3381]
PDE5A	-4.03841	3.63405e-46	5.59316e-44	phosphodiesterase 5A [Source:HGNC Symbol;Acc:HGNC:8784]
POF1B	-4.01669	7.54876e-18	1.82151e-16	POF1B actin binding protein [Source:HGNC Symbol;Acc:HGNC:13711]
DNAJA4	-4.00277	5.47517e-18	1.33817e-16	DnaJ heat shock protein family (Hsp40) member A4 [Source:HGNC Symbol;Acc:HGNC:14885]
ZBED6CL	-3.99373	4.32524e-35	3.53552e-33	ZBED6 C-terminal like [Source:HGNC Symbol;Acc:HGNC:21720]
ATP1B2	-3.98433	4.66102e-32	3.25015e-30	ATPase Na+/K+ transporting subunit beta 2 [Source:HGNC Symbol;Acc:HGNC:805]
IGFBP6	-3.9825	4.29959e-14	7.21554e-13	insulin like growth factor binding protein 6 [Source:HGNC Symbol;Acc:HGNC:5475]
SPTB	-3.97541	2.09285e-158	5.10776e-155	spectrin beta, erythrocytic [Source:HGNC Symbol;Acc:HGNC:11274]
KCNA3	-3.96349	1.43212e-10	1.68966e-09	potassium voltage-gated channel subfamily A member 3 [Source:HGNC Symbol;Acc:HGNC:6221]
PLA2G4C	-3.95153	3.76341e-13	5.72012e-12	phospholipase A2 group IVC [Source:HGNC Symbol;Acc:HGNC:9037]
RGS9	-3.94596	5.52375e-25	2.31862e-23	regulator of G protein signaling 9 [Source:HGNC Symbol;Acc:HGNC:10004]
LRRC61	-3.93432	3.51237e-45	5.21786e-43	leucine rich repeat containing 61 [Source:HGNC Symbol;Acc:HGNC:21704]
ANXA8L1	-3.93408	4.50546e-05	0.000239338	annexin A8 like 1 [Source:HGNC Symbol;Acc:HGNC:23334]
ST6GALNAC1	-3.89876	4.52182e-14	7.55878e-13	ST6 N-acetylgalactosaminide alpha-2,6-sialyltransferase 1 [Source:HGNC Symbol;Acc:HGNC:23614]
CHRNA2	-3.89385	3.6758e-05	0.000199357	cholinergic receptor nicotinic alpha 2 subunit [Source:HGNC Symbol;Acc:HGNC:1956]
C4B	-3.89168	1.17716e-104	1.54697e-101
PTGER3	-3.88774	5.97783e-16	1.2334e-14	prostaglandin E receptor 3 [Source:HGNC Symbol;Acc:HGNC:9595]
ADAM12	-3.87889	4.8987e-27	2.46871e-25	ADAM metallopeptidase domain 12 [Source:HGNC Symbol;Acc:HGNC:190]
FRMPD3	-3.87805	1.85204e-08	1.71492e-07	FERM and PDZ domain containing 3 [Source:HGNC Symbol;Acc:HGNC:29382]
GDF3	-3.87752	5.08676e-11	6.20287e-10	growth differentiation factor 3 [Source:HGNC Symbol;Acc:HGNC:4218]
AQP10	-3.87312	8.85609e-42	1.05802e-39	aquaporin 10 [Source:HGNC Symbol;Acc:HGNC:16029]
PROKR1	-3.86959	3.87202e-09	3.95395e-08	prokineticin receptor 1 [Source:HGNC Symbol;Acc:HGNC:4524]
SNPH	-3.85724	1.02384e-50	2.0578e-48	syntaphilin [Source:HGNC Symbol;Acc:HGNC:15931]
C4A	-3.85261	6.27489e-92	5.10477e-89	complement C4A (Rodgers blood group) [Source:HGNC Symbol;Acc:HGNC:1323]
CXCL10	-3.84625	9.24334e-05	0.000461465	C-X-C motif chemokine ligand 10 [Source:HGNC Symbol;Acc:HGNC:10637]
ADORA2A	-3.84015	6.87357e-05	0.000352637	adenosine A2a receptor [Source:HGNC Symbol;Acc:HGNC:263]
GPRC5D-AS1	-3.8326	1.29587e-06	9.16713e-06	GPRC5D and HEBP1 antisense RNA 1 [Source:HGNC Symbol;Acc:HGNC:53599]
VSIG8	-3.80809	8.21604e-05	0.000415029	V-set and immunoglobulin domain containing 8 [Source:HGNC Symbol;Acc:HGNC:32063]
CCN4	-3.80433	0.00117625	0.00449416	cellular communication network factor 4 [Source:HGNC Symbol;Acc:HGNC:12769]
TMEFF2	-3.7872	0.000160207	0.000758795	transmembrane protein with EGF like and two follistatin like domains 2 [Source:HGNC Symbol;Acc:HGNC:11867]
ADCY8	-3.78176	9.52157e-09	9.17982e-08	adenylate cyclase 8 [Source:HGNC Symbol;Acc:HGNC:239]
LIPC	-3.77003	2.05537e-13	3.20091e-12	lipase C, hepatic type [Source:HGNC Symbol;Acc:HGNC:6619]
GABBR2	-3.76925	4.71853e-07	3.57954e-06	gamma-aminobutyric acid type B receptor subunit 2 [Source:HGNC Symbol;Acc:HGNC:4507]
ANKRD45	-3.76492	1.04528e-21	3.38213e-20	ankyrin repeat domain 45 [Source:HGNC Symbol;Acc:HGNC:24786]
ALDH1A1	-3.76229	4.29376e-54	9.52658e-52	aldehyde dehydrogenase 1 family member A1 [Source:HGNC Symbol;Acc:HGNC:402]
LINGO1-AS1	-3.75711	1.83791e-10	2.14473e-09	LINGO1 antisense RNA 1 [Source:HGNC Symbol;Acc:HGNC:27368]
CALB2	-3.75155	7.59248e-07	5.56456e-06	calbindin 2 [Source:HGNC Symbol;Acc:HGNC:1435]
VPS37D	-3.75045	1.9026e-06	1.30485e-05	VPS37D subunit of ESCRT-I [Source:HGNC Symbol;Acc:HGNC:18287]
PPBP	-3.74527	3.94935e-56	9.37093e-54	pro-platelet basic protein [Source:HGNC Symbol;Acc:HGNC:9240]
AFAP1	-3.73764	4.05199e-81	2.30747e-78	actin filament associated protein 1 [Source:HGNC Symbol;Acc:HGNC:24017]
IL9R	-3.73763	5.12115e-25	2.16024e-23
ST8SIA1	-3.73726	4.48365e-13	6.77864e-12	ST8 alpha-N-acetyl-neuraminide alpha-2,8-sialyltransferase 1 [Source:HGNC Symbol;Acc:HGNC:10869]
MSX1	-3.73062	2.61769e-20	7.59264e-19	msh homeobox 1 [Source:HGNC Symbol;Acc:HGNC:7391]
SLC30A10	-3.69549	1.04678e-28	5.88264e-27	solute carrier family 30 member 10 [Source:HGNC Symbol;Acc:HGNC:25355]
EFCAB12	-3.67637	0.000165003	0.00077951	EF-hand calcium binding domain 12 [Source:HGNC Symbol;Acc:HGNC:28061]
NIPAL1	-3.66768	1.54598e-08	1.448e-07	NIPA like domain containing 1 [Source:HGNC Symbol;Acc:HGNC:27194]
SLC2A1-AS1	-3.65453	0.000227295	0.00104049	SLC2A1 antisense RNA 1 [Source:HGNC Symbol;Acc:HGNC:44187]
LRRC75A	-3.64187	1.92066e-42	2.44869e-40	leucine rich repeat containing 75A [Source:HGNC Symbol;Acc:HGNC:32403]
DMTN	-3.64131	5.62299e-102	6.00395e-99	dematin actin binding protein [Source:HGNC Symbol;Acc:HGNC:3382]
SOD3	-3.62954	1.24982e-17	2.96967e-16	superoxide dismutase 3 [Source:HGNC Symbol;Acc:HGNC:11181]
PAGE2B	-3.61603	4.5112e-06	2.89734e-05	PAGE family member 2B [Source:HGNC Symbol;Acc:HGNC:31805]
PROX1	-3.61543	5.44274e-07	4.08617e-06	prospero homeobox 1 [Source:HGNC Symbol;Acc:HGNC:9459]
CPXM2	-3.61137	1.3143e-07	1.08318e-06	carboxypeptidase X, M14 family member 2 [Source:HGNC Symbol;Acc:HGNC:26977]
HNF4A-AS1	-3.59555	3.90834e-08	3.47761e-07	HNF4A antisense RNA 1 [Source:HGNC Symbol;Acc:HGNC:49505]
SPINK5	-3.59005	2.90527e-11	3.62554e-10	serine peptidase inhibitor Kazal type 5 [Source:HGNC Symbol;Acc:HGNC:15464]
GDA	-3.56974	2.92746e-05	0.000162063	guanine deaminase [Source:HGNC Symbol;Acc:HGNC:4212]
MMP1	-3.55948	8.94515e-07	6.49464e-06	matrix metallopeptidase 1 [Source:HGNC Symbol;Acc:HGNC:7155]
TSPAN7	-3.55416	1.81027e-25	7.95028e-24	tetraspanin 7 [Source:HGNC Symbol;Acc:HGNC:11854]
PPP1R14C	-3.55356	3.33219e-22	1.11841e-20	protein phosphatase 1 regulatory inhibitor subunit 14C [Source:HGNC Symbol;Acc:HGNC:14952]
PDE2A	-3.54822	1.45936e-30	9.33772e-29	phosphodiesterase 2A [Source:HGNC Symbol;Acc:HGNC:8777]
CD274	-3.54613	1.74403e-26	8.32264e-25	CD274 molecule [Source:HGNC Symbol;Acc:HGNC:17635]
NIM1K	-3.54249	0.000441289	0.00188663	NIM1 serine/threonine protein kinase [Source:HGNC Symbol;Acc:HGNC:28646]
ARPP21	-3.54171	0.00353057	0.0117347	cAMP regulated phosphoprotein 21 [Source:HGNC Symbol;Acc:HGNC:16968]
SLC6A8	-3.53612	4.18692e-21	1.28419e-19	solute carrier family 6 member 8 [Source:HGNC Symbol;Acc:HGNC:11055]
AMHR2	-3.53583	3.31359e-63	1.0681e-60	anti-Mullerian hormone receptor type 2 [Source:HGNC Symbol;Acc:HGNC:465]
PCDHGB5	-3.5354	0.000923609	0.00362318	protocadherin gamma subfamily B, 5 [Source:HGNC Symbol;Acc:HGNC:8712]
PLXDC1	-3.52984	0.00153947	0.00570504	plexin domain containing 1 [Source:HGNC Symbol;Acc:HGNC:20945]
CXCL11	-3.52266	3.53657e-09	3.62006e-08	C-X-C motif chemokine ligand 11 [Source:HGNC Symbol;Acc:HGNC:10638]
RHD	-3.49895	8.38536e-72	3.49404e-69	Rh blood group D antigen [Source:HGNC Symbol;Acc:HGNC:10009]
F2RL3	-3.48505	2.93499e-61	8.64506e-59	F2R like thrombin or trypsin receptor 3 [Source:HGNC Symbol;Acc:HGNC:3540]
APLP1	-3.4691	3.91755e-83	2.30784e-80	amyloid beta precursor like protein 1 [Source:HGNC Symbol;Acc:HGNC:597]
AMIGO2	-3.45177	7.09132e-18	1.71355e-16	adhesion molecule with Ig like domain 2 [Source:HGNC Symbol;Acc:HGNC:24073]
ACCSL	-3.44938	1.69142e-10	1.97919e-09	1-aminocyclopropane-1-carboxylate synthase homolog (inactive) like [Source:HGNC Symbol;Acc:HGNC:34391]
NBL1	-3.44266	0.0016924	0.00618193	NBL1, DAN family BMP antagonist [Source:HGNC Symbol;Acc:HGNC:7650]
PF4	-3.44105	1.81009e-50	3.55444e-48	platelet factor 4 [Source:HGNC Symbol;Acc:HGNC:8861]
CLEC1B	-3.43117	4.32128e-18	1.06838e-16	C-type lectin domain family 1 member B [Source:HGNC Symbol;Acc:HGNC:24356]
SERPINE1	-3.43043	7.95803e-17	1.76565e-15	serpin family E member 1 [Source:HGNC Symbol;Acc:HGNC:8583]
LINC00989	-3.42398	8.76447e-22	2.85749e-20	long intergenic non-protein coding RNA 989 [Source:HGNC Symbol;Acc:HGNC:48918]
TMEM200B	-3.41346	1.71368e-07	1.38817e-06	transmembrane protein 200B [Source:HGNC Symbol;Acc:HGNC:33785]
PLN	-3.40763	0.00166607	0.00610275	phospholamban [Source:HGNC Symbol;Acc:HGNC:9080]
FGF2	-3.40599	1.0527e-53	2.30569e-51	fibroblast growth factor 2 [Source:HGNC Symbol;Acc:HGNC:3676]
SV2C	-3.39685	6.6541e-09	6.57863e-08	synaptic vesicle glycoprotein 2C [Source:HGNC Symbol;Acc:HGNC:30670]
CNN1	-3.3959	3.08095e-15	5.87443e-14	calponin 1 [Source:HGNC Symbol;Acc:HGNC:2155]
ABCA6	-3.39549	2.86349e-05	0.000158934	ATP binding cassette subfamily A member 6 [Source:HGNC Symbol;Acc:HGNC:36]
C1orf116	-3.39262	9.04268e-78	4.41386e-75	chromosome 1 open reading frame 116 [Source:HGNC Symbol;Acc:HGNC:28667]
GSTA2	-3.3924	2.4037e-22	8.14777e-21	glutathione S-transferase alpha 2 [Source:HGNC Symbol;Acc:HGNC:4627]
CR2	-3.392	0.000867159	0.00342929	complement C3d receptor 2 [Source:HGNC Symbol;Acc:HGNC:2336]
SYNPO2L	-3.38114	5.81806e-24	2.25387e-22	synaptopodin 2 like [Source:HGNC Symbol;Acc:HGNC:23532]
PDZK1IP1	-3.38066	7.75198e-36	6.4919e-34	PDZK1 interacting protein 1 [Source:HGNC Symbol;Acc:HGNC:16887]
SYNE2	-3.37448	8.22544e-07	6.00527e-06	spectrin repeat containing nuclear envelope protein 2 [Source:HGNC Symbol;Acc:HGNC:17084]
ENDOD1	-3.3744	1.07503e-34	8.58219e-33	endonuclease domain containing 1 [Source:HGNC Symbol;Acc:HGNC:29129]
CCDC184	-3.371	0.0134201	0.0365718	coiled-coil domain containing 184 [Source:HGNC Symbol;Acc:HGNC:33749]
GCOM1	-3.34863	5.63539e-53	1.20344e-50	GRINL1A complex locus 1 [Source:HGNC Symbol;Acc:HGNC:26424]
LINC01554	-3.34507	0.00777318	0.0230871	long intergenic non-protein coding RNA 1554 [Source:HGNC Symbol;Acc:HGNC:24687]
MASP1	-3.30987	1.77325e-25	7.8078e-24	mannan binding lectin serine peptidase 1 [Source:HGNC Symbol;Acc:HGNC:6901]
PTCRA	-3.29967	1.59409e-16	3.44726e-15	pre T cell antigen receptor alpha [Source:HGNC Symbol;Acc:HGNC:21290]
HGD	-3.29137	3.73076e-23	1.35609e-21	homogentisate 1,2-dioxygenase [Source:HGNC Symbol;Acc:HGNC:4892]
CHST2	-3.2878	5.60099e-92	4.78436e-89	carbohydrate sulfotransferase 2 [Source:HGNC Symbol;Acc:HGNC:1970]
SEMA5A	-3.27612	1.04166e-08	1.00089e-07	semaphorin 5A [Source:HGNC Symbol;Acc:HGNC:10736]
BPIFB3	-3.26358	3.0502e-26	1.41988e-24	BPI fold containing family B member 3 [Source:HGNC Symbol;Acc:HGNC:16178]
DHRS3	-3.25628	6.02109e-30	3.70015e-28	dehydrogenase/reductase 3 [Source:HGNC Symbol;Acc:HGNC:17693]
TMCC2	-3.24329	9.9151e-25	4.10144e-23	transmembrane and coiled-coil domain family 2 [Source:HGNC Symbol;Acc:HGNC:24239]
HPR	-3.23847	1.31136e-17	3.09438e-16	haptoglobin-related protein [Source:HGNC Symbol;Acc:HGNC:5156]
AQP1	-3.23738	1.09782e-14	1.9763e-13	aquaporin 1 (Colton blood group) [Source:HGNC Symbol;Acc:HGNC:633]
MAS1L	-3.23544	0.000141591	0.000681967
HSPB6	-3.23483	0.000118485	0.000580497	heat shock protein family B (small) member 6 [Source:HGNC Symbol;Acc:HGNC:26511]
TNXB	-3.22175	1.20114e-21	3.86445e-20	tenascin XB [Source:HGNC Symbol;Acc:HGNC:11976]
CDH20	-3.22118	6.92949e-08	5.96176e-07	cadherin 20 [Source:HGNC Symbol;Acc:HGNC:1760]
ADGRV1	-3.21815	1.06289e-18	2.7347e-17	adhesion G protein-coupled receptor V1 [Source:HGNC Symbol;Acc:HGNC:17416]
VEGFC	-3.21424	0.00328147	0.0110052	vascular endothelial growth factor C [Source:HGNC Symbol;Acc:HGNC:12682]
ITGB3	-3.21274	2.85548e-44	3.99861e-42	integrin subunit beta 3 [Source:HGNC Symbol;Acc:HGNC:6156]
ABLIM1	-3.21216	1.13019e-18	2.90347e-17	actin binding LIM protein 1 [Source:HGNC Symbol;Acc:HGNC:78]
LINC00892	-3.21114	4.62319e-06	2.96592e-05	long intergenic non-protein coding RNA 892 [Source:HGNC Symbol;Acc:HGNC:48578]
HCP5	-3.21059	9.97199e-05	0.000495093	HLA complex P5 [Source:HGNC Symbol;Acc:HGNC:21659]
C3orf20	-3.19666	3.58895e-43	4.82785e-41	chromosome 3 open reading frame 20 [Source:HGNC Symbol;Acc:HGNC:25320]
GRAP2	-3.19554	2.07436e-46	3.22167e-44	GRB2 related adaptor protein 2 [Source:HGNC Symbol;Acc:HGNC:4563]
ADRA2A	-3.19429	7.07301e-119	1.20835e-115	adrenoceptor alpha 2A [Source:HGNC Symbol;Acc:HGNC:281]
CCL5	-3.1866	5.99512e-37	5.50648e-35
AHSG	-3.17159	0.000259482	0.00117182	alpha 2-HS glycoprotein [Source:HGNC Symbol;Acc:HGNC:349]
FZD5	-3.17029	2.46081e-98	2.47297e-95	frizzled class receptor 5 [Source:HGNC Symbol;Acc:HGNC:4043]
SP8	-3.16201	8.93573e-09	8.68362e-08	Sp8 transcription factor [Source:HGNC Symbol;Acc:HGNC:19196]
SLC8A3	-3.15336	5.19839e-29	2.99021e-27	solute carrier family 8 member A3 [Source:HGNC Symbol;Acc:HGNC:11070]
S1PR5	-3.15213	0.0066814	0.0202457	sphingosine-1-phosphate receptor 5 [Source:HGNC Symbol;Acc:HGNC:14299]
GNG8	-3.14621	4.16086e-09	4.23372e-08	G protein subunit gamma 8 [Source:HGNC Symbol;Acc:HGNC:19664]
MRAP2	-3.14596	1.2983e-11	1.68286e-10	melanocortin 2 receptor accessory protein 2 [Source:HGNC Symbol;Acc:HGNC:21232]
MGAT5B	-3.13515	2.98127e-39	3.10561e-37	alpha-1,6-mannosylglycoprotein 6-beta-N-acetylglucosaminyltransferase B [Source:HGNC Symbol;Acc:HGNC:24140]
PTH2	-3.13467	1.76065e-21	5.6013e-20	parathyroid hormone 2 [Source:HGNC Symbol;Acc:HGNC:30828]
PNMT	-3.12642	7.4236e-13	1.10091e-11	phenylethanolamine N-methyltransferase [Source:HGNC Symbol;Acc:HGNC:9160]
FAXDC2	-3.12408	4.59312e-36	3.8846e-34	fatty acid hydroxylase domain containing 2 [Source:HGNC Symbol;Acc:HGNC:1334]
CACNA1I	-3.12244	3.9577e-06	2.57379e-05	calcium voltage-gated channel subunit alpha1 I [Source:HGNC Symbol;Acc:HGNC:1396]
LTBP1	-3.12086	8.58684e-59	2.25689e-56	latent transforming growth factor beta binding protein 1 [Source:HGNC Symbol;Acc:HGNC:6714]
FXYD7	-3.10609	6.90812e-06	4.28068e-05	FXYD domain containing ion transport regulator 7 [Source:HGNC Symbol;Acc:HGNC:4034]
FOXA1	-3.10119	0.00600197	0.0184916	forkhead box A1 [Source:HGNC Symbol;Acc:HGNC:5021]
LINC01216	-3.08786	0.000289442	0.00129346	long intergenic non-protein coding RNA 1216 [Source:HGNC Symbol;Acc:HGNC:41418]
CXCL5	-3.08493	8.37514e-08	7.11491e-07	C-X-C motif chemokine ligand 5 [Source:HGNC Symbol;Acc:HGNC:10642]
LIPC-AS1	-3.08188	0.00344619	0.0114945	LIPC antisense RNA 1 [Source:HGNC Symbol;Acc:HGNC:52294]
PALM3	-3.07889	9.88192e-07	7.13148e-06
MPP7	-3.0743	8.58217e-52	1.8101e-49	membrane palmitoylated protein 7 [Source:HGNC Symbol;Acc:HGNC:26542]
KCNN3	-3.07335	2.08611e-13	3.24287e-12	potassium calcium-activated channel subfamily N member 3 [Source:HGNC Symbol;Acc:HGNC:6292]
SLC6A19	-3.07273	1.06999e-23	4.08941e-22	solute carrier family 6 member 19 [Source:HGNC Symbol;Acc:HGNC:27960]
IQCD	-3.07039	3.53328e-12	4.87188e-11	IQ motif containing D [Source:HGNC Symbol;Acc:HGNC:25168]
MAPK4	-3.06536	3.01682e-47	5.10291e-45	mitogen-activated protein kinase 4 [Source:HGNC Symbol;Acc:HGNC:6878]
NHLH1	-3.06381	1.01234e-15	2.03708e-14	nescient helix-loop-helix 1 [Source:HGNC Symbol;Acc:HGNC:7817]
IRX2	-3.04344	0.00608846	0.0187179	iroquois homeobox 2 [Source:HGNC Symbol;Acc:HGNC:14359]
FLRT2	-3.03881	0.000511476	0.0021517	fibronectin leucine rich transmembrane protein 2 [Source:HGNC Symbol;Acc:HGNC:3761]
PLEKHA7	-3.03646	2.65173e-44	3.74397e-42	pleckstrin homology domain containing A7 [Source:HGNC Symbol;Acc:HGNC:27049]
HLA-F	-3.03454	5.65039e-21	1.70852e-19	major histocompatibility complex, class I, F [Source:HGNC Symbol;Acc:HGNC:4963]
ADGRL4	-3.03097	0.0071291	0.0214124	adhesion G protein-coupled receptor L4 [Source:HGNC Symbol;Acc:HGNC:20822]
MFAP3L	-3.0274	3.02065e-28	1.64872e-26	microfibril associated protein 3 like [Source:HGNC Symbol;Acc:HGNC:29083]
CTTN	-3.02335	1.49888e-13	2.37101e-12	cortactin [Source:HGNC Symbol;Acc:HGNC:3338]
TPBGL	-3.02309	0.00920464	0.02668	trophoblast glycoprotein like [Source:HGNC Symbol;Acc:HGNC:44159]
CYP21A2	-3.02215	4.62713e-06	2.96622e-05
SLC4A4	-3.01067	0.00984663	0.0281634	solute carrier family 4 member 4 [Source:HGNC Symbol;Acc:HGNC:11030]
AK7	-3.00781	1.40402e-12	2.02586e-11	adenylate kinase 7 [Source:HGNC Symbol;Acc:HGNC:20091]
CD22	-3.00645	4.1974e-21	1.2851e-19	CD22 molecule [Source:HGNC Symbol;Acc:HGNC:1643]
RHOV	-3.00029	0.00654291	0.0198895	ras homolog family member V [Source:HGNC Symbol;Acc:HGNC:18313]
LCN2	-2.99949	2.17262e-22	7.4086e-21	lipocalin 2 [Source:HGNC Symbol;Acc:HGNC:6526]
PDE6A	-2.99336	6.88511e-05	0.000353123	phosphodiesterase 6A [Source:HGNC Symbol;Acc:HGNC:8785]
VCX3B	-2.99318	0.0158517	0.0421643	variable charge X-linked 3B [Source:HGNC Symbol;Acc:HGNC:31838]
CTCFL	-2.99204	2.54152e-07	2.00366e-06	CCCTC-binding factor like [Source:HGNC Symbol;Acc:HGNC:16234]
POSTN	-2.99089	8.96801e-06	5.44455e-05	periostin [Source:HGNC Symbol;Acc:HGNC:16953]
FAP	-2.98487	0.010247	0.0291183	fibroblast activation protein alpha [Source:HGNC Symbol;Acc:HGNC:3590]
GALNT5	-2.98327	1.54046e-16	3.34824e-15	polypeptide N-acetylgalactosaminyltransferase 5 [Source:HGNC Symbol;Acc:HGNC:4127]
UNC45B	-2.97544	3.36928e-20	9.69038e-19	unc-45 myosin chaperone B [Source:HGNC Symbol;Acc:HGNC:14304]
RSPH14	-2.97038	0.000112256	0.000553313	radial spoke head 14 homolog [Source:HGNC Symbol;Acc:HGNC:13437]
OSBP2	-2.96991	1.02124e-34	8.19105e-33	oxysterol binding protein 2 [Source:HGNC Symbol;Acc:HGNC:8504]
ANO2	-2.9694	0.00102493	0.00397681	anoctamin 2 [Source:HGNC Symbol;Acc:HGNC:1183]
PTGES2-AS1	-2.96684	0.000309117	0.00136706	PTGES2 antisense RNA 1 (head to head) [Source:NCBI gene (formerly Entrezgene);Acc:389791]
OPCML	-2.96604	0.000602212	0.00249653	opioid binding protein/cell adhesion molecule like [Source:HGNC Symbol;Acc:HGNC:8143]
ILDR2	-2.96412	4.8737e-11	5.96862e-10	immunoglobulin like domain containing receptor 2 [Source:HGNC Symbol;Acc:HGNC:18131]
MIR133A1HG	-2.9591	0.00880026	0.0256866	MIR133A1 host gene [Source:HGNC Symbol;Acc:HGNC:49594]
RNF103-CHMP3	-2.9433	0.000431594	0.00184935	RNF103-CHMP3 readthrough [Source:HGNC Symbol;Acc:HGNC:38847]
SP6	-2.93858	2.14481e-17	4.99891e-16	Sp6 transcription factor [Source:HGNC Symbol;Acc:HGNC:14530]
TNFRSF11A	-2.93504	4.98636e-21	1.51578e-19	TNF receptor superfamily member 11a [Source:HGNC Symbol;Acc:HGNC:11908]
TJP2	-2.93428	3.73457e-24	1.48721e-22	tight junction protein 2 [Source:HGNC Symbol;Acc:HGNC:11828]
GFAP	-2.93214	3.9662e-07	3.04533e-06	glial fibrillary acidic protein [Source:HGNC Symbol;Acc:HGNC:4235]
COL11A1	-2.92467	6.21961e-11	7.55194e-10	collagen type XI alpha 1 chain [Source:HGNC Symbol;Acc:HGNC:2186]
MIR3939	-2.9243	0.000892551	0.00351668
GAD2	-2.91742	0.00967073	0.0277765	glutamate decarboxylase 2 [Source:HGNC Symbol;Acc:HGNC:4093]
SPANXN4	-2.91008	0.0114753	0.0320911	SPANX family member N4 [Source:HGNC Symbol;Acc:HGNC:33177]
KDF1	-2.90897	0.00359647	0.0119328	keratinocyte differentiation factor 1 [Source:HGNC Symbol;Acc:HGNC:26624]
ADAMTS15	-2.90638	0.000344187	0.0015081	ADAM metallopeptidase with thrombospondin type 1 motif 15 [Source:HGNC Symbol;Acc:HGNC:16305]
NBPF4	-2.90263	1.61077e-08	1.50292e-07	NBPF member 4 [Source:HGNC Symbol;Acc:HGNC:26550]
STXBP5L	-2.89613	9.70012e-10	1.05351e-08	syntaxin binding protein 5 like [Source:HGNC Symbol;Acc:HGNC:30757]
TLR5	-2.89574	7.82658e-34	5.91634e-32	toll like receptor 5 [Source:HGNC Symbol;Acc:HGNC:11851]
TUBA4A	-2.89468	2.99718e-62	8.98314e-60	tubulin alpha 4a [Source:HGNC Symbol;Acc:HGNC:12407]
CMTM5	-2.8942	3.37029e-84	2.05636e-81	CKLF like MARVEL transmembrane domain containing 5 [Source:HGNC Symbol;Acc:HGNC:19176]
COLEC12	-2.89413	4.81045e-14	8.01773e-13	collectin subfamily member 12 [Source:HGNC Symbol;Acc:HGNC:16016]
LDHD	-2.89113	2.83215e-26	1.32198e-24	lactate dehydrogenase D [Source:HGNC Symbol;Acc:HGNC:19708]
TNFRSF9	-2.89092	5.07715e-06	3.22926e-05	TNF receptor superfamily member 9 [Source:HGNC Symbol;Acc:HGNC:11924]
VNN1	-2.88963	6.23315e-26	2.83211e-24	vanin 1 [Source:HGNC Symbol;Acc:HGNC:12705]
RIPOR3	-2.88913	7.94262e-23	2.81518e-21	RIPOR family member 3 [Source:HGNC Symbol;Acc:HGNC:16168]
ST8SIA5	-2.88493	4.58449e-08	4.03303e-07	ST8 alpha-N-acetyl-neuraminide alpha-2,8-sialyltransferase 5 [Source:HGNC Symbol;Acc:HGNC:17827]
GRIN2A	-2.88388	1.22706e-05	7.25868e-05	glutamate ionotropic receptor NMDA type subunit 2A [Source:HGNC Symbol;Acc:HGNC:4585]
RAB30	-2.88251	5.14092e-14	8.56018e-13	RAB30, member RAS oncogene family [Source:HGNC Symbol;Acc:HGNC:9770]
LGALSL	-2.87586	1.60599e-44	2.28639e-42	galectin like [Source:HGNC Symbol;Acc:HGNC:25012]
SPSB4	-2.86811	6.91269e-15	1.27534e-13	splA/ryanodine receptor domain and SOCS box containing 4 [Source:HGNC Symbol;Acc:HGNC:30630]
MYEOV	-2.86697	5.30369e-27	2.66495e-25	myeloma overexpressed [Source:HGNC Symbol;Acc:HGNC:7563]
EHD2	-2.86046	1.27371e-108	1.81334e-105	EH domain containing 2 [Source:HGNC Symbol;Acc:HGNC:3243]
DPF3	-2.85939	6.43159e-27	3.17564e-25	double PHD fingers 3 [Source:HGNC Symbol;Acc:HGNC:17427]
NDST3	-2.84241	1.58792e-16	3.44264e-15	N-deacetylase and N-sulfotransferase 3 [Source:HGNC Symbol;Acc:HGNC:7682]
GRIN1	-2.84059	0.0123543	0.0341191	glutamate ionotropic receptor NMDA type subunit 1 [Source:HGNC Symbol;Acc:HGNC:4584]
H2AC12	-2.83301	0.011492	0.0321326	H2A clustered histone 12 [Source:HGNC Symbol;Acc:HGNC:13671]
ITGB5	-2.82946	1.41462e-46	2.27994e-44	integrin subunit beta 5 [Source:HGNC Symbol;Acc:HGNC:6160]
SYT11	-2.82275	2.39679e-38	2.38062e-36	synaptotagmin 11 [Source:HGNC Symbol;Acc:HGNC:19239]
CRYM	-2.81879	4.98901e-48	8.78683e-46	crystallin mu [Source:HGNC Symbol;Acc:HGNC:2418]
RFESD	-2.81297	1.64049e-23	6.1059e-22	Rieske Fe-S domain containing [Source:HGNC Symbol;Acc:HGNC:29587]
HBB	-2.811	6.95924e-07	5.14015e-06	hemoglobin subunit beta [Source:HGNC Symbol;Acc:HGNC:4827]
EPHA3	-2.80022	0.0134201	0.0365718	EPH receptor A3 [Source:HGNC Symbol;Acc:HGNC:3387]
HECW2-AS1	-2.79165	1.02746e-15	2.06264e-14	HECW2 antisense RNA 1 [Source:HGNC Symbol;Acc:HGNC:54062]
H2BC17	-2.78203	4.81922e-13	7.26028e-12	H2B clustered histone 17 [Source:HGNC Symbol;Acc:HGNC:4758]
KEL	-2.78058	7.48513e-46	1.13165e-43	Kell metallo-endopeptidase (Kell blood group) [Source:HGNC Symbol;Acc:HGNC:6308]
ABCB6	-2.77331	4.62276e-53	9.99686e-51	ATP binding cassette subfamily B member 6 (Langereis blood group) [Source:HGNC Symbol;Acc:HGNC:47]
HEPHL1	-2.77219	9.47711e-08	7.98358e-07	hephaestin like 1 [Source:HGNC Symbol;Acc:HGNC:30477]
SLC30A2	-2.77055	1.28416e-23	4.8323e-22	solute carrier family 30 member 2 [Source:HGNC Symbol;Acc:HGNC:11013]
LGR6	-2.76666	0.0011037	0.00424674	leucine rich repeat containing G protein-coupled receptor 6 [Source:HGNC Symbol;Acc:HGNC:19719]
P4HA2	-2.76628	4.60547e-22	1.53672e-20	prolyl 4-hydroxylase subunit alpha 2 [Source:HGNC Symbol;Acc:HGNC:8547]
TSPO2	-2.7631	0.0141955	0.0383302	translocator protein 2 [Source:HGNC Symbol;Acc:HGNC:21256]
TNNI3	-2.75788	1.18999e-41	1.4118e-39	troponin I3, cardiac type [Source:HGNC Symbol;Acc:HGNC:11947]
PRSS35	-2.75053	0.000817482	0.00325545	serine protease 35 [Source:HGNC Symbol;Acc:HGNC:21387]
TPM1	-2.74949	5.5394e-13	8.29405e-12	tropomyosin 1 [Source:HGNC Symbol;Acc:HGNC:12010]
C2orf66	-2.74861	0.00161285	0.00592996	chromosome 2 open reading frame 66 [Source:HGNC Symbol;Acc:HGNC:33809]
TFPI2	-2.74812	5.93053e-10	6.60908e-09	tissue factor pathway inhibitor 2 [Source:HGNC Symbol;Acc:HGNC:11761]
TUBA4B	-2.74234	4.81424e-19	1.2712e-17	tubulin alpha 4b [Source:HGNC Symbol;Acc:HGNC:18637]
MYT1L	-2.73625	0.0146597	0.0394281	myelin transcription factor 1 like [Source:HGNC Symbol;Acc:HGNC:7623]
GAS8	-2.73564	0.00140857	0.00527256	growth arrest specific 8 [Source:HGNC Symbol;Acc:HGNC:4166]
NLRC5	-2.73362	1.55744e-58	3.97125e-56	NLR family CARD domain containing 5 [Source:HGNC Symbol;Acc:HGNC:29933]
LINC00504	-2.73266	1.91237e-11	2.42726e-10	long intergenic non-protein coding RNA 504 [Source:HGNC Symbol;Acc:HGNC:43555]
LRRN2	-2.73229	4.5821e-25	1.94728e-23	leucine rich repeat neuronal 2 [Source:HGNC Symbol;Acc:HGNC:16914]
HTR2A	-2.73152	0.00292003	0.00995023	5-hydroxytryptamine receptor 2A [Source:HGNC Symbol;Acc:HGNC:5293]
DNM3	-2.72812	2.62203e-25	1.14272e-23	dynamin 3 [Source:HGNC Symbol;Acc:HGNC:29125]
PXT1	-2.72469	0.00242616	0.00847618	peroxisomal testis enriched protein 1 [Source:HGNC Symbol;Acc:HGNC:18312]
NBPF6	-2.72126	2.31786e-12	3.24936e-11	NBPF member 6 [Source:HGNC Symbol;Acc:HGNC:31988]
MAFF	-2.72059	1.27245e-45	1.90689e-43	MAF bZIP transcription factor F [Source:HGNC Symbol;Acc:HGNC:6780]
PAPPA	-2.71893	9.12432e-06	5.53354e-05	pappalysin 1 [Source:HGNC Symbol;Acc:HGNC:8602]
MYH7	-2.71289	8.89771e-10	9.7068e-09	myosin heavy chain 7 [Source:HGNC Symbol;Acc:HGNC:7577]
MPIG6B	-2.69918	6.51801e-17	1.46311e-15	megakaryocyte and platelet inhibitory receptor G6b [Source:HGNC Symbol;Acc:HGNC:13937]
ECM1	-2.69194	1.92254e-37	1.83489e-35	extracellular matrix protein 1 [Source:HGNC Symbol;Acc:HGNC:3153]
LYPD6	-2.68883	0.00174466	0.0063457	LY6/PLAUR domain containing 6 [Source:HGNC Symbol;Acc:HGNC:28751]
N4BP3	-2.68721	1.05535e-14	1.90587e-13	NEDD4 binding protein 3 [Source:HGNC Symbol;Acc:HGNC:29852]
MYH10	-2.68697	3.45407e-24	1.38195e-22	myosin heavy chain 10 [Source:HGNC Symbol;Acc:HGNC:7568]
SGCZ	-2.68082	4.65325e-12	6.30422e-11	sarcoglycan zeta [Source:HGNC Symbol;Acc:HGNC:14075]
TULP2	-2.67996	1.12766e-05	6.72188e-05	TUB like protein 2 [Source:HGNC Symbol;Acc:HGNC:12424]
NCKAP1	-2.67255	4.56872e-24	1.80676e-22	NCK associated protein 1 [Source:HGNC Symbol;Acc:HGNC:7666]
AFAP1L2	-2.66775	1.32463e-15	2.61921e-14	actin filament associated protein 1 like 2 [Source:HGNC Symbol;Acc:HGNC:25901]
GATA5	-2.65383	3.89982e-18	9.71203e-17	GATA binding protein 5 [Source:HGNC Symbol;Acc:HGNC:15802]
BMPER	-2.64596	4.46082e-14	7.47144e-13	BMP binding endothelial regulator [Source:HGNC Symbol;Acc:HGNC:24154]
LINC01993	-2.64286	5.23591e-14	8.70986e-13	long intergenic non-protein coding RNA 1993 [Source:HGNC Symbol;Acc:HGNC:52826]
SLC39A4	-2.64129	2.51555e-29	1.49221e-27	solute carrier family 39 member 4 [Source:HGNC Symbol;Acc:HGNC:17129]
MYO3B	-2.63774	9.4703e-61	2.69651e-58	myosin IIIB [Source:HGNC Symbol;Acc:HGNC:15576]
TSC22D3	-2.62649	3.26979e-33	2.39747e-31	TSC22 domain family member 3 [Source:HGNC Symbol;Acc:HGNC:3051]
EFS	-2.61999	5.6271e-22	1.86667e-20	embryonal Fyn-associated substrate [Source:HGNC Symbol;Acc:HGNC:16898]
EFNB1	-2.61096	3.74954e-59	1.00089e-56	ephrin B1 [Source:HGNC Symbol;Acc:HGNC:3226]
CFAP45	-2.61002	1.24604e-38	1.2596e-36	cilia and flagella associated protein 45 [Source:HGNC Symbol;Acc:HGNC:17229]
BEND5	-2.60859	5.56338e-05	0.000289682	BEN domain containing 5 [Source:HGNC Symbol;Acc:HGNC:25668]
WASIR2	-2.59476	1.00257e-10	1.19525e-09	WASH and IL9R antisense RNA 2 [Source:HGNC Symbol;Acc:HGNC:38609]
INHA	-2.58796	1.50916e-12	2.17207e-11	inhibin subunit alpha [Source:HGNC Symbol;Acc:HGNC:6065]
CYS1	-2.58643	5.73378e-05	0.000298101	cystin 1 [Source:HGNC Symbol;Acc:HGNC:18525]
CAV1	-2.58545	0.00367937	0.0121677	caveolin 1 [Source:HGNC Symbol;Acc:HGNC:1527]
CNGA1	-2.58325	0.000113271	0.000557509	cyclic nucleotide gated channel subunit alpha 1 [Source:HGNC Symbol;Acc:HGNC:2148]
H1-3	-2.58304	0.00377974	0.0124514	H1.3 linker histone, cluster member [Source:HGNC Symbol;Acc:HGNC:4717]
H2BC11	-2.5765	7.46085e-25	3.10881e-23	H2B clustered histone 11 [Source:HGNC Symbol;Acc:HGNC:4761]
TRIM63	-2.57589	7.11407e-10	7.85121e-09	tripartite motif containing 63 [Source:HGNC Symbol;Acc:HGNC:16007]
TEPP	-2.56133	0.00163749	0.00600834	testis, prostate and placenta expressed [Source:HGNC Symbol;Acc:HGNC:33745]
LAMB3	-2.55752	6.81258e-20	1.92056e-18	laminin subunit beta 3 [Source:HGNC Symbol;Acc:HGNC:6490]
MARCHF4	-2.55191	7.62596e-16	1.55468e-14	membrane associated ring-CH-type finger 4 [Source:HGNC Symbol;Acc:HGNC:29269]
TMEM200A	-2.55149	0.000415382	0.00178976	transmembrane protein 200A [Source:HGNC Symbol;Acc:HGNC:21075]
TMEM108	-2.55117	4.57102e-39	4.7328e-37	transmembrane protein 108 [Source:HGNC Symbol;Acc:HGNC:28451]
LINC01136	-2.54825	2.18851e-06	1.48781e-05	long intergenic non-protein coding RNA 1136 [Source:HGNC Symbol;Acc:HGNC:49452]
HPSE	-2.54737	4.76711e-42	5.90155e-40	heparanase [Source:HGNC Symbol;Acc:HGNC:5164]
BNIP3	-2.54433	1.27328e-31	8.66639e-30	BCL2 interacting protein 3 [Source:HGNC Symbol;Acc:HGNC:1084]
IRAG1	-2.53987	4.11768e-42	5.13477e-40	inositol 1,4,5-triphosphate receptor associated 1 [Source:HGNC Symbol;Acc:HGNC:7237]
F2RL2	-2.53761	1.90956e-46	2.99292e-44	coagulation factor II thrombin receptor like 2 [Source:HGNC Symbol;Acc:HGNC:3539]
KIAA0513	-2.53712	5.80101e-35	4.6969e-33	KIAA0513 [Source:HGNC Symbol;Acc:HGNC:29058]
LINC01016	-2.51874	0.000170726	0.000803051	long intergenic non-protein coding RNA 1016 [Source:HGNC Symbol;Acc:HGNC:48991]
RGS17	-2.51783	0.000152148	0.000725857	regulator of G protein signaling 17 [Source:HGNC Symbol;Acc:HGNC:14088]
SH3BP5	-2.51517	1.40878e-54	3.20901e-52	SH3 domain binding protein 5 [Source:HGNC Symbol;Acc:HGNC:10827]
FAM178B	-2.51227	1.71678e-05	9.88192e-05	family with sequence similarity 178 member B [Source:HGNC Symbol;Acc:HGNC:28036]
CADM2	-2.50852	2.4457e-32	1.71944e-30	cell adhesion molecule 2 [Source:HGNC Symbol;Acc:HGNC:29849]
RHCE	-2.5074	4.55009e-40	4.98293e-38	Rh blood group CcEe antigens [Source:HGNC Symbol;Acc:HGNC:10008]
IL17REL	-2.50282	0.000292277	0.00130239	interleukin 17 receptor E like [Source:HGNC Symbol;Acc:HGNC:33808]
TREML1	-2.50276	6.58892e-15	1.21956e-13	triggering receptor expressed on myeloid cells like 1 [Source:HGNC Symbol;Acc:HGNC:20434]
C20orf144	-2.50133	0.0124727	0.0344017	chromosome 20 open reading frame 144 [Source:HGNC Symbol;Acc:HGNC:16137]
HEY2	-2.49975	1.19492e-07	9.90494e-07	hes related family bHLH transcription factor with YRPW motif 2 [Source:HGNC Symbol;Acc:HGNC:4881]
TSPAN33	-2.49881	4.57361e-29	2.63971e-27	tetraspanin 33 [Source:HGNC Symbol;Acc:HGNC:28743]
AMOTL2	-2.49828	3.50756e-05	0.000191082	angiomotin like 2 [Source:HGNC Symbol;Acc:HGNC:17812]
KLF1	-2.49507	1.48318e-22	5.13969e-21	Kruppel like factor 1 [Source:HGNC Symbol;Acc:HGNC:6345]
SLFN14	-2.49421	4.21744e-25	1.80127e-23	schlafen family member 14 [Source:HGNC Symbol;Acc:HGNC:32689]
GPR158	-2.49363	0.00261834	0.00905133	G protein-coupled receptor 158 [Source:HGNC Symbol;Acc:HGNC:23689]
MADCAM1	-2.49105	0.0013862	0.00520136	mucosal vascular addressin cell adhesion molecule 1 [Source:HGNC Symbol;Acc:HGNC:6765]
EPOR	-2.48598	3.92692e-65	1.29014e-62	erythropoietin receptor [Source:HGNC Symbol;Acc:HGNC:3416]
PLEKHG1	-2.48226	6.36164e-28	3.39632e-26	pleckstrin homology and RhoGEF domain containing G1 [Source:HGNC Symbol;Acc:HGNC:20884]
BCAR1	-2.47992	2.44539e-48	4.44437e-46	BCAR1 scaffold protein, Cas family member [Source:HGNC Symbol;Acc:HGNC:971]
CDKN2D	-2.47092	6.95284e-67	2.47463e-64	cyclin dependent kinase inhibitor 2D [Source:HGNC Symbol;Acc:HGNC:1790]
CPAMD8	-2.46828	4.13781e-27	2.09764e-25	C3 and PZP like alpha-2-macroglobulin domain containing 8 [Source:HGNC Symbol;Acc:HGNC:23228]
ELOVL7	-2.46622	2.1272e-70	8.45143e-68	ELOVL fatty acid elongase 7 [Source:HGNC Symbol;Acc:HGNC:26292]
CTNND2	-2.46278	1.1222e-07	9.33974e-07	catenin delta 2 [Source:HGNC Symbol;Acc:HGNC:2516]
SLIT2	-2.45849	0.00259705	0.00898321	slit guidance ligand 2 [Source:HGNC Symbol;Acc:HGNC:11086]
SLC22A23	-2.45157	9.57808e-40	1.02913e-37	solute carrier family 22 member 23 [Source:HGNC Symbol;Acc:HGNC:21106]
CDKN2C	-2.45149	1.80755e-39	1.91802e-37	cyclin dependent kinase inhibitor 2C [Source:HGNC Symbol;Acc:HGNC:1789]
TEX49	-2.44892	0.00145723	0.00542619	testis expressed 49 [Source:HGNC Symbol;Acc:HGNC:48628]
LMNA	-2.44835	7.65539e-61	2.21669e-58	lamin A/C [Source:HGNC Symbol;Acc:HGNC:6636]
EPB41L4A-DT	-2.44595	3.25617e-06	2.14782e-05	EPB41L4A divergent transcript [Source:HGNC Symbol;Acc:HGNC:25643]
TCF15	-2.44295	1.54427e-11	1.98662e-10	transcription factor 15 [Source:HGNC Symbol;Acc:HGNC:11627]
TTLL7	-2.44078	1.9072e-07	1.53258e-06	tubulin tyrosine ligase like 7 [Source:HGNC Symbol;Acc:HGNC:26242]
IFT74-AS1	-2.44052	0.0121473	0.0336399	IFT74 antisense RNA 1 [Source:HGNC Symbol;Acc:HGNC:49806]
PSRC1	-2.43547	1.7339e-34	1.37777e-32	proline and serine rich coiled-coil 1 [Source:HGNC Symbol;Acc:HGNC:24472]
GFRA3	-2.43339	7.30927e-13	1.08584e-11	GDNF family receptor alpha 3 [Source:HGNC Symbol;Acc:HGNC:4245]
GP1BA	-2.43063	2.15805e-36	1.87148e-34	glycoprotein Ib platelet subunit alpha [Source:HGNC Symbol;Acc:HGNC:4439]
KLHL4	-2.4291	0.000486278	0.00205684	kelch like family member 4 [Source:HGNC Symbol;Acc:HGNC:6355]
GNG11	-2.42392	5.13567e-22	1.70696e-20	G protein subunit gamma 11 [Source:HGNC Symbol;Acc:HGNC:4403]
SDC3	-2.41506	2.69293e-07	2.11522e-06	syndecan 3 [Source:HGNC Symbol;Acc:HGNC:10660]
TNS1	-2.41365	8.23467e-12	1.08886e-10	tensin 1 [Source:HGNC Symbol;Acc:HGNC:11973]
PTPRN	-2.41008	1.25015e-10	1.48419e-09	protein tyrosine phosphatase receptor type N [Source:HGNC Symbol;Acc:HGNC:9676]
BMP4	-2.40701	0.00184288	0.00666199	bone morphogenetic protein 4 [Source:HGNC Symbol;Acc:HGNC:1071]
SCARA3	-2.40356	0.000403483	0.00174288	scavenger receptor class A member 3 [Source:HGNC Symbol;Acc:HGNC:19000]
DHDH	-2.40286	4.39527e-06	2.83354e-05	dihydrodiol dehydrogenase [Source:HGNC Symbol;Acc:HGNC:17887]
IRX5	-2.39719	5.66779e-08	4.92766e-07	iroquois homeobox 5 [Source:HGNC Symbol;Acc:HGNC:14361]
CYP1B1	-2.39105	1.53886e-09	1.63157e-08	cytochrome P450 family 1 subfamily B member 1 [Source:HGNC Symbol;Acc:HGNC:2597]
ATP6V0D2	-2.37619	0.00775338	0.0230323	ATPase H+ transporting V0 subunit d2 [Source:HGNC Symbol;Acc:HGNC:18266]
KCNS3	-2.37431	0.00316589	0.0106721	potassium voltage-gated channel modifier subfamily S member 3 [Source:HGNC Symbol;Acc:HGNC:6302]
PDPN	-2.36931	0.014179	0.0382919	podoplanin [Source:HGNC Symbol;Acc:HGNC:29602]
CAT	-2.36895	1.3697e-05	8.01645e-05	catalase [Source:HGNC Symbol;Acc:HGNC:1516]
APOL3	-2.36575	6.66693e-06	4.14475e-05	apolipoprotein L3 [Source:HGNC Symbol;Acc:HGNC:14868]
NR5A1	-2.35918	5.77815e-06	3.63052e-05	nuclear receptor subfamily 5 group A member 1 [Source:HGNC Symbol;Acc:HGNC:7983]
HS3ST4	-2.35876	1.16843e-14	2.0924e-13	heparan sulfate-glucosamine 3-sulfotransferase 4 [Source:HGNC Symbol;Acc:HGNC:5200]
KRTAP10-6	-2.35767	0.0119421	0.0331253	keratin associated protein 10-6 [Source:HGNC Symbol;Acc:HGNC:20523]
MIR3681HG	-2.35767	0.0150715	0.040326	MIR3681 host gene [Source:HGNC Symbol;Acc:HGNC:52001]
ZFPM1	-2.35718	3.02299e-49	5.67525e-47	zinc finger protein, FOG family member 1 [Source:HGNC Symbol;Acc:HGNC:19762]
RLN1	-2.35278	0.0117748	0.0327623	relaxin 1 [Source:HGNC Symbol;Acc:HGNC:10026]
CALD1	-2.35219	1.54838e-14	2.73269e-13	caldesmon 1 [Source:HGNC Symbol;Acc:HGNC:1441]
IQSEC1	-2.35178	2.21042e-54	4.96879e-52	IQ motif and Sec7 domain ArfGEF 1 [Source:HGNC Symbol;Acc:HGNC:29112]
PGLYRP4	-2.34967	0.0115603	0.0322758	peptidoglycan recognition protein 4 [Source:HGNC Symbol;Acc:HGNC:30015]
KCNQ4	-2.34834	2.08047e-39	2.194e-37	potassium voltage-gated channel subfamily Q member 4 [Source:HGNC Symbol;Acc:HGNC:6298]
GFRA1	-2.34818	0.0191943	0.0495789	GDNF family receptor alpha 1 [Source:HGNC Symbol;Acc:HGNC:4243]
MYZAP	-2.34701	2.7121e-26	1.26941e-24	myocardial zonula adherens protein [Source:HGNC Symbol;Acc:HGNC:43444]
ENC1	-2.34174	1.21709e-10	1.44595e-09	ectodermal-neural cortex 1 [Source:HGNC Symbol;Acc:HGNC:3345]
RHAG	-2.34164	4.10649e-26	1.88589e-24	Rh associated glycoprotein [Source:HGNC Symbol;Acc:HGNC:10006]
MLXIPL	-2.34153	0.00413	0.0134394	MLX interacting protein like [Source:HGNC Symbol;Acc:HGNC:12744]
GYPA	-2.33573	2.46585e-16	5.23963e-15	glycophorin A (MNS blood group) [Source:HGNC Symbol;Acc:HGNC:4702]
MTCL1	-2.33184	1.031e-26	4.98967e-25	microtubule crosslinking factor 1 [Source:HGNC Symbol;Acc:HGNC:29121]
HAND2	-2.32731	0.0122929	0.0339716	heart and neural crest derivatives expressed 2 [Source:HGNC Symbol;Acc:HGNC:4808]
SERPINE2	-2.32659	3.76374e-47	6.30389e-45	serpin family E member 2 [Source:HGNC Symbol;Acc:HGNC:8951]
RAB3B	-2.32622	1.09221e-13	1.76197e-12	RAB3B, member RAS oncogene family [Source:HGNC Symbol;Acc:HGNC:9778]
C6orf223	-2.32245	2.41662e-32	1.70602e-30	chromosome 6 open reading frame 223 [Source:HGNC Symbol;Acc:HGNC:28692]
ANKRD37	-2.32185	3.26436e-08	2.93982e-07	ankyrin repeat domain 37 [Source:HGNC Symbol;Acc:HGNC:29593]
EMP2	-2.31925	5.37981e-16	1.11405e-14	epithelial membrane protein 2 [Source:HGNC Symbol;Acc:HGNC:3334]
RAB27B	-2.31904	5.69233e-37	5.31409e-35	RAB27B, member RAS oncogene family [Source:HGNC Symbol;Acc:HGNC:9767]
PBK	-2.31604	1.59925e-29	9.6203e-28	PDZ binding kinase [Source:HGNC Symbol;Acc:HGNC:18282]
F10	-2.31192	0.0139492	0.0378087	coagulation factor X [Source:HGNC Symbol;Acc:HGNC:3528]
GIPC2	-2.30378	0.00362521	0.0120165	GIPC PDZ domain containing family member 2 [Source:HGNC Symbol;Acc:HGNC:18177]
PRKAR2B	-2.30215	5.42954e-25	2.28468e-23	protein kinase cAMP-dependent type II regulatory subunit beta [Source:HGNC Symbol;Acc:HGNC:9392]
PLEKHA6	-2.30169	7.9588e-15	1.46045e-13	pleckstrin homology domain containing A6 [Source:HGNC Symbol;Acc:HGNC:17053]
STRIP2	-2.2996	9.88023e-22	3.20901e-20	striatin interacting protein 2 [Source:HGNC Symbol;Acc:HGNC:22209]
DOK6	-2.29546	4.29212e-12	5.84276e-11	docking protein 6 [Source:HGNC Symbol;Acc:HGNC:28301]
FRZB	-2.29542	3.69434e-05	0.000200299	frizzled related protein [Source:HGNC Symbol;Acc:HGNC:3959]
MSC-AS1	-2.2915	7.65949e-06	4.70362e-05	MSC antisense RNA 1 [Source:HGNC Symbol;Acc:HGNC:48724]
GFY	-2.28949	7.10998e-14	1.1702e-12	golgi associated olfactory signaling regulator [Source:HGNC Symbol;Acc:HGNC:44663]
KCNK1	-2.28921	1.87307e-06	1.28667e-05	potassium two pore domain channel subfamily K member 1 [Source:HGNC Symbol;Acc:HGNC:6272]
ECE1	-2.28241	5.58954e-42	6.86991e-40	endothelin converting enzyme 1 [Source:HGNC Symbol;Acc:HGNC:3146]
SH3TC2	-2.28095	1.57415e-21	5.0361e-20	SH3 domain and tetratricopeptide repeats 2 [Source:HGNC Symbol;Acc:HGNC:29427]
OR2B6	-2.28089	0.00658729	0.020007	olfactory receptor family 2 subfamily B member 6 [Source:HGNC Symbol;Acc:HGNC:8241]
KALRN	-2.27887	9.56125e-59	2.47491e-56	kalirin RhoGEF kinase [Source:HGNC Symbol;Acc:HGNC:4814]
LINC01121	-2.2734	0.0151862	0.0406011	long intergenic non-protein coding RNA 1121 [Source:HGNC Symbol;Acc:HGNC:49266]
NPC1L1	-2.26953	8.45135e-06	5.15285e-05	NPC1 like intracellular cholesterol transporter 1 [Source:HGNC Symbol;Acc:HGNC:7898]
CAV2	-2.2644	9.76745e-05	0.000485926	caveolin 2 [Source:HGNC Symbol;Acc:HGNC:1528]
COL25A1	-2.26423	7.38873e-12	9.83859e-11	collagen type XXV alpha 1 chain [Source:HGNC Symbol;Acc:HGNC:18603]
KDR	-2.26282	1.99523e-20	5.86686e-19	kinase insert domain receptor [Source:HGNC Symbol;Acc:HGNC:6307]
SERPINB9	-2.25516	3.27229e-36	2.79519e-34	serpin family B member 9 [Source:HGNC Symbol;Acc:HGNC:8955]
MAP3K7CL	-2.25454	0.000788996	0.00315894	MAP3K7 C-terminal like [Source:HGNC Symbol;Acc:HGNC:16457]
BPIFB4	-2.25378	1.66415e-13	2.61068e-12	BPI fold containing family B member 4 [Source:HGNC Symbol;Acc:HGNC:16179]
JUN	-2.25113	1.36187e-07	1.11808e-06	Jun proto-oncogene, AP-1 transcription factor subunit [Source:HGNC Symbol;Acc:HGNC:6204]
EGLN3	-2.24677	1.11902e-32	8.06642e-31	egl-9 family hypoxia inducible factor 3 [Source:HGNC Symbol;Acc:HGNC:14661]
SDK1	-2.24623	0.000123232	0.000602028	sidekick cell adhesion molecule 1 [Source:HGNC Symbol;Acc:HGNC:19307]
PLAAT5	-2.24438	0.00352871	0.0117308	phospholipase A and acyltransferase 5 [Source:HGNC Symbol;Acc:HGNC:24978]
FNDC4	-2.24271	2.52796e-19	6.83349e-18	fibronectin type III domain containing 4 [Source:HGNC Symbol;Acc:HGNC:20239]
CR1L	-2.24127	2.88826e-17	6.62323e-16	complement C3b/C4b receptor 1 like [Source:HGNC Symbol;Acc:HGNC:2335]
TRIM10	-2.24115	9.90911e-13	1.44938e-11	tripartite motif containing 10 [Source:HGNC Symbol;Acc:HGNC:10072]
EHD3	-2.24078	5.53019e-21	1.67514e-19	EH domain containing 3 [Source:HGNC Symbol;Acc:HGNC:3244]
PCSK1	-2.24022	0.00548144	0.0171135	proprotein convertase subtilisin/kexin type 1 [Source:HGNC Symbol;Acc:HGNC:8743]
DAAM1	-2.24013	3.85947e-50	7.49264e-48	dishevelled associated activator of morphogenesis 1 [Source:HGNC Symbol;Acc:HGNC:18142]
H1-4	-2.23343	0.000715715	0.00290849	H1.4 linker histone, cluster member [Source:HGNC Symbol;Acc:HGNC:4718]
LRTM1	-2.23152	0.000586316	0.0024401	leucine rich repeats and transmembrane domains 1 [Source:HGNC Symbol;Acc:HGNC:25023]
TUBAL3	-2.229	1.09581e-44	1.58651e-42	tubulin alpha like 3 [Source:HGNC Symbol;Acc:HGNC:23534]
LRRN1	-2.22706	0.0176765	0.0461823	leucine rich repeat neuronal 1 [Source:HGNC Symbol;Acc:HGNC:20980]
NLRP14	-2.22507	1.33692e-05	7.8434e-05	NLR family pyrin domain containing 14 [Source:HGNC Symbol;Acc:HGNC:22939]
SEC14L2	-2.22261	7.93362e-12	1.05395e-10	SEC14 like lipid binding 2 [Source:HGNC Symbol;Acc:HGNC:10699]
LINC00654	-2.21749	5.55644e-19	1.4604e-17	long intergenic non-protein coding RNA 654 [Source:HGNC Symbol;Acc:HGNC:27154]
TWIST1	-2.2173	0.00419541	0.0136186	twist family bHLH transcription factor 1 [Source:HGNC Symbol;Acc:HGNC:12428]
LEFTY1	-2.21665	6.32694e-11	7.67681e-10	left-right determination factor 1 [Source:HGNC Symbol;Acc:HGNC:6552]
PPBPP2	-2.21559	0.0132515	0.0361989	pro-platelet basic protein pseudogene 2 [Source:HGNC Symbol;Acc:HGNC:16981]
FABP3	-2.21484	1.03555e-08	9.96138e-08	fatty acid binding protein 3 [Source:HGNC Symbol;Acc:HGNC:3557]
GLYATL1	-2.21346	0.00307973	0.0104145	glycine-N-acyltransferase like 1 [Source:HGNC Symbol;Acc:HGNC:30519]
CATSPERB	-2.21136	0.000426374	0.00182973
TUBA8	-2.21096	4.34607e-12	5.90208e-11	tubulin alpha 8 [Source:HGNC Symbol;Acc:HGNC:12410]
TSPAN9	-2.20699	5.85073e-29	3.35416e-27	tetraspanin 9 [Source:HGNC Symbol;Acc:HGNC:21640]
AMMECR1	-2.20358	7.03286e-42	8.52123e-40	AMMECR nuclear protein 1 [Source:HGNC Symbol;Acc:HGNC:467]
FAM111B	-2.20307	0.00236383	0.00829235	family with sequence similarity 111 member B [Source:HGNC Symbol;Acc:HGNC:24200]
DAB2IP	-2.20259	1.86122e-12	2.64315e-11	DAB2 interacting protein [Source:HGNC Symbol;Acc:HGNC:17294]
TTR	-2.20174	0.00188891	0.00680804	transthyretin [Source:HGNC Symbol;Acc:HGNC:12405]
CDH1	-2.19908	0.007213	0.0216188	cadherin 1 [Source:HGNC Symbol;Acc:HGNC:1748]
SULF1	-2.19652	0.000712942	0.00289791	sulfatase 1 [Source:HGNC Symbol;Acc:HGNC:20391]
LINGO1	-2.19228	2.83902e-13	4.36561e-12	leucine rich repeat and Ig domain containing 1 [Source:HGNC Symbol;Acc:HGNC:21205]
C11orf96	-2.18525	4.5338e-10	5.09911e-09	chromosome 11 open reading frame 96 [Source:HGNC Symbol;Acc:HGNC:38675]
EMX1	-2.18353	6.23792e-13	9.30731e-12	empty spiracles homeobox 1 [Source:HGNC Symbol;Acc:HGNC:3340]
PCDH17	-2.17538	0.00149336	0.00554983	protocadherin 17 [Source:HGNC Symbol;Acc:HGNC:14267]
MYOM1	-2.1723	1.19812e-30	7.724e-29	myomesin 1 [Source:HGNC Symbol;Acc:HGNC:7613]
MGAM2	-2.17175	2.35448e-05	0.000132446
MAP1B	-2.16921	1.18074e-69	4.5845e-67	microtubule associated protein 1B [Source:HGNC Symbol;Acc:HGNC:6836]
ANK3	-2.1692	2.16547e-09	2.27101e-08	ankyrin 3 [Source:HGNC Symbol;Acc:HGNC:494]
DNAJB5	-2.16882	1.04943e-19	2.92949e-18	DnaJ heat shock protein family (Hsp40) member B5 [Source:HGNC Symbol;Acc:HGNC:14887]
KLF9	-2.16378	4.47126e-35	3.63748e-33	Kruppel like factor 9 [Source:HGNC Symbol;Acc:HGNC:1123]
ART4	-2.15808	9.55e-15	1.73566e-13	ADP-ribosyltransferase 4 (Dombrock blood group) [Source:HGNC Symbol;Acc:HGNC:726]
H3C8	-2.15364	9.89724e-05	0.000491954	H3 clustered histone 8 [Source:HGNC Symbol;Acc:HGNC:4772]
JCAD	-2.151	1.44207e-09	1.53307e-08	junctional cadherin 5 associated [Source:HGNC Symbol;Acc:HGNC:29283]
GABRQ	-2.15052	2.57396e-17	5.95042e-16	gamma-aminobutyric acid type A receptor subunit theta [Source:HGNC Symbol;Acc:HGNC:14454]
NTM	-2.15029	2.16172e-05	0.000122328	neurotrimin [Source:HGNC Symbol;Acc:HGNC:17941]
IGSF3	-2.14987	1.15909e-21	3.73619e-20	immunoglobulin superfamily member 3 [Source:HGNC Symbol;Acc:HGNC:5950]
GZMM	-2.14939	0.00740542	0.0221256	granzyme M [Source:HGNC Symbol;Acc:HGNC:4712]
HAND1	-2.14576	0.0131746	0.0360293	heart and neural crest derivatives expressed 1 [Source:HGNC Symbol;Acc:HGNC:4807]
WNT5A	-2.14355	0.000299528	0.00132809	Wnt family member 5A [Source:HGNC Symbol;Acc:HGNC:12784]
GLP1R	-2.1397	1.16284e-05	6.91954e-05	glucagon like peptide 1 receptor [Source:HGNC Symbol;Acc:HGNC:4324]
GAD1	-2.13878	4.56669e-47	7.57449e-45	glutamate decarboxylase 1 [Source:HGNC Symbol;Acc:HGNC:4092]
HEPACAM2	-2.13824	0.000828165	0.00329185	HEPACAM family member 2 [Source:HGNC Symbol;Acc:HGNC:27364]
LINC01686	-2.13609	3.85335e-08	3.43226e-07	long intergenic non-protein coding RNA 1686 [Source:HGNC Symbol;Acc:HGNC:27643]
SH3BGRL2	-2.13557	5.84535e-37	5.39794e-35	SH3 domain binding glutamate rich protein like 2 [Source:HGNC Symbol;Acc:HGNC:15567]
PLA2G6	-2.13148	3.40148e-10	3.8689e-09	phospholipase A2 group VI [Source:HGNC Symbol;Acc:HGNC:9039]
FABP6	-2.1313	8.00293e-05	0.000404863	fatty acid binding protein 6 [Source:HGNC Symbol;Acc:HGNC:3561]
SALL3	-2.1304	1.35127e-12	1.95305e-11
CCDC68	-2.12921	1.85895e-46	2.94058e-44	coiled-coil domain containing 68 [Source:HGNC Symbol;Acc:HGNC:24350]
UBASH3A	-2.12826	3.14134e-05	0.000172895	ubiquitin associated and SH3 domain containing A [Source:HGNC Symbol;Acc:HGNC:12462]
AVPR1A	-2.12601	1.04863e-43	1.43318e-41	arginine vasopressin receptor 1A [Source:HGNC Symbol;Acc:HGNC:895]
MYO1A	-2.1254	0.00100209	0.00389527	myosin IA [Source:HGNC Symbol;Acc:HGNC:7595]
GDF15	-2.12461	5.17621e-10	5.79112e-09	growth differentiation factor 15 [Source:HGNC Symbol;Acc:HGNC:30142]
PLPP4	-2.11497	0.00513819	0.0161838	phospholipid phosphatase 4 [Source:HGNC Symbol;Acc:HGNC:23531]
PNPO	-2.11285	2.9799e-18	7.50864e-17	pyridoxamine 5'-phosphate oxidase [Source:HGNC Symbol;Acc:HGNC:30260]
IGFBP5	-2.11242	7.16008e-05	0.000366236	insulin like growth factor binding protein 5 [Source:HGNC Symbol;Acc:HGNC:5474]
PLPP3	-2.10537	0.00231437	0.00813554	phospholipid phosphatase 3 [Source:HGNC Symbol;Acc:HGNC:9229]
TMEM158	-2.10531	8.25345e-15	1.51128e-13	transmembrane protein 158 [Source:HGNC Symbol;Acc:HGNC:30293]
ZSWIM5	-2.10073	0.00114378	0.00438222	zinc finger SWIM-type containing 5 [Source:HGNC Symbol;Acc:HGNC:29299]
EID3	-2.09962	2.71305e-05	0.000151026	EP300 interacting inhibitor of differentiation 3 [Source:HGNC Symbol;Acc:HGNC:32961]
MTMR11	-2.09852	3.3207e-09	3.41341e-08	myotubularin related protein 11 [Source:HGNC Symbol;Acc:HGNC:24307]
LINC02694	-2.08955	5.42014e-27	2.70753e-25	long intergenic non-protein coding RNA 2694 [Source:HGNC Symbol;Acc:HGNC:33796]
GJB4	-2.08879	4.63136e-08	4.07217e-07	gap junction protein beta 4 [Source:HGNC Symbol;Acc:HGNC:4286]
SLC25A37	-2.08408	4.54748e-15	8.58444e-14	solute carrier family 25 member 37 [Source:HGNC Symbol;Acc:HGNC:29786]
EGFLAM	-2.08385	0.0147715	0.0396476	EGF like, fibronectin type III and laminin G domains [Source:HGNC Symbol;Acc:HGNC:26810]
H1-2	-2.07689	8.69866e-38	8.49188e-36	H1.2 linker histone, cluster member [Source:HGNC Symbol;Acc:HGNC:4716]
SEPTIN4	-2.0748	6.44919e-10	7.14978e-09	septin 4 [Source:HGNC Symbol;Acc:HGNC:9165]
ATP8A2	-2.06965	4.03533e-11	4.97399e-10	ATPase phospholipid transporting 8A2 [Source:HGNC Symbol;Acc:HGNC:13533]
LINC01814	-2.06456	7.41793e-10	8.17073e-09	long intergenic non-protein coding RNA 1814 [Source:HGNC Symbol;Acc:HGNC:52618]
SYTL4	-2.06176	1.10345e-42	1.45011e-40	synaptotagmin like 4 [Source:HGNC Symbol;Acc:HGNC:15588]
FAM71D	-2.06073	0.0109889	0.0309231	family with sequence similarity 71 member D [Source:HGNC Symbol;Acc:HGNC:20101]
PBX4	-2.05927	7.5895e-07	5.56456e-06	PBX homeobox 4 [Source:HGNC Symbol;Acc:HGNC:13403]
FZD4-DT	-2.05746	0.0127691	0.0350736	FZD4 divergent transcript [Source:HGNC Symbol;Acc:HGNC:54219]
RDM1P5	-2.05548	0.0112157	0.0314733	RDM1 pseudogene 5 [Source:HGNC Symbol;Acc:HGNC:53921]
KLF2	-2.05527	1.53766e-15	3.016e-14	Kruppel like factor 2 [Source:HGNC Symbol;Acc:HGNC:6347]
RASD1	-2.05252	0.0003384	0.00148503	ras related dexamethasone induced 1 [Source:HGNC Symbol;Acc:HGNC:15828]
IGFBP3	-2.04948	0.000357169	0.00156018	insulin like growth factor binding protein 3 [Source:HGNC Symbol;Acc:HGNC:5472]
FUT1	-2.0481	2.85903e-43	3.87649e-41	fucosyltransferase 1 (H blood group) [Source:HGNC Symbol;Acc:HGNC:4012]
ETS1	-2.04579	1.28003e-33	9.59124e-32	ETS proto-oncogene 1, transcription factor [Source:HGNC Symbol;Acc:HGNC:3488]
EPHA4	-2.03738	7.14471e-06	4.40969e-05	EPH receptor A4 [Source:HGNC Symbol;Acc:HGNC:3388]
GULP1	-2.03714	1.22708e-07	1.01469e-06	GULP PTB domain containing engulfment adaptor 1 [Source:HGNC Symbol;Acc:HGNC:18649]
ERBB3	-2.03551	0.0012784	0.00483296	erb-b2 receptor tyrosine kinase 3 [Source:HGNC Symbol;Acc:HGNC:3431]
CSMD2	-2.02783	1.88357e-06	1.29286e-05	CUB and Sushi multiple domains 2 [Source:HGNC Symbol;Acc:HGNC:19290]
TSPAN18	-2.02744	3.31685e-57	8.21233e-55	tetraspanin 18 [Source:HGNC Symbol;Acc:HGNC:20660]
VWA3B	-2.02526	4.14565e-17	9.41812e-16	von Willebrand factor A domain containing 3B [Source:HGNC Symbol;Acc:HGNC:28385]
TC2N	-2.02511	5.71162e-18	1.38999e-16	tandem C2 domains, nuclear [Source:HGNC Symbol;Acc:HGNC:19859]
C1orf21	-2.02316	1.38724e-12	2.00335e-11	chromosome 1 open reading frame 21 [Source:HGNC Symbol;Acc:HGNC:15494]
APOA4	-2.02152	0.0172619	0.0452512	apolipoprotein A4 [Source:HGNC Symbol;Acc:HGNC:602]
GJB3	-2.01524	0.000533774	0.00223834	gap junction protein beta 3 [Source:HGNC Symbol;Acc:HGNC:4285]
REM2	-2.01132	0.000176729	0.000828777	RRAD and GEM like GTPase 2 [Source:HGNC Symbol;Acc:HGNC:20248]
RD3L	-2.01046	0.000934101	0.0036593	retinal degeneration 3 like [Source:HGNC Symbol;Acc:HGNC:40912]
ALDOC	-2.0086	3.02387e-34	2.33755e-32	aldolase, fructose-bisphosphate C [Source:HGNC Symbol;Acc:HGNC:418]
GPC4	-2.00499	5.03505e-07	3.80446e-06	glypican 4 [Source:HGNC Symbol;Acc:HGNC:4452]
ARHGEF15	-2.00163	2.17347e-11	2.74642e-10	Rho guanine nucleotide exchange factor 15 [Source:HGNC Symbol;Acc:HGNC:15590]
RBPMS2	-1.99778	1.43876e-62	4.38925e-60	RNA binding protein, mRNA processing factor 2 [Source:HGNC Symbol;Acc:HGNC:19098]
SLC35D3	-1.99612	6.60718e-20	1.86574e-18	solute carrier family 35 member D3 [Source:HGNC Symbol;Acc:HGNC:15621]
HNRNPH2	-1.99081	0.0121765	0.0337099	heterogeneous nuclear ribonucleoprotein H2 [Source:HGNC Symbol;Acc:HGNC:5042]
TPCN1	-1.99032	4.58029e-48	8.15102e-46	two pore segment channel 1 [Source:HGNC Symbol;Acc:HGNC:18182]
MPPED1	-1.98961	0.00611683	0.0187916	metallophosphoesterase domain containing 1 [Source:HGNC Symbol;Acc:HGNC:1306]
CHST15	-1.98826	8.53247e-22	2.7925e-20	carbohydrate sulfotransferase 15 [Source:HGNC Symbol;Acc:HGNC:18137]
GDPD5	-1.98739	3.66099e-19	9.74212e-18	glycerophosphodiester phosphodiesterase domain containing 5 [Source:HGNC Symbol;Acc:HGNC:28804]
MEIG1	-1.98587	0.0186302	0.0483558	meiosis/spermiogenesis associated 1 [Source:HGNC Symbol;Acc:HGNC:23429]
SH3RF2	-1.9842	1.23264e-06	8.75342e-06	SH3 domain containing ring finger 2 [Source:HGNC Symbol;Acc:HGNC:26299]
ACKR1	-1.98419	1.07634e-07	8.99406e-07	atypical chemokine receptor 1 (Duffy blood group) [Source:HGNC Symbol;Acc:HGNC:4035]
PIMREG	-1.98272	1.01318e-26	4.91735e-25	PICALM interacting mitotic regulator [Source:HGNC Symbol;Acc:HGNC:25483]
CCN2	-1.98165	2.45381e-06	1.65303e-05	cellular communication network factor 2 [Source:HGNC Symbol;Acc:HGNC:2500]
CLDN5	-1.98101	0.00640958	0.0195643	claudin 5 [Source:HGNC Symbol;Acc:HGNC:2047]
SEZ6	-1.9776	0.00976657	0.0279922	seizure related 6 homolog [Source:HGNC Symbol;Acc:HGNC:15955]
DHRS2	-1.97173	6.19338e-06	3.8729e-05	dehydrogenase/reductase 2 [Source:HGNC Symbol;Acc:HGNC:18349]
LUM	-1.97137	0.00247802	0.00862736	lumican [Source:HGNC Symbol;Acc:HGNC:6724]
ZMYND10	-1.97024	2.44955e-12	3.41897e-11	zinc finger MYND-type containing 10 [Source:HGNC Symbol;Acc:HGNC:19412]
RDM1	-1.96657	2.32551e-15	4.4841e-14
SLC6A9	-1.96385	3.48111e-30	2.16259e-28	solute carrier family 6 member 9 [Source:HGNC Symbol;Acc:HGNC:11056]
ARID5B	-1.96336	4.6445e-16	9.70008e-15	AT-rich interaction domain 5B [Source:HGNC Symbol;Acc:HGNC:17362]
MTSS1	-1.96294	5.21032e-66	1.81659e-63	MTSS I-BAR domain containing 1 [Source:HGNC Symbol;Acc:HGNC:20443]
CAPN14	-1.95709	1.77121e-09	1.86786e-08	calpain 14 [Source:HGNC Symbol;Acc:HGNC:16664]
GSDMA	-1.956	1.19459e-06	8.5141e-06	gasdermin A [Source:HGNC Symbol;Acc:HGNC:13311]
KREMEN1	-1.95577	3.08889e-13	4.73279e-12	kringle containing transmembrane protein 1 [Source:HGNC Symbol;Acc:HGNC:17550]
COL3A1	-1.94984	0.00591672	0.0182721	collagen type III alpha 1 chain [Source:HGNC Symbol;Acc:HGNC:2201]
LURAP1L	-1.94763	1.8615e-26	8.83383e-25	leucine rich adaptor protein 1 like [Source:HGNC Symbol;Acc:HGNC:31452]
HBQ1	-1.94743	1.04601e-14	1.89101e-13	hemoglobin subunit theta 1 [Source:HGNC Symbol;Acc:HGNC:4833]
SLC2A14	-1.94462	3.71946e-25	1.59656e-23	solute carrier family 2 member 14 [Source:HGNC Symbol;Acc:HGNC:18301]
NTRK3	-1.9415	1.60594e-10	1.88433e-09	neurotrophic receptor tyrosine kinase 3 [Source:HGNC Symbol;Acc:HGNC:8033]
PROSER2	-1.93961	2.21854e-23	8.16842e-22	proline and serine rich 2 [Source:HGNC Symbol;Acc:HGNC:23728]
EML1	-1.93939	0.00181263	0.00656776	EMAP like 1 [Source:HGNC Symbol;Acc:HGNC:3330]
GPC3	-1.93606	0.00821279	0.0242118	glypican 3 [Source:HGNC Symbol;Acc:HGNC:4451]
NRN1	-1.93582	1.07418e-11	1.40731e-10	neuritin 1 [Source:HGNC Symbol;Acc:HGNC:17972]
RUFY1	-1.93519	5.88762e-11	7.16411e-10	RUN and FYVE domain containing 1 [Source:HGNC Symbol;Acc:HGNC:19760]
VWF	-1.935	2.22803e-16	4.76987e-15	von Willebrand factor [Source:HGNC Symbol;Acc:HGNC:12726]
IL7R	-1.93109	1.52204e-14	2.68899e-13	interleukin 7 receptor [Source:HGNC Symbol;Acc:HGNC:6024]
FARP1	-1.93067	1.10291e-07	9.19579e-07	FERM, ARH/RhoGEF and pleckstrin domain protein 1 [Source:HGNC Symbol;Acc:HGNC:3591]
RYR3	-1.92902	1.44241e-13	2.29016e-12	ryanodine receptor 3 [Source:HGNC Symbol;Acc:HGNC:10485]
HES1	-1.92821	1.96767e-20	5.80581e-19	hes family bHLH transcription factor 1 [Source:HGNC Symbol;Acc:HGNC:5192]
MYH6	-1.92464	2.50343e-08	2.28709e-07	myosin heavy chain 6 [Source:HGNC Symbol;Acc:HGNC:7576]
TIMP3	-1.92311	1.55097e-16	3.36681e-15	TIMP metallopeptidase inhibitor 3 [Source:HGNC Symbol;Acc:HGNC:11822]
MGLL	-1.92214	2.29639e-11	2.88679e-10	monoglyceride lipase [Source:HGNC Symbol;Acc:HGNC:17038]
RTL3	-1.92073	0.0165622	0.043738	retrotransposon Gag like 3 [Source:HGNC Symbol;Acc:HGNC:22997]
SH3PXD2A	-1.91636	1.95895e-29	1.17016e-27	SH3 and PX domains 2A [Source:HGNC Symbol;Acc:HGNC:23664]
ANGPTL4	-1.91577	0.00945469	0.0272798	angiopoietin like 4 [Source:HGNC Symbol;Acc:HGNC:16039]
CLCN4	-1.91158	1.43975e-29	8.69143e-28	chloride voltage-gated channel 4 [Source:HGNC Symbol;Acc:HGNC:2022]
SUCNR1	-1.90848	3.64865e-20	1.04762e-18	succinate receptor 1 [Source:HGNC Symbol;Acc:HGNC:4542]
GDF6	-1.9081	0.00635548	0.0194258	growth differentiation factor 6 [Source:HGNC Symbol;Acc:HGNC:4221]
ARSI	-1.90619	6.62743e-08	5.71545e-07	arylsulfatase family member I [Source:HGNC Symbol;Acc:HGNC:32521]
PCED1B	-1.90603	2.63272e-11	3.29505e-10	PC-esterase domain containing 1B [Source:HGNC Symbol;Acc:HGNC:28255]
FBXO15	-1.90424	0.00078246	0.00313645	F-box protein 15 [Source:HGNC Symbol;Acc:HGNC:13617]
LLCFC1	-1.90307	0.000422977	0.00181698
PF4V1	-1.89501	6.0132e-16	1.2392e-14	platelet factor 4 variant 1 [Source:HGNC Symbol;Acc:HGNC:8862]
FLNB	-1.89158	2.18265e-12	3.07364e-11	filamin B [Source:HGNC Symbol;Acc:HGNC:3755]
CNTNAP3B	-1.8907	0.0191816	0.0495538	contactin associated protein family member 3B [Source:HGNC Symbol;Acc:HGNC:32035]
CD226	-1.89014	3.40293e-25	1.47928e-23	CD226 molecule [Source:HGNC Symbol;Acc:HGNC:16961]
UBE2C	-1.88858	1.04945e-36	9.43619e-35	ubiquitin conjugating enzyme E2 C [Source:HGNC Symbol;Acc:HGNC:15937]
NTS	-1.88529	1.25706e-06	8.91471e-06	neurotensin [Source:HGNC Symbol;Acc:HGNC:8038]
H3C15	-1.88466	4.13972e-06	2.68195e-05	H3 clustered histone 15 [Source:HGNC Symbol;Acc:HGNC:20505]
SLC6A11	-1.88066	1.37698e-05	8.05352e-05	solute carrier family 6 member 11 [Source:HGNC Symbol;Acc:HGNC:11044]
KLHDC8B	-1.87742	5.84938e-12	7.85002e-11	kelch domain containing 8B [Source:HGNC Symbol;Acc:HGNC:28557]
IGDCC3	-1.87578	0.00237986	0.00834342	immunoglobulin superfamily DCC subclass member 3 [Source:HGNC Symbol;Acc:HGNC:9700]
TF	-1.8756	0.00049063	0.00207268	transferrin [Source:HGNC Symbol;Acc:HGNC:11740]
ZFP3	-1.87453	0.000638374	0.00263112	ZFP3 zinc finger protein [Source:HGNC Symbol;Acc:HGNC:12861]
SOX11	-1.87224	2.14192e-16	4.59706e-15	SRY-box transcription factor 11 [Source:HGNC Symbol;Acc:HGNC:11191]
CKB	-1.87144	2.13555e-26	1.0023e-24	creatine kinase B [Source:HGNC Symbol;Acc:HGNC:1991]
SLC35E4	-1.87017	0.0041747	0.0135591	solute carrier family 35 member E4 [Source:HGNC Symbol;Acc:HGNC:17058]
KCNK12	-1.86895	0.0131576	0.0359942	potassium two pore domain channel subfamily K member 12 [Source:HGNC Symbol;Acc:HGNC:6274]
H3C4	-1.86767	1.94414e-11	2.46575e-10
RNF43	-1.86387	0.00199509	0.00713632	ring finger protein 43 [Source:HGNC Symbol;Acc:HGNC:18505]
DTNA	-1.85912	2.00727e-10	2.3328e-09	dystrobrevin alpha [Source:HGNC Symbol;Acc:HGNC:3057]
CDH3	-1.85875	0.0180559	0.0470511	cadherin 3 [Source:HGNC Symbol;Acc:HGNC:1762]
MYBL1	-1.85707	3.55499e-05	0.000193357	MYB proto-oncogene like 1 [Source:HGNC Symbol;Acc:HGNC:7547]
MPPED2	-1.85559	0.000897627	0.0035344	metallophosphoesterase domain containing 2 [Source:HGNC Symbol;Acc:HGNC:1180]
ACBD7	-1.85549	1.45231e-06	1.01913e-05	acyl-CoA binding domain containing 7 [Source:HGNC Symbol;Acc:HGNC:17715]
SOAT2	-1.8538	5.70403e-06	3.59188e-05	sterol O-acyltransferase 2 [Source:HGNC Symbol;Acc:HGNC:11178]
SNAI2	-1.85219	0.0127071	0.0349297	snail family transcriptional repressor 2 [Source:HGNC Symbol;Acc:HGNC:11094]
SCN1B	-1.85174	4.0692e-05	0.00021813	sodium voltage-gated channel beta subunit 1 [Source:HGNC Symbol;Acc:HGNC:10586]
H2BC7	-1.8505	2.93526e-07	2.28873e-06	H2B clustered histone 7 [Source:HGNC Symbol;Acc:HGNC:4752]
THRB	-1.85023	0.00662636	0.0201074	thyroid hormone receptor beta [Source:HGNC Symbol;Acc:HGNC:11799]
BCL6B	-1.84592	1.07584e-27	5.60354e-26	BCL6B transcription repressor [Source:HGNC Symbol;Acc:HGNC:1002]
LRCH2	-1.84014	1.02139e-05	6.14197e-05	leucine rich repeats and calponin homology domain containing 2 [Source:HGNC Symbol;Acc:HGNC:29292]
ZNF560	-1.83903	0.000564556	0.00235758	zinc finger protein 560 [Source:HGNC Symbol;Acc:HGNC:26484]
NUP62CL	-1.83069	5.5793e-20	1.59126e-18	nucleoporin 62 C-terminal like [Source:HGNC Symbol;Acc:HGNC:25960]
BLVRB	-1.83006	1.38272e-30	8.8806e-29	biliverdin reductase B [Source:HGNC Symbol;Acc:HGNC:1063]
SPDYC	-1.82748	3.31635e-18	8.30742e-17	speedy/RINGO cell cycle regulator family member C [Source:HGNC Symbol;Acc:HGNC:32681]
NNMT	-1.82562	3.87502e-06	2.52386e-05	nicotinamide N-methyltransferase [Source:HGNC Symbol;Acc:HGNC:7861]
DNAH8	-1.82391	0.00372011	0.0122929	dynein axonemal heavy chain 8 [Source:HGNC Symbol;Acc:HGNC:2952]
PCDHB5	-1.82367	5.33355e-06	3.37851e-05	protocadherin beta 5 [Source:HGNC Symbol;Acc:HGNC:8690]
KCNT2	-1.82255	7.27796e-25	3.04002e-23	potassium sodium-activated channel subfamily T member 2 [Source:HGNC Symbol;Acc:HGNC:18866]
LIMS3	-1.82239	1.2258e-13	1.9645e-12
ANO6	-1.82137	3.41977e-14	5.83068e-13	anoctamin 6 [Source:HGNC Symbol;Acc:HGNC:25240]
RAB6B	-1.82105	1.01524e-15	2.04052e-14	RAB6B, member RAS oncogene family [Source:HGNC Symbol;Acc:HGNC:14902]
AFP	-1.82043	0.00708866	0.0213096	alpha fetoprotein [Source:HGNC Symbol;Acc:HGNC:317]
IGF2	-1.81835	5.68284e-08	4.93823e-07	insulin like growth factor 2 [Source:HGNC Symbol;Acc:HGNC:5466]
SNTA1	-1.81582	1.46638e-26	7.03696e-25	syntrophin alpha 1 [Source:HGNC Symbol;Acc:HGNC:11167]
TEK	-1.81576	1.52368e-25	6.72626e-24	TEK receptor tyrosine kinase [Source:HGNC Symbol;Acc:HGNC:11724]
EPHA7	-1.81528	0.00461911	0.0147722	EPH receptor A7 [Source:HGNC Symbol;Acc:HGNC:3390]
NEDD4L	-1.81483	6.98952e-22	2.30519e-20	NEDD4 like E3 ubiquitin protein ligase [Source:HGNC Symbol;Acc:HGNC:7728]
NEURL1B	-1.814	3.577e-10	4.05504e-09	neuralized E3 ubiquitin protein ligase 1B [Source:HGNC Symbol;Acc:HGNC:35422]
FNDC11	-1.81274	5.21511e-05	0.000273465	fibronectin type III domain containing 11 [Source:HGNC Symbol;Acc:HGNC:28764]
OPTN	-1.81126	4.71375e-15	8.87868e-14	optineurin [Source:HGNC Symbol;Acc:HGNC:17142]
ZNF185	-1.80972	3.17256e-21	9.83667e-20	zinc finger protein 185 with LIM domain [Source:HGNC Symbol;Acc:HGNC:12976]
LARP6	-1.80924	2.54932e-11	3.19769e-10	La ribonucleoprotein 6, translational regulator [Source:HGNC Symbol;Acc:HGNC:24012]
RARRES2	-1.80766	0.0168673	0.0444486	retinoic acid receptor responder 2 [Source:HGNC Symbol;Acc:HGNC:9868]
ELAPOR1	-1.80675	0.00107952	0.00416027	endosome-lysosome associated apoptosis and autophagy regulator 1 [Source:HGNC Symbol;Acc:HGNC:29618]
GAS2L1	-1.80622	6.87352e-17	1.53902e-15	growth arrest specific 2 like 1 [Source:HGNC Symbol;Acc:HGNC:16955]
EEF1A2	-1.8061	0.00634688	0.0194076	eukaryotic translation elongation factor 1 alpha 2 [Source:HGNC Symbol;Acc:HGNC:3192]
L1CAM	-1.80446	0.00240203	0.00840734	L1 cell adhesion molecule [Source:HGNC Symbol;Acc:HGNC:6470]
INKA2	-1.80412	6.95668e-42	8.48913e-40	inka box actin regulator 2 [Source:HGNC Symbol;Acc:HGNC:28045]
GRASLND	-1.80356	2.61563e-19	7.04817e-18	glycosaminoglycan regulatory associated long non-coding RNA [Source:HGNC Symbol;Acc:HGNC:30963]
TRIM58	-1.79812	4.15992e-17	9.43799e-16	tripartite motif containing 58 [Source:HGNC Symbol;Acc:HGNC:24150]
AGPAT4	-1.79618	1.04511e-21	3.38213e-20	1-acylglycerol-3-phosphate O-acyltransferase 4 [Source:HGNC Symbol;Acc:HGNC:20885]
PRRT1	-1.79109	0.00124552	0.00473171
ACVR2A	-1.79038	5.95087e-08	5.15802e-07	activin A receptor type 2A [Source:HGNC Symbol;Acc:HGNC:173]
PLEKHF2	-1.78837	1.51192e-28	8.46874e-27	pleckstrin homology and FYVE domain containing 2 [Source:HGNC Symbol;Acc:HGNC:20757]
HRAT92	-1.78534	0.000555735	0.00232359	heart tissue-associated transcript 92 [Source:NCBI gene (formerly Entrezgene);Acc:441307]
DNAJC6	-1.7818	2.07234e-37	1.96688e-35	DnaJ heat shock protein family (Hsp40) member C6 [Source:HGNC Symbol;Acc:HGNC:15469]
H2AC13	-1.779	2.05755e-10	2.38637e-09	H2A clustered histone 13 [Source:HGNC Symbol;Acc:HGNC:4725]
EML6	-1.77889	9.02132e-08	7.63728e-07	EMAP like 6 [Source:HGNC Symbol;Acc:HGNC:35412]
PDE11A	-1.77554	1.48559e-07	1.21434e-06	phosphodiesterase 11A [Source:NCBI gene (formerly Entrezgene);Acc:50940]
SLC2A3	-1.77508	1.68369e-30	1.07329e-28	solute carrier family 2 member 3 [Source:HGNC Symbol;Acc:HGNC:11007]
HIPK1-AS1	-1.77415	0.0169766	0.0446748	HIPK1 antisense RNA 1 [Source:HGNC Symbol;Acc:HGNC:50576]
SELENOM	-1.77413	3.72351e-05	0.000201624	selenoprotein M [Source:HGNC Symbol;Acc:HGNC:30397]
DNAH3	-1.76844	0.000600473	0.00248992	dynein axonemal heavy chain 3 [Source:HGNC Symbol;Acc:HGNC:2949]
CDKN2B	-1.76839	4.61151e-07	3.51083e-06	cyclin dependent kinase inhibitor 2B [Source:HGNC Symbol;Acc:HGNC:1788]
GMPR	-1.76765	5.70181e-24	2.21386e-22	guanosine monophosphate reductase [Source:HGNC Symbol;Acc:HGNC:4376]
ARHGAP18	-1.76751	2.26058e-28	1.25389e-26	Rho GTPase activating protein 18 [Source:HGNC Symbol;Acc:HGNC:21035]
HS6ST2	-1.76259	6.46413e-06	4.02894e-05	heparan sulfate 6-O-sulfotransferase 2 [Source:HGNC Symbol;Acc:HGNC:19133]
LINC01366	-1.76111	1.06638e-17	2.55512e-16	long intergenic non-protein coding RNA 1366 [Source:HGNC Symbol;Acc:HGNC:27416]
RUFY1-AS1	-1.76026	0.000202134	0.000937367
H2BC18	-1.7587	2.89197e-07	2.256e-06	H2B clustered histone 18 [Source:HGNC Symbol;Acc:HGNC:24700]
GUCY1B1	-1.75525	1.39923e-13	2.22781e-12	guanylate cyclase 1 soluble subunit beta 1 [Source:HGNC Symbol;Acc:HGNC:4687]
H3C2	-1.75171	0.00420199	0.0136347	H3 clustered histone 2 [Source:HGNC Symbol;Acc:HGNC:4776]
CA3	-1.75051	0.001719	0.00626571	carbonic anhydrase 3 [Source:HGNC Symbol;Acc:HGNC:1374]
PRECSIT	-1.74411	2.13779e-05	0.000121094	p53 regulated carcinoma associated Stat3 activating long intergenic non-protein coding transcript [Source:HGNC Symbol;Acc:HGNC:27492]
PEAR1	-1.74365	3.70736e-29	2.16166e-27	platelet endothelial aggregation receptor 1 [Source:HGNC Symbol;Acc:HGNC:33631]
ABI3BP	-1.74273	0.0158085	0.0420608	ABI family member 3 binding protein [Source:HGNC Symbol;Acc:HGNC:17265]
FAM30A	-1.74152	0.0183669	0.0477304
C3orf35	-1.73981	0.0117596	0.0327377	chromosome 3 open reading frame 35 [Source:HGNC Symbol;Acc:HGNC:24082]
H2BC13	-1.73965	0.000208336	0.00096286	H2B clustered histone 13 [Source:HGNC Symbol;Acc:HGNC:4748]
CCNJL	-1.73672	5.90252e-28	3.16109e-26	cyclin J like [Source:HGNC Symbol;Acc:HGNC:25876]
GP9	-1.73625	8.01818e-17	1.77669e-15	glycoprotein IX platelet [Source:HGNC Symbol;Acc:HGNC:4444]
HEY1	-1.73576	0.0118791	0.0329719	hes related family bHLH transcription factor with YRPW motif 1 [Source:HGNC Symbol;Acc:HGNC:4880]
SH2D2A	-1.72995	1.77262e-19	4.87656e-18	SH2 domain containing 2A [Source:HGNC Symbol;Acc:HGNC:10821]
VSIG2	-1.72956	1.3374e-08	1.26373e-07	V-set and immunoglobulin domain containing 2 [Source:HGNC Symbol;Acc:HGNC:17149]
DGKI	-1.72933	7.95798e-26	3.57774e-24	diacylglycerol kinase iota [Source:HGNC Symbol;Acc:HGNC:2855]
H2BC12	-1.72826	3.353e-30	2.09061e-28	H2B clustered histone 12 [Source:HGNC Symbol;Acc:HGNC:13954]
ARHGAP21	-1.72811	1.159e-13	1.8662e-12	Rho GTPase activating protein 21 [Source:HGNC Symbol;Acc:HGNC:23725]
SNX25	-1.7275	5.93788e-16	1.22812e-14	sorting nexin 25 [Source:HGNC Symbol;Acc:HGNC:21883]
H2BC4	-1.72719	2.70356e-06	1.8035e-05	H2B clustered histone 4 [Source:HGNC Symbol;Acc:HGNC:4757]
SLC24A3-AS1	-1.72629	0.00575776	0.0178582	SLC24A3 antisense RNA 1 [Source:HGNC Symbol;Acc:HGNC:40540]
KLK1	-1.72264	1.83779e-05	0.000105394	kallikrein 1 [Source:HGNC Symbol;Acc:HGNC:6357]
STX11	-1.71884	2.54046e-20	7.38116e-19	syntaxin 11 [Source:HGNC Symbol;Acc:HGNC:11429]
ARHGAP42	-1.71832	2.5528e-08	2.32846e-07	Rho GTPase activating protein 42 [Source:HGNC Symbol;Acc:HGNC:26545]
WBP11P1	-1.71815	0.00587143	0.0181453	WBP11 pseudogene 1 [Source:HGNC Symbol;Acc:HGNC:26250]
NFIB	-1.71639	1.25594e-17	2.97628e-16	nuclear factor I B [Source:HGNC Symbol;Acc:HGNC:7785]
SP5	-1.71502	4.22856e-08	3.75082e-07	Sp5 transcription factor [Source:HGNC Symbol;Acc:HGNC:14529]
SMOX	-1.71449	1.76668e-28	9.8634e-27	spermine oxidase [Source:HGNC Symbol;Acc:HGNC:15862]
UBASH3B	-1.71383	1.26219e-32	9.06019e-31	ubiquitin associated and SH3 domain containing B [Source:HGNC Symbol;Acc:HGNC:29884]
RADIL	-1.71334	2.93995e-09	3.03298e-08	Rap associating with DIL domain [Source:HGNC Symbol;Acc:HGNC:22226]
MT1L	-1.71234	0.00947401	0.0273218	metallothionein 1L, pseudogene [Source:HGNC Symbol;Acc:HGNC:7404]
PPP1R3B	-1.70622	8.0573e-12	1.06872e-10	protein phosphatase 1 regulatory subunit 3B [Source:HGNC Symbol;Acc:HGNC:14942]
SLC38A5	-1.70336	1.14454e-17	2.73472e-16	solute carrier family 38 member 5 [Source:HGNC Symbol;Acc:HGNC:18070]
SEMA6C	-1.70281	1.30641e-18	3.34614e-17	semaphorin 6C [Source:HGNC Symbol;Acc:HGNC:10740]
GRIK4	-1.69944	4.80893e-24	1.89299e-22	glutamate ionotropic receptor kainate type subunit 4 [Source:HGNC Symbol;Acc:HGNC:4582]
KAZALD1	-1.69664	0.00156663	0.00578718	Kazal type serine peptidase inhibitor domain 1 [Source:HGNC Symbol;Acc:HGNC:25460]
CATSPER1	-1.6962	7.90317e-17	1.75576e-15	cation channel sperm associated 1 [Source:HGNC Symbol;Acc:HGNC:17116]
PRR29	-1.69592	4.50789e-08	3.97588e-07	proline rich 29 [Source:HGNC Symbol;Acc:HGNC:25673]
LMCD1	-1.69199	1.67449e-11	2.14768e-10	LIM and cysteine rich domains 1 [Source:HGNC Symbol;Acc:HGNC:6633]
PTPRR	-1.6912	0.00084555	0.00335393	protein tyrosine phosphatase receptor type R [Source:HGNC Symbol;Acc:HGNC:9680]
FYN	-1.69096	1.37182e-40	1.56241e-38	FYN proto-oncogene, Src family tyrosine kinase [Source:HGNC Symbol;Acc:HGNC:4037]
APOA2	-1.68966	0.0174854	0.0457739	apolipoprotein A2 [Source:HGNC Symbol;Acc:HGNC:601]
SCG5	-1.68956	0.000371083	0.00161724
DAPP1	-1.68917	3.31199e-21	1.02504e-19	dual adaptor of phosphotyrosine and 3-phosphoinositides 1 [Source:HGNC Symbol;Acc:HGNC:16500]
F8	-1.68821	6.29889e-13	9.38189e-12	coagulation factor VIII [Source:HGNC Symbol;Acc:HGNC:3546]
RARG	-1.68245	0.00145717	0.00542619	retinoic acid receptor gamma [Source:HGNC Symbol;Acc:HGNC:9866]
CCDC3	-1.68089	1.57987e-05	9.14932e-05	coiled-coil domain containing 3 [Source:HGNC Symbol;Acc:HGNC:23813]
EFCAB13	-1.67805	1.42328e-12	2.0502e-11	EF-hand calcium binding domain 13 [Source:HGNC Symbol;Acc:HGNC:26864]
SIGLEC16	-1.67471	0.000662371	0.00271887	sialic acid binding Ig like lectin 16 [Source:HGNC Symbol;Acc:HGNC:24851]
PANX1	-1.67066	6.18739e-20	1.75882e-18	pannexin 1 [Source:HGNC Symbol;Acc:HGNC:8599]
LSR	-1.66807	7.71293e-17	1.71796e-15	lipolysis stimulated lipoprotein receptor [Source:HGNC Symbol;Acc:HGNC:29572]
VTN	-1.66694	0.00381335	0.0125476	vitronectin [Source:HGNC Symbol;Acc:HGNC:12724]
SLC5A12	-1.65962	0.0186783	0.0484439	solute carrier family 5 member 12 [Source:HGNC Symbol;Acc:HGNC:28750]
SMC1B	-1.65954	0.0160215	0.042515	structural maintenance of chromosomes 1B [Source:HGNC Symbol;Acc:HGNC:11112]
HSD17B3	-1.65871	0.0191351	0.0494484
ANKRD9	-1.65861	5.73514e-22	1.89882e-20	ankyrin repeat domain 9 [Source:HGNC Symbol;Acc:HGNC:20096]
CBX7	-1.6582	6.17422e-15	1.14902e-13	chromobox 7 [Source:HGNC Symbol;Acc:HGNC:1557]
RSPH9	-1.65668	0.00077792	0.00312118	radial spoke head component 9 [Source:HGNC Symbol;Acc:HGNC:21057]
PITX1	-1.65431	0.0111049	0.0312083	paired like homeodomain 1 [Source:HGNC Symbol;Acc:HGNC:9004]
CITED1	-1.65293	1.02135e-05	6.14197e-05	Cbp/p300 interacting transactivator with Glu/Asp rich carboxy-terminal domain 1 [Source:HGNC Symbol;Acc:HGNC:1986]
MICAL2	-1.64754	1.98713e-29	1.18286e-27	microtubule associated monooxygenase, calponin and LIM domain containing 2 [Source:HGNC Symbol;Acc:HGNC:24693]
SLC2A12	-1.6472	2.22555e-07	1.77008e-06	solute carrier family 2 member 12 [Source:HGNC Symbol;Acc:HGNC:18067]
CCDC173	-1.64673	6.71677e-07	4.97181e-06	coiled-coil domain containing 173 [Source:HGNC Symbol;Acc:HGNC:25064]
BMP6	-1.64533	1.20123e-15	2.38072e-14	bone morphogenetic protein 6 [Source:HGNC Symbol;Acc:HGNC:1073]
TGFBR3	-1.64483	0.00335489	0.0112294	transforming growth factor beta receptor 3 [Source:HGNC Symbol;Acc:HGNC:11774]
SLAMF1	-1.64252	4.82242e-05	0.000254357	signaling lymphocytic activation molecule family member 1 [Source:HGNC Symbol;Acc:HGNC:10903]
MOCOS	-1.63937	0.00761162	0.0226782	molybdenum cofactor sulfurase [Source:HGNC Symbol;Acc:HGNC:18234]
CTTNBP2	-1.63906	1.15898e-17	2.76538e-16	cortactin binding protein 2 [Source:HGNC Symbol;Acc:HGNC:15679]
CTDSPL	-1.63793	9.67973e-33	7.03696e-31	CTD small phosphatase like [Source:HGNC Symbol;Acc:HGNC:16890]
TRIM15	-1.63791	9.32553e-15	1.69667e-13	tripartite motif containing 15 [Source:HGNC Symbol;Acc:HGNC:16284]
SNCA	-1.63741	1.12091e-13	1.80657e-12	synuclein alpha [Source:HGNC Symbol;Acc:HGNC:11138]
TMEM145	-1.63602	0.00125584	0.0047656	transmembrane protein 145 [Source:HGNC Symbol;Acc:HGNC:26912]
PLEK	-1.63271	3.4963e-73	1.53156e-70	pleckstrin [Source:HGNC Symbol;Acc:HGNC:9070]
NID2	-1.63169	0.000396333	0.00171503	nidogen 2 [Source:HGNC Symbol;Acc:HGNC:13389]
SIGLEC11	-1.62799	3.71207e-06	2.42698e-05	sialic acid binding Ig like lectin 11 [Source:HGNC Symbol;Acc:HGNC:15622]
WNT11	-1.62201	4.06537e-22	1.35915e-20	Wnt family member 11 [Source:HGNC Symbol;Acc:HGNC:12776]
FHL1	-1.62084	3.35778e-05	0.000183376	four and a half LIM domains 1 [Source:HGNC Symbol;Acc:HGNC:3702]
HSPA2	-1.6206	3.43677e-12	4.74263e-11	heat shock protein family A (Hsp70) member 2 [Source:HGNC Symbol;Acc:HGNC:5235]
H3C12	-1.61724	0.0107554	0.0303862	H3 clustered histone 12 [Source:HGNC Symbol;Acc:HGNC:4774]
CARMIL1	-1.6157	3.79799e-16	7.98092e-15	capping protein regulator and myosin 1 linker 1 [Source:HGNC Symbol;Acc:HGNC:21581]
EFNB2	-1.61336	3.49299e-09	3.58188e-08	ephrin B2 [Source:HGNC Symbol;Acc:HGNC:3227]
TUBB2A	-1.61308	1.41672e-15	2.78839e-14	tubulin beta 2A class IIa [Source:HGNC Symbol;Acc:HGNC:12412]
APOA1	-1.61058	0.0114195	0.0319507	apolipoprotein A1 [Source:HGNC Symbol;Acc:HGNC:600]
H2BC9	-1.60856	1.59748e-06	1.11031e-05	H2B clustered histone 9 [Source:HGNC Symbol;Acc:HGNC:4755]
SMIM5	-1.60823	1.28259e-05	7.54799e-05	small integral membrane protein 5 [Source:HGNC Symbol;Acc:HGNC:40030]
DLC1	-1.60795	6.3822e-18	1.54658e-16	DLC1 Rho GTPase activating protein [Source:HGNC Symbol;Acc:HGNC:2897]
ASIC4	-1.6076	3.37687e-06	2.22228e-05	acid sensing ion channel subunit family member 4 [Source:HGNC Symbol;Acc:HGNC:21263]
GP6	-1.60443	0.000452302	0.00192697
DHRS11	-1.60301	4.27549e-27	2.16102e-25	dehydrogenase/reductase 11 [Source:HGNC Symbol;Acc:HGNC:28639]
PRTFDC1	-1.60244	1.99722e-18	5.06239e-17	phosphoribosyl transferase domain containing 1 [Source:HGNC Symbol;Acc:HGNC:23333]
TSC22D1	-1.60028	2.93643e-38	2.89977e-36	TSC22 domain family member 1 [Source:HGNC Symbol;Acc:HGNC:16826]
APOBEC3B	-1.59941	2.47521e-14	4.28001e-13	apolipoprotein B mRNA editing enzyme catalytic subunit 3B [Source:HGNC Symbol;Acc:HGNC:17352]
PRICKLE1	-1.5988	1.02972e-37	9.99526e-36	prickle planar cell polarity protein 1 [Source:HGNC Symbol;Acc:HGNC:17019]
KCNK6	-1.59654	2.67545e-17	6.16002e-16	potassium two pore domain channel subfamily K member 6 [Source:HGNC Symbol;Acc:HGNC:6281]
CDKN3	-1.59628	1.41281e-14	2.50898e-13	cyclin dependent kinase inhibitor 3 [Source:HGNC Symbol;Acc:HGNC:1791]
LIPH	-1.59565	6.90171e-12	9.23327e-11	lipase H [Source:HGNC Symbol;Acc:HGNC:18483]
DAG1	-1.59305	2.01661e-33	1.4979e-31	dystroglycan 1 [Source:HGNC Symbol;Acc:HGNC:2666]
TACR2	-1.59272	0.00924011	0.0267465	tachykinin receptor 2 [Source:HGNC Symbol;Acc:HGNC:11527]
SLC30A3	-1.59147	0.00132242	0.00498396	solute carrier family 30 member 3 [Source:HGNC Symbol;Acc:HGNC:11014]
H2AC17	-1.58942	2.37307e-06	1.60561e-05	H2A clustered histone 17 [Source:HGNC Symbol;Acc:HGNC:4735]
DLL4	-1.58759	0.000919299	0.00360875	delta like canonical Notch ligand 4 [Source:HGNC Symbol;Acc:HGNC:2910]
H2BC8	-1.58713	1.26605e-05	7.45833e-05	H2B clustered histone 8 [Source:HGNC Symbol;Acc:HGNC:4746]
OR2W3	-1.5866	1.42007e-16	3.09446e-15	olfactory receptor family 2 subfamily W member 3 [Source:HGNC Symbol;Acc:HGNC:15021]
TENT5C	-1.58659	4.25956e-34	3.24867e-32	terminal nucleotidyltransferase 5C [Source:HGNC Symbol;Acc:HGNC:24712]
CCDC92	-1.58319	9.76715e-13	1.42984e-11	coiled-coil domain containing 92 [Source:HGNC Symbol;Acc:HGNC:29563]
STUM	-1.58297	4.93117e-06	3.14578e-05	stum, mechanosensory transduction mediator homolog [Source:HGNC Symbol;Acc:HGNC:30491]
KCNN1	-1.58037	1.7485e-11	2.23254e-10	potassium calcium-activated channel subfamily N member 1 [Source:HGNC Symbol;Acc:HGNC:6290]
KAZN	-1.5797	1.31476e-15	2.6027e-14	kazrin, periplakin interacting protein [Source:HGNC Symbol;Acc:HGNC:29173]
NRGN	-1.57859	8.37274e-08	7.11491e-07	neurogranin [Source:HGNC Symbol;Acc:HGNC:8000]
FNDC1	-1.5773	0.0147492	0.0396124	fibronectin type III domain containing 1 [Source:HGNC Symbol;Acc:HGNC:21184]
CXCL3	-1.57711	5.97189e-25	2.50058e-23	C-X-C motif chemokine ligand 3 [Source:HGNC Symbol;Acc:HGNC:4604]
PRKN	-1.5754	3.46286e-08	3.11039e-07	parkin RBR E3 ubiquitin protein ligase [Source:HGNC Symbol;Acc:HGNC:8607]
CADPS2	-1.57525	0.0155899	0.0415439	calcium dependent secretion activator 2 [Source:HGNC Symbol;Acc:HGNC:16018]
MYLK-AS2	-1.57317	0.0160121	0.04251
CFAP161	-1.57314	0.00975308	0.0279694	cilia and flagella associated protein 161 [Source:HGNC Symbol;Acc:HGNC:26782]
C3orf52	-1.57228	4.29956e-15	8.13441e-14	chromosome 3 open reading frame 52 [Source:HGNC Symbol;Acc:HGNC:26255]
LYVE1	-1.57226	9.33033e-06	5.64046e-05	lymphatic vessel endothelial hyaluronan receptor 1 [Source:HGNC Symbol;Acc:HGNC:14687]
CDHR1	-1.57101	1.25871e-13	2.01346e-12	cadherin related family member 1 [Source:HGNC Symbol;Acc:HGNC:14550]
APOBEC3A	-1.56963	0.000112789	0.000555457	apolipoprotein B mRNA editing enzyme catalytic subunit 3A [Source:HGNC Symbol;Acc:HGNC:17343]
NCR1	-1.56945	4.45119e-06	2.86851e-05
LINC00853	-1.56788	8.17617e-06	4.99934e-05	long intergenic non-protein coding RNA 853 [Source:HGNC Symbol;Acc:HGNC:43716]
RTN1	-1.56697	1.8443e-36	1.6158e-34	reticulon 1 [Source:HGNC Symbol;Acc:HGNC:10467]
F13A1	-1.56581	1.81485e-07	1.46526e-06	coagulation factor XIII A chain [Source:HGNC Symbol;Acc:HGNC:3531]
STAM-AS1	-1.56565	0.00127808	0.00483283	STAM antisense RNA 1 (head to head) [Source:HGNC Symbol;Acc:HGNC:49568]
LINC01269	-1.5652	0.00861847	0.0252163	long intergenic non-protein coding RNA 1269 [Source:HGNC Symbol;Acc:HGNC:50325]
COL5A1	-1.56509	0.000121583	0.000594484	collagen type V alpha 1 chain [Source:HGNC Symbol;Acc:HGNC:2209]
PLPP7	-1.55901	3.14132e-05	0.000172895	phospholipid phosphatase 7 (inactive) [Source:HGNC Symbol;Acc:HGNC:28174]
ADCY6	-1.55697	7.34031e-31	4.76813e-29	adenylate cyclase 6 [Source:HGNC Symbol;Acc:HGNC:237]
MISP3	-1.55655	2.09042e-10	2.41957e-09
GCSAML	-1.55654	7.23554e-26	3.26153e-24	germinal center associated signaling and motility like [Source:HGNC Symbol;Acc:HGNC:29583]
TMSB15A	-1.55351	2.27625e-08	2.08847e-07	thymosin beta 15a [Source:HGNC Symbol;Acc:HGNC:30744]
TEAD1	-1.55209	0.0043745	0.0140848	TEA domain transcription factor 1 [Source:HGNC Symbol;Acc:HGNC:11714]
CRHBP	-1.5465	0.00139268	0.00521996	corticotropin releasing hormone binding protein [Source:HGNC Symbol;Acc:HGNC:2356]
GBP4	-1.546	2.69399e-17	6.19436e-16	guanylate binding protein 4 [Source:HGNC Symbol;Acc:HGNC:20480]
ELL2	-1.54534	8.56789e-22	2.79874e-20	elongation factor for RNA polymerase II 2 [Source:HGNC Symbol;Acc:HGNC:17064]
INPP5J	-1.54399	4.82631e-12	6.53349e-11	inositol polyphosphate-5-phosphatase J [Source:HGNC Symbol;Acc:HGNC:8956]
CACNA1D	-1.54187	4.50699e-06	2.89573e-05	calcium voltage-gated channel subunit alpha1 D [Source:HGNC Symbol;Acc:HGNC:1391]
SWI5	-1.54133	2.04539e-20	6.00403e-19	SWI5 homologous recombination repair protein [Source:HGNC Symbol;Acc:HGNC:31412]
TMC5	-1.53913	2.47807e-06	1.66675e-05	transmembrane channel like 5 [Source:HGNC Symbol;Acc:HGNC:22999]
AC025171.1	-1.53768	3.68666e-12	5.05887e-11	novel transcript, sense overlapping to ANXA2R
SLC22A17	-1.53751	3.32704e-24	1.33425e-22	solute carrier family 22 member 17 [Source:HGNC Symbol;Acc:HGNC:23095]
TTC7B	-1.53699	3.31216e-26	1.53347e-24	tetratricopeptide repeat domain 7B [Source:HGNC Symbol;Acc:HGNC:19858]
SPC24	-1.5369	8.02014e-12	1.06462e-10	SPC24 component of NDC80 kinetochore complex [Source:HGNC Symbol;Acc:HGNC:26913]
DSTNP2	-1.53366	1.96376e-12	2.77493e-11	DSTN pseudogene 2 [Source:HGNC Symbol;Acc:HGNC:34546]
ACTL8	-1.533	0.000175462	0.000823516	actin like 8 [Source:HGNC Symbol;Acc:HGNC:24018]
C2orf88	-1.53224	5.25297e-26	2.39311e-24	chromosome 2 open reading frame 88 [Source:HGNC Symbol;Acc:HGNC:28191]
NDRG2	-1.52984	1.91891e-26	9.08105e-25	NDRG family member 2 [Source:HGNC Symbol;Acc:HGNC:14460]
SORBS1	-1.5292	6.81943e-22	2.25344e-20	sorbin and SH3 domain containing 1 [Source:HGNC Symbol;Acc:HGNC:14565]
HIPK2	-1.52913	3.22187e-18	8.09448e-17	homeodomain interacting protein kinase 2 [Source:HGNC Symbol;Acc:HGNC:14402]
HID1	-1.52669	0.000635705	0.00262075	HID1 domain containing [Source:HGNC Symbol;Acc:HGNC:15736]
TMCC3	-1.52591	4.66554e-06	2.98861e-05	transmembrane and coiled-coil domain family 3 [Source:HGNC Symbol;Acc:HGNC:29199]
DNAJB13	-1.52578	0.00264335	0.00911749	DnaJ heat shock protein family (Hsp40) member B13 [Source:HGNC Symbol;Acc:HGNC:30718]
DUSP5	-1.52464	1.07087e-14	1.92982e-13	dual specificity phosphatase 5 [Source:HGNC Symbol;Acc:HGNC:3071]
TBX18	-1.52242	6.32161e-15	1.17262e-13	T-box transcription factor 18 [Source:HGNC Symbol;Acc:HGNC:11595]
PTPRJ	-1.52185	2.7545e-34	2.14876e-32	protein tyrosine phosphatase receptor type J [Source:HGNC Symbol;Acc:HGNC:9673]
LINC00299	-1.52131	6.60707e-05	0.000339576	long intergenic non-protein coding RNA 299 [Source:HGNC Symbol;Acc:HGNC:27940]
PDGFB	-1.52001	8.81129e-17	1.94737e-15	platelet derived growth factor subunit B [Source:HGNC Symbol;Acc:HGNC:8800]
ATG9B	-1.51907	0.000116756	0.000572848	autophagy related 9B [Source:HGNC Symbol;Acc:HGNC:21899]
S100A3	-1.51803	0.0122112	0.0337808	S100 calcium binding protein A3 [Source:HGNC Symbol;Acc:HGNC:10493]
KLF15	-1.51467	5.40648e-08	4.71487e-07	Kruppel like factor 15 [Source:HGNC Symbol;Acc:HGNC:14536]
LIMS4	-1.51466	1.31506e-10	1.55693e-09
KASH5	-1.51327	3.33541e-05	0.000182343	KASH domain containing 5 [Source:HGNC Symbol;Acc:HGNC:26520]
TRIM40	-1.50826	2.02832e-07	1.62328e-06	tripartite motif containing 40 [Source:HGNC Symbol;Acc:HGNC:18736]
ASAP3	-1.50788	1.31435e-07	1.08318e-06
P2RY1	-1.50563	2.31093e-08	2.11802e-07	purinergic receptor P2Y1 [Source:HGNC Symbol;Acc:HGNC:8539]
PRKG1	-1.50172	8.69726e-05	0.000436883	protein kinase cGMP-dependent 1 [Source:HGNC Symbol;Acc:HGNC:9414]
H3C14	-1.50116	0.0010018	0.00389527	H3 clustered histone 14 [Source:HGNC Symbol;Acc:HGNC:20503]
TRPV3	-1.49944	1.77057e-08	1.64483e-07	transient receptor potential cation channel subfamily V member 3 [Source:HGNC Symbol;Acc:HGNC:18084]
EGF	-1.49698	8.18591e-13	1.20976e-11	epidermal growth factor [Source:HGNC Symbol;Acc:HGNC:3229]
KCNK17	-1.49468	1.12786e-08	1.07644e-07	potassium two pore domain channel subfamily K member 17 [Source:HGNC Symbol;Acc:HGNC:14465]
H4C8	-1.49405	0.00288833	0.0098649	H4 clustered histone 8 [Source:HGNC Symbol;Acc:HGNC:4788]
GRK5	-1.49312	4.69785e-16	9.79952e-15	G protein-coupled receptor kinase 5 [Source:HGNC Symbol;Acc:HGNC:4544]
BNIP3L	-1.49303	2.8641e-23	1.04552e-21	BCL2 interacting protein 3 like [Source:HGNC Symbol;Acc:HGNC:1085]
TMOD1	-1.49266	4.93872e-11	6.04392e-10	tropomodulin 1 [Source:HGNC Symbol;Acc:HGNC:11871]
CD9	-1.48735	2.86117e-09	2.95527e-08	CD9 molecule [Source:HGNC Symbol;Acc:HGNC:1709]
KCNJ4	-1.48648	0.0119741	0.0332033	potassium inwardly rectifying channel subfamily J member 4 [Source:HGNC Symbol;Acc:HGNC:6265]
HOXB9	-1.48647	1.77693e-07	1.43669e-06	homeobox B9 [Source:HGNC Symbol;Acc:HGNC:5120]
STEAP3	-1.48167	3.6938e-21	1.14114e-19	STEAP3 metalloreductase [Source:HGNC Symbol;Acc:HGNC:24592]
H3C10	-1.48131	4.57698e-21	1.3963e-19	H3 clustered histone 10 [Source:HGNC Symbol;Acc:HGNC:4775]
SEC14L5	-1.47587	3.15141e-18	7.92912e-17	SEC14 like lipid binding 5 [Source:HGNC Symbol;Acc:HGNC:29032]
FAM83D	-1.47432	4.28022e-08	3.7927e-07	family with sequence similarity 83 member D [Source:HGNC Symbol;Acc:HGNC:16122]
ANXA8	-1.47426	0.0169921	0.0447085	annexin A8 [Source:HGNC Symbol;Acc:HGNC:546]
LRRC9	-1.4734	6.37704e-06	3.98338e-05	leucine rich repeat containing 9 [Source:HGNC Symbol;Acc:HGNC:19848]
PTGIR	-1.47283	1.79981e-24	7.37362e-23	prostaglandin I2 receptor [Source:HGNC Symbol;Acc:HGNC:9602]
TFR2	-1.47209	5.35039e-14	8.89165e-13	transferrin receptor 2 [Source:HGNC Symbol;Acc:HGNC:11762]
MBOAT2	-1.47178	2.85591e-19	7.68352e-18	membrane bound O-acyltransferase domain containing 2 [Source:HGNC Symbol;Acc:HGNC:25193]
MYLK	-1.46947	4.19758e-17	9.5108e-16	myosin light chain kinase [Source:HGNC Symbol;Acc:HGNC:7590]
BFSP1	-1.46751	2.48669e-10	2.86078e-09	beaded filament structural protein 1 [Source:HGNC Symbol;Acc:HGNC:1040]
RGS2	-1.46696	1.29938e-12	1.87965e-11	regulator of G protein signaling 2 [Source:HGNC Symbol;Acc:HGNC:9998]
ARHGAP6	-1.46567	1.88232e-16	4.05008e-15	Rho GTPase activating protein 6 [Source:HGNC Symbol;Acc:HGNC:676]
SYP	-1.46181	2.45091e-07	1.93669e-06	synaptophysin [Source:HGNC Symbol;Acc:HGNC:11506]
CAVIN2	-1.46143	1.23775e-26	5.95654e-25	caveolae associated protein 2 [Source:HGNC Symbol;Acc:HGNC:10690]
HES4	-1.46117	0.00011549	0.000566961	hes family bHLH transcription factor 4 [Source:HGNC Symbol;Acc:HGNC:24149]
KCNAB1	-1.45897	9.72668e-06	5.86968e-05	potassium voltage-gated channel subfamily A member regulatory beta subunit 1 [Source:HGNC Symbol;Acc:HGNC:6228]
F2R	-1.45666	2.09987e-33	1.55299e-31	coagulation factor II thrombin receptor [Source:HGNC Symbol;Acc:HGNC:3537]
SMTN	-1.45479	5.11595e-26	2.33692e-24	smoothelin [Source:HGNC Symbol;Acc:HGNC:11126]
PRKG2	-1.45432	0.00875593	0.0255703	protein kinase cGMP-dependent 2 [Source:HGNC Symbol;Acc:HGNC:9416]
ZNF175	-1.45355	1.6384e-31	1.10634e-29	zinc finger protein 175 [Source:HGNC Symbol;Acc:HGNC:12964]
BCL2L1	-1.45283	1.10219e-23	4.19373e-22	BCL2 like 1 [Source:HGNC Symbol;Acc:HGNC:992]
MLLT11	-1.44974	2.46947e-20	7.19939e-19	MLLT11 transcription factor 7 cofactor [Source:HGNC Symbol;Acc:HGNC:16997]
ATP13A2	-1.44871	3.32699e-32	2.32944e-30	ATPase cation transporting 13A2 [Source:HGNC Symbol;Acc:HGNC:30213]
MDM1	-1.44789	4.85447e-13	7.30694e-12	Mdm1 nuclear protein [Source:HGNC Symbol;Acc:HGNC:29917]
NFIX	-1.44733	2.6344e-07	2.0721e-06	nuclear factor I X [Source:HGNC Symbol;Acc:HGNC:7788]
PARD3	-1.44732	7.8287e-14	1.27986e-12	par-3 family cell polarity regulator [Source:HGNC Symbol;Acc:HGNC:16051]
LINC01011	-1.44613	7.72258e-14	1.26372e-12	long intergenic non-protein coding RNA 1011 [Source:HGNC Symbol;Acc:HGNC:33812]
TANC1	-1.44529	2.84762e-20	8.2316e-19	tetratricopeptide repeat, ankyrin repeat and coiled-coil containing 1 [Source:HGNC Symbol;Acc:HGNC:29364]
ACKR2	-1.44496	1.98355e-15	3.85079e-14	atypical chemokine receptor 2 [Source:HGNC Symbol;Acc:HGNC:1565]
MYL4	-1.44349	7.22426e-22	2.37345e-20	myosin light chain 4 [Source:HGNC Symbol;Acc:HGNC:7585]
SLC9A2	-1.44307	0.00465811	0.0148802	solute carrier family 9 member A2 [Source:HGNC Symbol;Acc:HGNC:11072]
ATP6V0E2-AS1	-1.43949	0.00277343	0.0095124	ATP6V0E2 antisense RNA 1 [Source:HGNC Symbol;Acc:HGNC:44180]
SLC37A1	-1.43932	1.17018e-37	1.12945e-35	solute carrier family 37 member 1 [Source:HGNC Symbol;Acc:HGNC:11024]
ANKRD34A	-1.43837	0.000178312	0.000835056	ankyrin repeat domain 34A [Source:HGNC Symbol;Acc:HGNC:27639]
SNTB2	-1.43788	1.51591e-11	1.95455e-10	syntrophin beta 2 [Source:HGNC Symbol;Acc:HGNC:11169]
IZUMO1	-1.43626	0.000538369	0.00225484	izumo sperm-egg fusion 1 [Source:HGNC Symbol;Acc:HGNC:28539]
ITGA8	-1.43313	0.0173855	0.0455263	integrin subunit alpha 8 [Source:HGNC Symbol;Acc:HGNC:6144]
BIRC3	-1.43253	0.00258375	0.00894624	baculoviral IAP repeat containing 3 [Source:HGNC Symbol;Acc:HGNC:591]
GDPD1	-1.43149	5.23331e-23	1.87434e-21	glycerophosphodiester phosphodiesterase domain containing 1 [Source:HGNC Symbol;Acc:HGNC:20883]
KRT19	-1.43146	0.00726714	0.0217581	keratin 19 [Source:HGNC Symbol;Acc:HGNC:6436]
H2BC15	-1.43118	1.02036e-06	7.3428e-06	H2B clustered histone 15 [Source:HGNC Symbol;Acc:HGNC:4749]
TGFB1I1	-1.43112	4.76879e-25	2.01658e-23	transforming growth factor beta 1 induced transcript 1 [Source:HGNC Symbol;Acc:HGNC:11767]
STON1	-1.43071	9.66126e-13	1.41798e-11	stonin 1 [Source:HGNC Symbol;Acc:HGNC:17003]
NDFIP2	-1.42984	8.51635e-12	1.1235e-10	Nedd4 family interacting protein 2 [Source:HGNC Symbol;Acc:HGNC:18537]
MAP2	-1.42563	0.00601503	0.0185147	microtubule associated protein 2 [Source:HGNC Symbol;Acc:HGNC:6839]
HLA-DPB1	-1.42537	6.60508e-13	9.82081e-12
ID4	-1.42529	1.34333e-06	9.46759e-06	inhibitor of DNA binding 4, HLH protein [Source:HGNC Symbol;Acc:HGNC:5363]
BHLHE40	-1.4248	1.32216e-17	3.11556e-16	basic helix-loop-helix family member e40 [Source:HGNC Symbol;Acc:HGNC:1046]
LRP2BP	-1.42277	0.0122565	0.0338872	LRP2 binding protein [Source:HGNC Symbol;Acc:HGNC:25434]
SNX22	-1.42184	0.000726496	0.00294529	sorting nexin 22 [Source:HGNC Symbol;Acc:HGNC:16315]
MTURN	-1.42153	2.86557e-14	4.92509e-13	maturin, neural progenitor differentiation regulator homolog [Source:HGNC Symbol;Acc:HGNC:25457]
PRUNE2	-1.42101	4.05045e-05	0.000217398	prune homolog 2 with BCH domain [Source:HGNC Symbol;Acc:HGNC:25209]
TIGD3	-1.41939	0.00401263	0.0131099	tigger transposable element derived 3 [Source:HGNC Symbol;Acc:HGNC:18334]
BUB1	-1.41603	1.19243e-08	1.13553e-07	BUB1 mitotic checkpoint serine/threonine kinase [Source:HGNC Symbol;Acc:HGNC:1148]
SH3BP4	-1.41599	9.31583e-09	9.00688e-08	SH3 domain binding protein 4 [Source:HGNC Symbol;Acc:HGNC:10826]
CORO1C	-1.41477	6.03387e-19	1.58345e-17	coronin 1C [Source:HGNC Symbol;Acc:HGNC:2254]
CTSV	-1.41394	0.0129183	0.0354259	cathepsin V [Source:HGNC Symbol;Acc:HGNC:2538]
BEST3	-1.4117	5.93129e-06	3.72264e-05	bestrophin 3 [Source:HGNC Symbol;Acc:HGNC:17105]
CGRRF1	-1.41137	3.51834e-11	4.35561e-10	cell growth regulator with ring finger domain 1 [Source:HGNC Symbol;Acc:HGNC:15528]
ASAP2	-1.41116	6.54401e-10	7.23142e-09	ArfGAP with SH3 domain, ankyrin repeat and PH domain 2 [Source:HGNC Symbol;Acc:HGNC:2721]
DMD	-1.4101	2.56285e-06	1.71903e-05	dystrophin [Source:HGNC Symbol;Acc:HGNC:2928]
PLXNB3	-1.40993	2.50411e-12	3.49226e-11	plexin B3 [Source:HGNC Symbol;Acc:HGNC:9105]
CSNK1E	-1.409	6.00181e-06	3.76413e-05	casein kinase 1 epsilon [Source:HGNC Symbol;Acc:HGNC:2453]
RRM2	-1.40593	1.73925e-19	4.79246e-18	ribonucleotide reductase regulatory subunit M2 [Source:HGNC Symbol;Acc:HGNC:10452]
CR1	-1.40539	1.22969e-05	7.26919e-05	complement C3b/C4b receptor 1 (Knops blood group) [Source:HGNC Symbol;Acc:HGNC:2334]
LIMS1	-1.40498	2.12379e-21	6.68193e-20	LIM zinc finger domain containing 1 [Source:HGNC Symbol;Acc:HGNC:6616]
AC138649.1	-1.40458	1.02678e-06	7.38282e-06
ARG2	-1.40337	4.1582e-24	1.64823e-22	arginase 2 [Source:HGNC Symbol;Acc:HGNC:664]
EFNA1	-1.40309	6.31932e-08	5.458e-07	ephrin A1 [Source:HGNC Symbol;Acc:HGNC:3221]
GCNT2	-1.40059	9.14013e-09	8.85204e-08
SELENBP1	-1.39986	3.08321e-19	8.26901e-18	selenium binding protein 1 [Source:HGNC Symbol;Acc:HGNC:10719]
HCG9	-1.3987	0.00215667	0.00764251	HLA complex group 9 [Source:HGNC Symbol;Acc:HGNC:21243]
ESPN	-1.39851	0.00513526	0.0161775	espin [Source:HGNC Symbol;Acc:HGNC:13281]
TTC39B	-1.39823	9.95272e-08	8.35539e-07	tetratricopeptide repeat domain 39B [Source:HGNC Symbol;Acc:HGNC:23704]
TLCD3B	-1.39796	0.00840131	0.0246909	TLC domain containing 3B [Source:HGNC Symbol;Acc:HGNC:25295]
CDC42EP5	-1.39713	6.11805e-05	0.000316251
TXNL4B	-1.39604	6.63537e-11	8.03962e-10	thioredoxin like 4B [Source:HGNC Symbol;Acc:HGNC:26041]
LAT	-1.39482	3.07578e-21	9.57134e-20	linker for activation of T cells [Source:HGNC Symbol;Acc:HGNC:18874]
EXOC3L4	-1.39236	3.74826e-16	7.88612e-15	exocyst complex component 3 like 4 [Source:HGNC Symbol;Acc:HGNC:20120]
AFAP1L1	-1.39216	5.24439e-05	0.000274579	actin filament associated protein 1 like 1 [Source:HGNC Symbol;Acc:HGNC:26714]
TJP1	-1.38917	1.71056e-14	3.00033e-13	tight junction protein 1 [Source:HGNC Symbol;Acc:HGNC:11827]
PPP1R15A	-1.38905	1.08179e-15	2.16409e-14	protein phosphatase 1 regulatory subunit 15A [Source:HGNC Symbol;Acc:HGNC:14375]
ACHE	-1.38872	2.59778e-15	4.99217e-14	acetylcholinesterase (Cartwright blood group) [Source:HGNC Symbol;Acc:HGNC:108]
NRTN	-1.38804	0.0158926	0.0422583	neurturin [Source:HGNC Symbol;Acc:HGNC:8007]
CTHRC1	-1.38683	4.69037e-08	4.11981e-07	collagen triple helix repeat containing 1 [Source:HGNC Symbol;Acc:HGNC:18831]
C5AR1	-1.38609	1.19435e-15	2.37259e-14	complement C5a receptor 1 [Source:HGNC Symbol;Acc:HGNC:1338]
UBR3	-1.38501	3.61446e-17	8.25528e-16	ubiquitin protein ligase E3 component n-recognin 3 [Source:HGNC Symbol;Acc:HGNC:30467]
FOXH1	-1.38203	5.13378e-06	3.26043e-05	forkhead box H1 [Source:HGNC Symbol;Acc:HGNC:3814]
TCEAL9	-1.382	9.03033e-22	2.93855e-20	transcription elongation factor A like 9 [Source:HGNC Symbol;Acc:HGNC:30084]
C11orf87	-1.38098	0.0142499	0.038459	chromosome 11 open reading frame 87 [Source:HGNC Symbol;Acc:HGNC:33788]
LINC01215	-1.38049	2.97554e-08	2.68964e-07	long intergenic non-protein coding RNA 1215 [Source:HGNC Symbol;Acc:HGNC:49651]
SSX2IP	-1.37805	1.53307e-40	1.7345e-38	SSX family member 2 interacting protein [Source:HGNC Symbol;Acc:HGNC:16509]
PLXNA4	-1.37798	2.4063e-21	7.55684e-20	plexin A4 [Source:HGNC Symbol;Acc:HGNC:9102]
TMEM45A	-1.37674	3.90182e-21	1.20322e-19	transmembrane protein 45A [Source:HGNC Symbol;Acc:HGNC:25480]
WWC3	-1.3752	2.88627e-16	6.11016e-15	WWC family member 3 [Source:HGNC Symbol;Acc:HGNC:29237]
PSTPIP2	-1.37504	1.29605e-48	2.40672e-46	proline-serine-threonine phosphatase interacting protein 2 [Source:HGNC Symbol;Acc:HGNC:9581]
SLC52A3	-1.37366	4.15543e-09	4.23071e-08	solute carrier family 52 member 3 [Source:HGNC Symbol;Acc:HGNC:16187]
DPP4	-1.3732	0.0136665	0.0371605	dipeptidyl peptidase 4 [Source:HGNC Symbol;Acc:HGNC:3009]
EPHX2	-1.37246	1.21087e-20	3.60391e-19	epoxide hydrolase 2 [Source:HGNC Symbol;Acc:HGNC:3402]
EMP3	-1.36615	1.98929e-20	5.8595e-19	epithelial membrane protein 3 [Source:HGNC Symbol;Acc:HGNC:3335]
WIPF3	-1.36458	4.65822e-08	4.09367e-07	WAS/WASL interacting protein family member 3 [Source:HGNC Symbol;Acc:HGNC:22004]
HSPA1A	-1.36193	6.75078e-15	1.24681e-13	heat shock protein family A (Hsp70) member 1A [Source:HGNC Symbol;Acc:HGNC:5232]
IRAK2	-1.36131	0.000110175	0.000543998	interleukin 1 receptor associated kinase 2 [Source:HGNC Symbol;Acc:HGNC:6113]
OAZ3	-1.3601	5.05277e-07	3.81447e-06	ornithine decarboxylase antizyme 3 [Source:HGNC Symbol;Acc:HGNC:8097]
CST6	-1.35771	0.00238486	0.0083524	cystatin E/M [Source:HGNC Symbol;Acc:HGNC:2478]
ST8SIA6-AS1	-1.35463	6.01848e-05	0.000311618	ST8SIA6 antisense RNA 1 [Source:HGNC Symbol;Acc:HGNC:44880]
LINC01169	-1.35317	0.000291024	0.00129804	long intergenic non-protein coding RNA 1169 [Source:HGNC Symbol;Acc:HGNC:49541]
ERBB4	-1.35169	0.00846262	0.024849	erb-b2 receptor tyrosine kinase 4 [Source:HGNC Symbol;Acc:HGNC:3432]
RARRES1	-1.34861	0.000778718	0.00312365	retinoic acid receptor responder 1 [Source:HGNC Symbol;Acc:HGNC:9867]
AFF3	-1.34268	0.00596562	0.0183998	AF4/FMR2 family member 3 [Source:HGNC Symbol;Acc:HGNC:6473]
SLC2A1	-1.34171	1.3348e-11	1.72886e-10	solute carrier family 2 member 1 [Source:HGNC Symbol;Acc:HGNC:11005]
PSMB8-AS1	-1.34008	1.07572e-05	6.43927e-05
E2F7	-1.34003	9.10984e-09	8.82771e-08	E2F transcription factor 7 [Source:HGNC Symbol;Acc:HGNC:23820]
GSTT2	-1.33996	0.0104567	0.0296402
SKA1	-1.3397	2.31247e-15	4.46398e-14	spindle and kinetochore associated complex subunit 1 [Source:HGNC Symbol;Acc:HGNC:28109]
CCDC9B	-1.33872	6.49877e-10	7.18609e-09	coiled-coil domain containing 9B [Source:HGNC Symbol;Acc:HGNC:33488]
PCGF5	-1.33683	5.10127e-38	5.00863e-36	polycomb group ring finger 5 [Source:HGNC Symbol;Acc:HGNC:28264]
SLC2A4	-1.33637	4.13634e-06	2.68077e-05
GSTT2B	-1.33545	0.000251196	0.00114043	glutathione S-transferase theta 2B [Source:HGNC Symbol;Acc:HGNC:33437]
PRSS23	-1.33545	0.010953	0.0308355	serine protease 23 [Source:HGNC Symbol;Acc:HGNC:14370]
SGMS1	-1.33381	1.13152e-15	2.25301e-14	sphingomyelin synthase 1 [Source:HGNC Symbol;Acc:HGNC:29799]
TNIK	-1.3327	7.91053e-15	1.45316e-13	TRAF2 and NCK interacting kinase [Source:HGNC Symbol;Acc:HGNC:30765]
PDE12	-1.33257	1.81504e-24	7.41822e-23	phosphodiesterase 12 [Source:HGNC Symbol;Acc:HGNC:25386]
RHPN2	-1.33248	0.00235238	0.00825893	rhophilin Rho GTPase binding protein 2 [Source:HGNC Symbol;Acc:HGNC:19974]
CRYBA4	-1.33199	2.04816e-05	0.000116326	crystallin beta A4 [Source:HGNC Symbol;Acc:HGNC:2396]
PROCR	-1.33105	1.16371e-12	1.68924e-11	protein C receptor [Source:HGNC Symbol;Acc:HGNC:9452]
CDC42EP4	-1.32841	1.94585e-22	6.66191e-21	CDC42 effector protein 4 [Source:HGNC Symbol;Acc:HGNC:17147]
GYPE	-1.3275	1.70384e-06	1.1761e-05	glycophorin E (MNS blood group) [Source:HGNC Symbol;Acc:HGNC:4705]
NRP2	-1.32729	6.47793e-10	7.16768e-09	neuropilin 2 [Source:HGNC Symbol;Acc:HGNC:8005]
LGALS12	-1.32639	3.93073e-07	3.02217e-06	galectin 12 [Source:HGNC Symbol;Acc:HGNC:15788]
DDX11L10	-1.32505	0.0140882	0.0381248	DEAD/H-box helicase 11 like 10 (pseudogene) [Source:HGNC Symbol;Acc:HGNC:14125]
COL1A1	-1.32322	0.00692497	0.0208874	collagen type I alpha 1 chain [Source:HGNC Symbol;Acc:HGNC:2197]
AP1S2	-1.32287	3.39151e-08	3.0511e-07	adaptor related protein complex 1 subunit sigma 2 [Source:HGNC Symbol;Acc:HGNC:560]
NFATC1	-1.32266	3.01011e-31	2.01666e-29	nuclear factor of activated T cells 1 [Source:HGNC Symbol;Acc:HGNC:7775]
FHL2	-1.3222	1.34455e-24	5.53499e-23	four and a half LIM domains 2 [Source:HGNC Symbol;Acc:HGNC:3703]
TRIP10	-1.32052	1.04817e-17	2.51856e-16	thyroid hormone receptor interactor 10 [Source:HGNC Symbol;Acc:HGNC:12304]
JAKMIP2	-1.32024	1.86016e-12	2.64315e-11	janus kinase and microtubule interacting protein 2 [Source:HGNC Symbol;Acc:HGNC:29067]
SAMD14	-1.31699	5.51385e-15	1.02949e-13	sterile alpha motif domain containing 14 [Source:HGNC Symbol;Acc:HGNC:27312]
TMPRSS13	-1.31528	1.43959e-10	1.69731e-09	transmembrane serine protease 13 [Source:HGNC Symbol;Acc:HGNC:29808]
SENCR	-1.30969	1.19351e-17	2.84378e-16	smooth muscle and endothelial cell enriched migration/differentiation-associated lncRNA [Source:HGNC Symbol;Acc:HGNC:44177]
CPOX	-1.30926	3.46803e-13	5.28999e-12	coproporphyrinogen oxidase [Source:HGNC Symbol;Acc:HGNC:2321]
H2AC18	-1.30913	3.5819e-06	2.34727e-05	H2A clustered histone 18 [Source:HGNC Symbol;Acc:HGNC:4736]
PAPSS2	-1.30874	7.93381e-14	1.29581e-12	3'-phosphoadenosine 5'-phosphosulfate synthase 2 [Source:HGNC Symbol;Acc:HGNC:8604]
HDHD3	-1.30799	7.01567e-28	3.73382e-26	haloacid dehalogenase like hydrolase domain containing 3 [Source:HGNC Symbol;Acc:HGNC:28171]
GRTP1	-1.30794	0.00150663	0.00559427	growth hormone regulated TBC protein 1 [Source:HGNC Symbol;Acc:HGNC:20310]
PRELID2	-1.30774	8.43456e-24	3.23811e-22	PRELI domain containing 2 [Source:HGNC Symbol;Acc:HGNC:28306]
FBXW4P1	-1.30706	0.014814	0.0397305	F-box and WD repeat domain containing 4 pseudogene 1 [Source:HGNC Symbol;Acc:HGNC:13609]
TLE2	-1.30632	0.0165705	0.0437476	TLE family member 2, transcriptional corepressor [Source:HGNC Symbol;Acc:HGNC:11838]
MKI67	-1.30522	6.07494e-06	3.80441e-05	marker of proliferation Ki-67 [Source:HGNC Symbol;Acc:HGNC:7107]
GATA3	-1.30479	0.00160708	0.00591328	GATA binding protein 3 [Source:HGNC Symbol;Acc:HGNC:4172]
MBNL3	-1.30102	1.11278e-08	1.06384e-07	muscleblind like splicing regulator 3 [Source:HGNC Symbol;Acc:HGNC:20564]
DNAH10	-1.30097	0.00326816	0.0109692	dynein axonemal heavy chain 10 [Source:HGNC Symbol;Acc:HGNC:2941]
PLEC	-1.3007	1.24989e-13	2.00124e-12	plectin [Source:HGNC Symbol;Acc:HGNC:9069]
FAM210B	-1.29874	4.03536e-17	9.19201e-16	family with sequence similarity 210 member B [Source:HGNC Symbol;Acc:HGNC:16102]
FHOD3	-1.29855	1.33472e-06	9.41082e-06	formin homology 2 domain containing 3 [Source:HGNC Symbol;Acc:HGNC:26178]
ME1	-1.29638	4.29202e-05	0.000228997	malic enzyme 1 [Source:HGNC Symbol;Acc:HGNC:6983]
H2AC19	-1.29531	3.45014e-07	2.67069e-06	H2A clustered histone 19 [Source:HGNC Symbol;Acc:HGNC:29668]
PRKCB	-1.29502	4.02215e-19	1.06699e-17	protein kinase C beta [Source:HGNC Symbol;Acc:HGNC:9395]
H2AC14	-1.29441	0.000505082	0.00212742	H2A clustered histone 14 [Source:HGNC Symbol;Acc:HGNC:4727]
SIGLEC6	-1.29355	1.75303e-07	1.41803e-06	sialic acid binding Ig like lectin 6 [Source:HGNC Symbol;Acc:HGNC:10875]
PCDH20	-1.29188	0.00530637	0.016649	protocadherin 20 [Source:HGNC Symbol;Acc:HGNC:14257]
HK1	-1.2916	1.19331e-38	1.21348e-36	hexokinase 1 [Source:HGNC Symbol;Acc:HGNC:4922]
RUNX1T1	-1.28727	1.6797e-10	1.96683e-09	RUNX1 partner transcriptional co-repressor 1 [Source:HGNC Symbol;Acc:HGNC:1535]
CMIP	-1.28652	3.41451e-28	1.85776e-26	c-Maf inducing protein [Source:HGNC Symbol;Acc:HGNC:24319]
HEXIM1	-1.2849	3.93486e-34	3.02172e-32	HEXIM P-TEFb complex subunit 1 [Source:HGNC Symbol;Acc:HGNC:24953]
SLC2A8	-1.28425	1.34187e-14	2.38797e-13	solute carrier family 2 member 8 [Source:HGNC Symbol;Acc:HGNC:13812]
GSAP	-1.28297	4.64082e-12	6.29237e-11	gamma-secretase activating protein [Source:HGNC Symbol;Acc:HGNC:28042]
CDH23	-1.28087	3.1392e-15	5.97217e-14	cadherin related 23 [Source:HGNC Symbol;Acc:HGNC:13733]
LY6G5C	-1.28075	0.000512892	0.00215659
MINDY2	-1.27977	7.3673e-30	4.51121e-28	MINDY lysine 48 deubiquitinase 2 [Source:HGNC Symbol;Acc:HGNC:26954]
CENPF	-1.27895	6.29284e-06	3.93222e-05	centromere protein F [Source:HGNC Symbol;Acc:HGNC:1857]
ADM	-1.27885	0.000947732	0.00370137	adrenomedullin [Source:HGNC Symbol;Acc:HGNC:259]
TUBB2B	-1.2786	7.57095e-06	4.65427e-05	tubulin beta 2B class IIb [Source:HGNC Symbol;Acc:HGNC:30829]
SPAG4	-1.27729	0.00024146	0.00109974	sperm associated antigen 4 [Source:HGNC Symbol;Acc:HGNC:11214]
FZD4	-1.27724	1.46722e-10	1.72869e-09	frizzled class receptor 4 [Source:HGNC Symbol;Acc:HGNC:4042]
FBLN1	-1.27657	9.62509e-12	1.26294e-10	fibulin 1 [Source:HGNC Symbol;Acc:HGNC:3600]
INPP5F	-1.27558	4.71281e-23	1.69146e-21	inositol polyphosphate-5-phosphatase F [Source:HGNC Symbol;Acc:HGNC:17054]
CA14	-1.27536	0.00200133	0.00715437	carbonic anhydrase 14 [Source:HGNC Symbol;Acc:HGNC:1372]
LIPE	-1.27402	2.33995e-13	3.62099e-12	lipase E, hormone sensitive type [Source:HGNC Symbol;Acc:HGNC:6621]
FGF12	-1.27285	0.0166652	0.0439839	fibroblast growth factor 12 [Source:HGNC Symbol;Acc:HGNC:3668]
SYNM	-1.27262	0.00106359	0.00411189	synemin [Source:HGNC Symbol;Acc:HGNC:24466]
S100A2	-1.27195	0.0172165	0.0451739	S100 calcium binding protein A2 [Source:HGNC Symbol;Acc:HGNC:10492]
SCGN	-1.27137	4.27412e-05	0.000228185	secretagogin, EF-hand calcium binding protein [Source:HGNC Symbol;Acc:HGNC:16941]
H2BC21	-1.27123	2.38851e-06	1.61477e-05	H2B clustered histone 21 [Source:HGNC Symbol;Acc:HGNC:4760]
GPR19	-1.27055	0.000116377	0.000571153	G protein-coupled receptor 19 [Source:HGNC Symbol;Acc:HGNC:4473]
HEXIM2	-1.26975	1.12112e-14	2.01613e-13	HEXIM P-TEFb complex subunit 2 [Source:HGNC Symbol;Acc:HGNC:28591]
H2AC11	-1.26802	7.81414e-05	0.000396604	H2A clustered histone 11 [Source:HGNC Symbol;Acc:HGNC:4737]
HOXB8	-1.26597	0.00274979	0.00944271	homeobox B8 [Source:HGNC Symbol;Acc:HGNC:5119]
CPEB4	-1.26535	3.22268e-12	4.4508e-11	cytoplasmic polyadenylation element binding protein 4 [Source:HGNC Symbol;Acc:HGNC:21747]
MN1	-1.26398	0.0133336	0.0363941	MN1 proto-oncogene, transcriptional regulator [Source:HGNC Symbol;Acc:HGNC:7180]
STARD8	-1.26175	2.86351e-23	1.04552e-21	StAR related lipid transfer domain containing 8 [Source:HGNC Symbol;Acc:HGNC:19161]
CYP8B1	-1.25734	0.0134577	0.0366685	cytochrome P450 family 8 subfamily B member 1 [Source:HGNC Symbol;Acc:HGNC:2653]
ZNF541	-1.25732	0.00341262	0.0113936	zinc finger protein 541 [Source:HGNC Symbol;Acc:HGNC:25294]
RND1	-1.25723	0.009983	0.0284771	Rho family GTPase 1 [Source:HGNC Symbol;Acc:HGNC:18314]
DIAPH3	-1.25416	9.40107e-11	1.1247e-09	diaphanous related formin 3 [Source:HGNC Symbol;Acc:HGNC:15480]
PSD3	-1.25367	5.2664e-15	9.86526e-14	pleckstrin and Sec7 domain containing 3 [Source:HGNC Symbol;Acc:HGNC:19093]
MORC4	-1.25332	1.76311e-10	2.06026e-09	MORC family CW-type zinc finger 4 [Source:HGNC Symbol;Acc:HGNC:23485]
YOD1	-1.25257	2.73247e-29	1.61527e-27	YOD1 deubiquitinase [Source:HGNC Symbol;Acc:HGNC:25035]
UROD	-1.25249	1.45764e-23	5.46103e-22	uroporphyrinogen decarboxylase [Source:HGNC Symbol;Acc:HGNC:12591]
APBB1	-1.2512	1.33121e-06	9.38993e-06	amyloid beta precursor protein binding family B member 1 [Source:HGNC Symbol;Acc:HGNC:581]
UBE2T	-1.25086	1.61368e-10	1.89212e-09	ubiquitin conjugating enzyme E2 T [Source:HGNC Symbol;Acc:HGNC:25009]
GJB5	-1.2508	4.21077e-08	3.73698e-07	gap junction protein beta 5 [Source:HGNC Symbol;Acc:HGNC:4287]
MYO19	-1.24992	3.11808e-06	2.0639e-05
TSPAN13	-1.24869	5.00676e-13	7.52953e-12	tetraspanin 13 [Source:HGNC Symbol;Acc:HGNC:21643]
S100A6	-1.24762	2.71583e-18	6.85336e-17	S100 calcium binding protein A6 [Source:HGNC Symbol;Acc:HGNC:10496]
MNS1	-1.24544	6.39875e-07	4.75495e-06	meiosis specific nuclear structural 1 [Source:HGNC Symbol;Acc:HGNC:29636]
DNAAF3	-1.24382	5.08872e-16	1.05761e-14	dynein axonemal assembly factor 3 [Source:HGNC Symbol;Acc:HGNC:30492]
CKAP2L	-1.24373	1.06282e-06	7.62742e-06	cytoskeleton associated protein 2 like [Source:HGNC Symbol;Acc:HGNC:26877]
UNC5B	-1.24329	2.45329e-09	2.55094e-08	unc-5 netrin receptor B [Source:HGNC Symbol;Acc:HGNC:12568]
KISS1R	-1.24294	3.44473e-06	2.26171e-05	KISS1 receptor [Source:HGNC Symbol;Acc:HGNC:4510]
FGF11	-1.24217	1.12399e-07	9.34868e-07
BRINP2	-1.23717	0.0150791	0.0403399	BMP/retinoic acid inducible neural specific 2 [Source:HGNC Symbol;Acc:HGNC:13746]
KCNIP2	-1.23662	0.000884635	0.00348952	potassium voltage-gated channel interacting protein 2 [Source:HGNC Symbol;Acc:HGNC:15522]
BAIAP2L2	-1.2354	0.00242095	0.00846316	BAR/IMD domain containing adaptor protein 2 like 2 [Source:HGNC Symbol;Acc:HGNC:26203]
TBPL1	-1.23328	1.07017e-16	2.353e-15	TATA-box binding protein like 1 [Source:HGNC Symbol;Acc:HGNC:11589]
S1PR1	-1.23247	2.63421e-06	1.76067e-05	sphingosine-1-phosphate receptor 1 [Source:HGNC Symbol;Acc:HGNC:3165]
MYH7B	-1.23204	0.000115075	0.000565738	myosin heavy chain 7B [Source:HGNC Symbol;Acc:HGNC:15906]
CMKLR1	-1.23168	9.29349e-06	5.62018e-05	chemerin chemokine-like receptor 1 [Source:HGNC Symbol;Acc:HGNC:2121]
FRMD4B	-1.2301	6.05454e-06	3.79303e-05	FERM domain containing 4B [Source:HGNC Symbol;Acc:HGNC:24886]
DENND2C	-1.22731	8.62279e-07	6.27125e-06	DENN domain containing 2C [Source:HGNC Symbol;Acc:HGNC:24748]
SLC30A5	-1.22657	3.64801e-11	4.51286e-10	solute carrier family 30 member 5 [Source:HGNC Symbol;Acc:HGNC:19089]
VANGL1	-1.22445	2.13117e-18	5.3939e-17	VANGL planar cell polarity protein 1 [Source:HGNC Symbol;Acc:HGNC:15512]
CDK14	-1.22296	1.28891e-08	1.22007e-07	cyclin dependent kinase 14 [Source:HGNC Symbol;Acc:HGNC:8883]
SRC	-1.22077	6.84254e-23	2.43538e-21	SRC proto-oncogene, non-receptor tyrosine kinase [Source:HGNC Symbol;Acc:HGNC:11283]
BNIPL	-1.21682	0.00318893	0.0107413	BCL2 interacting protein like [Source:HGNC Symbol;Acc:HGNC:16976]
FAM102A	-1.21645	1.7978e-21	5.70886e-20	family with sequence similarity 102 member A [Source:HGNC Symbol;Acc:HGNC:31419]
MMRN1	-1.21579	5.65191e-08	4.91636e-07	multimerin 1 [Source:HGNC Symbol;Acc:HGNC:7178]
PPP1R14A	-1.2137	1.26974e-06	8.99717e-06	protein phosphatase 1 regulatory inhibitor subunit 14A [Source:HGNC Symbol;Acc:HGNC:14871]
SLCO2B1	-1.21106	1.16991e-05	6.95434e-05	solute carrier organic anion transporter family member 2B1 [Source:HGNC Symbol;Acc:HGNC:10962]
TSPAN2	-1.20814	2.38763e-06	1.61477e-05	tetraspanin 2 [Source:HGNC Symbol;Acc:HGNC:20659]
GNA12	-1.20609	1.65269e-33	1.23295e-31	G protein subunit alpha 12 [Source:HGNC Symbol;Acc:HGNC:4380]
SERP2	-1.20496	0.00013641	0.000659432	stress associated endoplasmic reticulum protein family member 2 [Source:HGNC Symbol;Acc:HGNC:20607]
LRP12	-1.20132	2.30992e-08	2.11802e-07	LDL receptor related protein 12 [Source:HGNC Symbol;Acc:HGNC:31708]
CNRIP1	-1.19808	1.25403e-21	4.01949e-20	cannabinoid receptor interacting protein 1 [Source:HGNC Symbol;Acc:HGNC:24546]
LPIN1	-1.19475	6.05193e-20	1.72319e-18	lipin 1 [Source:HGNC Symbol;Acc:HGNC:13345]
IPP	-1.19284	2.02404e-08	1.8671e-07	intracisternal A particle-promoted polypeptide [Source:HGNC Symbol;Acc:HGNC:6108]
DES	-1.19256	0.000334486	0.00146974	desmin [Source:HGNC Symbol;Acc:HGNC:2770]
ASPM	-1.19165	1.1668e-05	6.93828e-05	assembly factor for spindle microtubules [Source:HGNC Symbol;Acc:HGNC:19048]
LDLRAD3	-1.19088	5.49594e-06	3.47236e-05	low density lipoprotein receptor class A domain containing 3 [Source:HGNC Symbol;Acc:HGNC:27046]
TMEM63B	-1.18882	5.39213e-15	1.00787e-13	transmembrane protein 63B [Source:HGNC Symbol;Acc:HGNC:17735]
TRPC6	-1.18833	1.42956e-14	2.53346e-13	transient receptor potential cation channel subfamily C member 6 [Source:HGNC Symbol;Acc:HGNC:12338]
HLA-B	-1.18642	1.18942e-18	3.05106e-17	major histocompatibility complex, class I, B [Source:HGNC Symbol;Acc:HGNC:4932]
TPPP	-1.18456	0.0179382	0.0467872	tubulin polymerization promoting protein [Source:HGNC Symbol;Acc:HGNC:24164]
H4C3	-1.18074	0.0139757	0.0378741	H4 clustered histone 3 [Source:HGNC Symbol;Acc:HGNC:4787]
LDB3	-1.17852	0.0104535	0.0296362	LIM domain binding 3 [Source:HGNC Symbol;Acc:HGNC:15710]
SLC24A3	-1.17694	4.87414e-18	1.19813e-16	solute carrier family 24 member 3 [Source:HGNC Symbol;Acc:HGNC:10977]
VASH1	-1.1758	1.12563e-23	4.27339e-22	vasohibin 1 [Source:HGNC Symbol;Acc:HGNC:19964]
RAI14	-1.17421	3.64509e-07	2.81522e-06	retinoic acid induced 14 [Source:HGNC Symbol;Acc:HGNC:14873]
SFXN3	-1.17403	5.4136e-12	7.28235e-11	sideroflexin 3 [Source:HGNC Symbol;Acc:HGNC:16087]
SAV1	-1.17364	2.04588e-26	9.6286e-25	salvador family WW domain containing protein 1 [Source:HGNC Symbol;Acc:HGNC:17795]
PLCL1	-1.17289	1.90619e-06	1.30627e-05	phospholipase C like 1 (inactive) [Source:HGNC Symbol;Acc:HGNC:9063]
NR1I3	-1.17271	0.00172278	0.00627682	nuclear receptor subfamily 1 group I member 3 [Source:HGNC Symbol;Acc:HGNC:7969]
GLOD5	-1.17236	2.55531e-09	2.64575e-08	glyoxalase domain containing 5 [Source:HGNC Symbol;Acc:HGNC:33358]
RIMS3	-1.17026	2.05315e-11	2.60016e-10	regulating synaptic membrane exocytosis 3 [Source:HGNC Symbol;Acc:HGNC:21292]
PRC1	-1.16963	9.86769e-06	5.95057e-05	protein regulator of cytokinesis 1 [Source:HGNC Symbol;Acc:HGNC:9341]
RAP1B	-1.16691	1.9998e-13	3.12291e-12	RAP1B, member of RAS oncogene family [Source:HGNC Symbol;Acc:HGNC:9857]
EXOC6B	-1.16676	1.15912e-19	3.21991e-18	exocyst complex component 6B [Source:HGNC Symbol;Acc:HGNC:17085]
STXBP1	-1.16657	2.4282e-15	4.67155e-14	syntaxin binding protein 1 [Source:HGNC Symbol;Acc:HGNC:11444]
PLEKHA4	-1.16582	5.56323e-09	5.56454e-08	pleckstrin homology domain containing A4 [Source:HGNC Symbol;Acc:HGNC:14339]
E2F1	-1.16568	7.73856e-21	2.32756e-19	E2F transcription factor 1 [Source:HGNC Symbol;Acc:HGNC:3113]
NLGN1	-1.1642	0.0131674	0.0360153	neuroligin 1 [Source:HGNC Symbol;Acc:HGNC:14291]
NMT2	-1.16393	2.56905e-12	3.57117e-11	N-myristoyltransferase 2 [Source:HGNC Symbol;Acc:HGNC:7858]
CDC25B	-1.16373	2.95506e-08	2.67395e-07	cell division cycle 25B [Source:HGNC Symbol;Acc:HGNC:1726]
ZNF506	-1.16332	0.00975589	0.0279694	zinc finger protein 506 [Source:HGNC Symbol;Acc:HGNC:23780]
GTSE1	-1.163	6.65578e-11	8.05863e-10	G2 and S-phase expressed 1 [Source:HGNC Symbol;Acc:HGNC:13698]
AKR1C3	-1.16291	0.000776004	0.00311496	aldo-keto reductase family 1 member C3 [Source:HGNC Symbol;Acc:HGNC:386]
LEPR	-1.16289	4.81819e-16	1.00261e-14	leptin receptor [Source:HGNC Symbol;Acc:HGNC:6554]
KLF12	-1.16036	0.000367684	0.00160325	Kruppel like factor 12 [Source:HGNC Symbol;Acc:HGNC:6346]
HLA-A	-1.16034	2.99935e-21	9.36762e-20	major histocompatibility complex, class I, A [Source:HGNC Symbol;Acc:HGNC:4931]
VOPP1	-1.15968	1.16985e-23	4.43142e-22	VOPP1 WW domain binding protein [Source:HGNC Symbol;Acc:HGNC:34518]
NAT8B	-1.159	1.3786e-06	9.70017e-06	N-acetyltransferase 8B (putative, gene/pseudogene) [Source:HGNC Symbol;Acc:HGNC:30235]
HSPA1B	-1.15868	7.43699e-12	9.89513e-11	heat shock protein family A (Hsp70) member 1B [Source:HGNC Symbol;Acc:HGNC:5233]
SNORD18C	-1.15654	0.0152065	0.0406427
TLN1	-1.15433	1.19583e-16	2.62254e-15	talin 1 [Source:HGNC Symbol;Acc:HGNC:11845]
GPR155	-1.15361	2.32894e-06	1.57887e-05	G protein-coupled receptor 155 [Source:HGNC Symbol;Acc:HGNC:22951]
CLCN3	-1.15241	3.81403e-07	2.93641e-06	chloride voltage-gated channel 3 [Source:HGNC Symbol;Acc:HGNC:2021]
VANGL2	-1.15006	1.62721e-11	2.09017e-10	VANGL planar cell polarity protein 2 [Source:HGNC Symbol;Acc:HGNC:15511]
MINK1	-1.14904	1.4771e-13	2.33872e-12	misshapen like kinase 1 [Source:HGNC Symbol;Acc:HGNC:17565]
KAT2B	-1.14893	5.2263e-17	1.18103e-15	lysine acetyltransferase 2B [Source:HGNC Symbol;Acc:HGNC:8638]
MINDY1	-1.14728	1.90428e-06	1.30548e-05	MINDY lysine 48 deubiquitinase 1 [Source:HGNC Symbol;Acc:HGNC:25648]
CELSR2	-1.14653	5.64951e-08	4.91636e-07	cadherin EGF LAG seven-pass G-type receptor 2 [Source:HGNC Symbol;Acc:HGNC:3231]
ASAP1	-1.14525	1.6866e-14	2.96135e-13	ArfGAP with SH3 domain, ankyrin repeat and PH domain 1 [Source:HGNC Symbol;Acc:HGNC:2720]
CTNNAL1	-1.14442	8.92958e-15	1.6281e-13	catenin alpha like 1 [Source:HGNC Symbol;Acc:HGNC:2512]
FREM1	-1.14417	0.00218528	0.00773105	FRAS1 related extracellular matrix 1 [Source:HGNC Symbol;Acc:HGNC:23399]
GAB1	-1.14155	1.98752e-12	2.80618e-11	GRB2 associated binding protein 1 [Source:HGNC Symbol;Acc:HGNC:4066]
ESPL1	-1.14147	1.21281e-05	7.17939e-05	extra spindle pole bodies like 1, separase [Source:HGNC Symbol;Acc:HGNC:16856]
ADAMTS9	-1.14142	0.0017879	0.00648364	ADAM metallopeptidase with thrombospondin type 1 motif 9 [Source:HGNC Symbol;Acc:HGNC:13202]
EFR3B	-1.14019	0.00897651	0.0261341	EFR3 homolog B [Source:HGNC Symbol;Acc:HGNC:29155]
MARCHF2	-1.13934	8.64858e-05	0.000434758	membrane associated ring-CH-type finger 2 [Source:HGNC Symbol;Acc:HGNC:28038]
TBX3	-1.13882	1.29836e-07	1.07155e-06	T-box transcription factor 3 [Source:HGNC Symbol;Acc:HGNC:11602]
TMBIM1	-1.13855	8.07207e-13	1.19397e-11	transmembrane BAX inhibitor motif containing 1 [Source:HGNC Symbol;Acc:HGNC:23410]
KIFC1	-1.13741	2.28798e-13	3.54699e-12	kinesin family member C1 [Source:HGNC Symbol;Acc:HGNC:6389]
RAB3IP	-1.13666	3.4394e-15	6.52875e-14	RAB3A interacting protein [Source:HGNC Symbol;Acc:HGNC:16508]
CPEB2	-1.13576	2.71628e-08	2.47097e-07	cytoplasmic polyadenylation element binding protein 2 [Source:HGNC Symbol;Acc:HGNC:21745]
CA11	-1.13518	1.66917e-06	1.15544e-05	carbonic anhydrase 11 [Source:HGNC Symbol;Acc:HGNC:1370]
RABGAP1L	-1.13515	1.896e-19	5.19924e-18	RAB GTPase activating protein 1 like [Source:HGNC Symbol;Acc:HGNC:24663]
UCP3	-1.1336	0.0163953	0.0433721	uncoupling protein 3 [Source:HGNC Symbol;Acc:HGNC:12519]
SLC16A10	-1.13345	2.63766e-06	1.76229e-05	solute carrier family 16 member 10 [Source:HGNC Symbol;Acc:HGNC:17027]
CYB5R2	-1.13227	0.00863256	0.0252489	cytochrome b5 reductase 2 [Source:HGNC Symbol;Acc:HGNC:24376]
DGKH	-1.13192	7.80072e-09	7.62837e-08	diacylglycerol kinase eta [Source:HGNC Symbol;Acc:HGNC:2854]
FCER1A	-1.13119	3.09662e-11	3.85026e-10	Fc fragment of IgE receptor Ia [Source:HGNC Symbol;Acc:HGNC:3609]
TAP1	-1.13108	4.18671e-06	2.70828e-05
SH3BP5-AS1	-1.13056	0.000824921	0.00328277	SH3BP5 antisense RNA 1 [Source:HGNC Symbol;Acc:HGNC:44501]
IGF1R	-1.13049	4.13543e-17	9.40742e-16	insulin like growth factor 1 receptor [Source:HGNC Symbol;Acc:HGNC:5465]
ATP1B1	-1.13032	0.000211095	0.000973111	ATPase Na+/K+ transporting subunit beta 1 [Source:HGNC Symbol;Acc:HGNC:804]
SWT1	-1.13001	5.17092e-08	4.51975e-07	SWT1 RNA endoribonuclease homolog [Source:HGNC Symbol;Acc:HGNC:16785]
MYO18B	-1.1289	2.79756e-08	2.5395e-07	myosin XVIIIB [Source:HGNC Symbol;Acc:HGNC:18150]
TCAF2	-1.12841	0.00115674	0.0044299	TRPM8 channel associated factor 2 [Source:HGNC Symbol;Acc:HGNC:26878]
TAL1	-1.1276	1.92575e-22	6.60633e-21	TAL bHLH transcription factor 1, erythroid differentiation factor [Source:HGNC Symbol;Acc:HGNC:11556]
H2BC5	-1.12645	1.13698e-07	9.45215e-07	H2B clustered histone 5 [Source:HGNC Symbol;Acc:HGNC:4747]
CIT	-1.12632	0.000165327	0.000780263	citron rho-interacting serine/threonine kinase [Source:HGNC Symbol;Acc:HGNC:1985]
UBE2S	-1.12596	1.9169e-12	2.71095e-11	ubiquitin conjugating enzyme E2 S [Source:HGNC Symbol;Acc:HGNC:17895]
AFDN	-1.12466	1.95444e-15	3.7986e-14	afadin, adherens junction formation factor [Source:HGNC Symbol;Acc:HGNC:7137]
S100A10	-1.12442	1.19874e-05	7.11334e-05	S100 calcium binding protein A10 [Source:HGNC Symbol;Acc:HGNC:10487]
LDLRAD4	-1.12354	3.58416e-16	7.55017e-15	low density lipoprotein receptor class A domain containing 4 [Source:HGNC Symbol;Acc:HGNC:1224]
PBX1	-1.12044	2.16269e-16	4.6358e-15	PBX homeobox 1 [Source:HGNC Symbol;Acc:HGNC:8632]
KIFC3	-1.11715	3.94429e-34	3.02172e-32	kinesin family member C3 [Source:HGNC Symbol;Acc:HGNC:6326]
MCUB	-1.1166	2.61007e-05	0.000145625	mitochondrial calcium uniporter dominant negative subunit beta [Source:HGNC Symbol;Acc:HGNC:26076]
CDKN1A	-1.11374	0.000318515	0.00140498	cyclin dependent kinase inhibitor 1A [Source:HGNC Symbol;Acc:HGNC:1784]
FTH1	-1.11361	2.91768e-09	3.01182e-08	ferritin heavy chain 1 [Source:HGNC Symbol;Acc:HGNC:3976]
ASF1B	-1.11288	2.16839e-14	3.78046e-13	anti-silencing function 1B histone chaperone [Source:HGNC Symbol;Acc:HGNC:20996]
ABCC4	-1.11029	6.22145e-24	2.39926e-22	ATP binding cassette subfamily C member 4 [Source:HGNC Symbol;Acc:HGNC:55]
ST3GAL5	-1.11019	8.26789e-06	5.05181e-05	ST3 beta-galactoside alpha-2,3-sialyltransferase 5 [Source:HGNC Symbol;Acc:HGNC:10872]
RSAD2	-1.10867	2.00797e-07	1.60826e-06	radical S-adenosyl methionine domain containing 2 [Source:HGNC Symbol;Acc:HGNC:30908]
MTFP1	-1.1085	1.72516e-16	3.72129e-15	mitochondrial fission process 1 [Source:HGNC Symbol;Acc:HGNC:26945]
MFSD6	-1.10835	6.51911e-07	4.83598e-06	major facilitator superfamily domain containing 6 [Source:HGNC Symbol;Acc:HGNC:24711]
ICAM2	-1.10834	1.55244e-08	1.45325e-07	intercellular adhesion molecule 2 [Source:HGNC Symbol;Acc:HGNC:5345]
IQGAP2	-1.10831	8.1577e-15	1.49535e-13	IQ motif containing GTPase activating protein 2 [Source:HGNC Symbol;Acc:HGNC:6111]
TUBB3	-1.10612	0.000295408	0.00131357	tubulin beta 3 class III [Source:HGNC Symbol;Acc:HGNC:20772]
CYTOR	-1.10455	1.72374e-07	1.39566e-06	cytoskeleton regulator RNA [Source:HGNC Symbol;Acc:HGNC:28717]
CAND2	-1.10374	3.03235e-06	2.01105e-05	cullin associated and neddylation dissociated 2 (putative) [Source:HGNC Symbol;Acc:HGNC:30689]
MAST4	-1.1007	2.77262e-11	3.46253e-10	microtubule associated serine/threonine kinase family member 4 [Source:HGNC Symbol;Acc:HGNC:19037]
IQSEC2	-1.09971	0.000113687	0.000559237	IQ motif and Sec7 domain ArfGEF 2 [Source:HGNC Symbol;Acc:HGNC:29059]
STOM	-1.09902	2.39913e-09	2.49919e-08	stomatin [Source:HGNC Symbol;Acc:HGNC:3383]
SBF2	-1.0973	1.07749e-09	1.16211e-08	SET binding factor 2 [Source:HGNC Symbol;Acc:HGNC:2135]
MEF2C	-1.09724	5.13284e-16	1.06419e-14	myocyte enhancer factor 2C [Source:HGNC Symbol;Acc:HGNC:6996]
TDRP	-1.09597	2.42437e-15	4.66945e-14	testis development related protein [Source:HGNC Symbol;Acc:HGNC:26951]
GPR146	-1.09579	8.0938e-05	0.000409217	G protein-coupled receptor 146 [Source:HGNC Symbol;Acc:HGNC:21718]
ITGA2B	-1.09496	3.81544e-27	1.93997e-25	integrin subunit alpha 2b [Source:HGNC Symbol;Acc:HGNC:6138]
TK1	-1.09473	7.1016e-08	6.09667e-07	thymidine kinase 1 [Source:HGNC Symbol;Acc:HGNC:11830]
GFOD1	-1.09438	3.79739e-29	2.19914e-27	glucose-fructose oxidoreductase domain containing 1 [Source:HGNC Symbol;Acc:HGNC:21096]
AIFM2	-1.09437	0.0112079	0.0314616	apoptosis inducing factor mitochondria associated 2 [Source:HGNC Symbol;Acc:HGNC:21411]
PHETA2	-1.09403	0.0028561	0.00976484	PH domain containing endocytic trafficking adaptor 2 [Source:HGNC Symbol;Acc:HGNC:27161]
HCN3	-1.09398	0.000173684	0.000816068
FLNA	-1.09229	6.10008e-15	1.13647e-13	filamin A [Source:HGNC Symbol;Acc:HGNC:3754]
ACOXL	-1.09197	0.000858821	0.00339947	acyl-CoA oxidase like [Source:HGNC Symbol;Acc:HGNC:25621]
KNL1	-1.09185	0.000202885	0.000940595	kinetochore scaffold 1 [Source:HGNC Symbol;Acc:HGNC:24054]
LINC01234	-1.09046	0.0103297	0.0293289	long intergenic non-protein coding RNA 1234 [Source:HGNC Symbol;Acc:HGNC:49757]
CCNF	-1.08851	3.26221e-09	3.3553e-08	cyclin F [Source:HGNC Symbol;Acc:HGNC:1591]
APOBEC3F	-1.08843	3.03457e-16	6.41616e-15	apolipoprotein B mRNA editing enzyme catalytic subunit 3F [Source:HGNC Symbol;Acc:HGNC:17356]
CCDC28B	-1.088	1.07149e-13	1.73183e-12	coiled-coil domain containing 28B [Source:HGNC Symbol;Acc:HGNC:28163]
BTG2	-1.08579	2.49353e-09	2.58649e-08	BTG anti-proliferation factor 2 [Source:HGNC Symbol;Acc:HGNC:1131]
GNLY	-1.07532	0.00433155	0.0139729	granulysin [Source:HGNC Symbol;Acc:HGNC:4414]
DHRS13	-1.07401	2.56921e-13	3.96857e-12	dehydrogenase/reductase 13 [Source:HGNC Symbol;Acc:HGNC:28326]
PTPN14	-1.0728	8.22253e-09	8.0179e-08	protein tyrosine phosphatase non-receptor type 14 [Source:HGNC Symbol;Acc:HGNC:9647]
IFIT1	-1.0726	2.99628e-11	3.73457e-10	interferon induced protein with tetratricopeptide repeats 1 [Source:HGNC Symbol;Acc:HGNC:5407]
FILIP1L	-1.06836	0.000471735	0.00199978	filamin A interacting protein 1 like [Source:HGNC Symbol;Acc:HGNC:24589]
DDIT4	-1.06809	3.82346e-08	3.41275e-07	DNA damage inducible transcript 4 [Source:HGNC Symbol;Acc:HGNC:24944]
APOBEC3G	-1.06724	2.71672e-15	5.2032e-14	apolipoprotein B mRNA editing enzyme catalytic subunit 3G [Source:HGNC Symbol;Acc:HGNC:17357]
DHRS4L1	-1.0663	0.00966994	0.0277765
SLC44A1	-1.06622	9.77586e-18	2.35226e-16	solute carrier family 44 member 1 [Source:HGNC Symbol;Acc:HGNC:18798]
GUSBP5	-1.06529	0.00143108	0.00534276	GUSB pseudogene 5 [Source:HGNC Symbol;Acc:HGNC:42319]
GATA6	-1.06463	2.28467e-06	1.5507e-05	GATA binding protein 6 [Source:HGNC Symbol;Acc:HGNC:4174]
CASZ1	-1.06256	7.52251e-06	4.62782e-05	castor zinc finger 1 [Source:HGNC Symbol;Acc:HGNC:26002]
TBXAS1	-1.06033	3.65763e-14	6.21308e-13	thromboxane A synthase 1 [Source:HGNC Symbol;Acc:HGNC:11609]
REPS2	-1.06029	5.2989e-07	3.98795e-06	RALBP1 associated Eps domain containing 2 [Source:HGNC Symbol;Acc:HGNC:9963]
PRX	-1.05964	2.88296e-07	2.25e-06	periaxin [Source:HGNC Symbol;Acc:HGNC:13797]
TRIM7	-1.05621	0.00301316	0.0102258	tripartite motif containing 7 [Source:HGNC Symbol;Acc:HGNC:16278]
FAM95B1	-1.056	0.00589731	0.0182154	family with sequence similarity 95 member B1 [Source:HGNC Symbol;Acc:HGNC:32318]
RRAS	-1.05579	7.23095e-09	7.09963e-08	RAS related [Source:HGNC Symbol;Acc:HGNC:10447]
MMD	-1.05542	2.57639e-19	6.9534e-18	monocyte to macrophage differentiation associated [Source:HGNC Symbol;Acc:HGNC:7153]
PFKFB4	-1.05528	3.86986e-07	2.97671e-06	6-phosphofructo-2-kinase/fructose-2,6-biphosphatase 4 [Source:HGNC Symbol;Acc:HGNC:8875]
KIFAP3	-1.05424	0.00025441	0.00115349	kinesin associated protein 3 [Source:HGNC Symbol;Acc:HGNC:17060]
WIPI1	-1.05278	4.13202e-24	1.64166e-22	WD repeat domain, phosphoinositide interacting 1 [Source:HGNC Symbol;Acc:HGNC:25471]
MOB1B	-1.05207	3.22938e-26	1.4992e-24	MOB kinase activator 1B [Source:HGNC Symbol;Acc:HGNC:29801]
SYNGR3	-1.05185	0.00555935	0.0173314	synaptogyrin 3 [Source:HGNC Symbol;Acc:HGNC:11501]
HLA-L	-1.04977	0.00129537	0.00488847
DNAJB2	-1.0482	2.16114e-08	1.98714e-07	DnaJ heat shock protein family (Hsp40) member B2 [Source:HGNC Symbol;Acc:HGNC:5228]
PDLIM1	-1.04781	2.32266e-19	6.29846e-18	PDZ and LIM domain 1 [Source:HGNC Symbol;Acc:HGNC:2067]
CENPA	-1.04745	3.75682e-08	3.35677e-07	centromere protein A [Source:HGNC Symbol;Acc:HGNC:1851]
CCN1	-1.04676	0.00683948	0.020666	cellular communication network factor 1 [Source:HGNC Symbol;Acc:HGNC:2654]
MGAM	-1.04634	1.37813e-05	8.05746e-05	maltase-glucoamylase [Source:HGNC Symbol;Acc:HGNC:7043]
AK4	-1.04587	6.36201e-08	5.4921e-07	adenylate kinase 4 [Source:HGNC Symbol;Acc:HGNC:363]
PTPRN2	-1.04519	0.000196769	0.000912982	protein tyrosine phosphatase receptor type N2 [Source:HGNC Symbol;Acc:HGNC:9677]
P2RY14	-1.04348	7.25255e-05	0.00037019	purinergic receptor P2Y14 [Source:HGNC Symbol;Acc:HGNC:16442]
MIDEAS	-1.04309	1.15895e-14	2.0776e-13	mitotic deacetylase associated SANT domain protein [Source:HGNC Symbol;Acc:HGNC:19853]
FAM189A2	-1.04137	0.00283688	0.00970857	family with sequence similarity 189 member A2 [Source:HGNC Symbol;Acc:HGNC:24820]
CD55	-1.04089	1.25609e-17	2.97628e-16	CD55 molecule (Cromer blood group) [Source:HGNC Symbol;Acc:HGNC:2665]
PIP5K1B	-1.03988	0.000175131	0.000822186	phosphatidylinositol-4-phosphate 5-kinase type 1 beta [Source:HGNC Symbol;Acc:HGNC:8995]
CDCA2	-1.03985	4.48005e-07	3.41531e-06	cell division cycle associated 2 [Source:HGNC Symbol;Acc:HGNC:14623]
CDR2L	-1.03914	2.57448e-11	3.22452e-10	cerebellar degeneration related protein 2 like [Source:HGNC Symbol;Acc:HGNC:29999]
TCTA	-1.03856	7.71327e-09	7.55306e-08	T cell leukemia translocation altered [Source:HGNC Symbol;Acc:HGNC:11692]
ACSL4	-1.0376	2.51241e-12	3.50099e-11	acyl-CoA synthetase long chain family member 4 [Source:HGNC Symbol;Acc:HGNC:3571]
MPP1	-1.03594	6.12942e-31	3.99675e-29	membrane palmitoylated protein 1 [Source:HGNC Symbol;Acc:HGNC:7219]
SH3GL3	-1.03556	0.0177463	0.0463362	SH3 domain containing GRB2 like 3, endophilin A3 [Source:HGNC Symbol;Acc:HGNC:10832]
HDAC7	-1.03506	5.49771e-09	5.50221e-08	histone deacetylase 7 [Source:HGNC Symbol;Acc:HGNC:14067]
FER	-1.03314	2.19864e-07	1.74949e-06	FER tyrosine kinase [Source:HGNC Symbol;Acc:HGNC:3655]
CD47	-1.03293	3.41128e-19	9.10598e-18	CD47 molecule [Source:HGNC Symbol;Acc:HGNC:1682]
CENPN	-1.03046	1.59212e-16	3.44726e-15	centromere protein N [Source:HGNC Symbol;Acc:HGNC:30873]
FAM20B	-1.03037	1.81115e-14	3.17351e-13	FAM20B glycosaminoglycan xylosylkinase [Source:HGNC Symbol;Acc:HGNC:23017]
MAP3K5	-1.02963	3.13115e-15	5.9635e-14	mitogen-activated protein kinase kinase kinase 5 [Source:HGNC Symbol;Acc:HGNC:6857]
LRRC7	-1.02898	4.46409e-09	4.5234e-08	leucine rich repeat containing 7 [Source:HGNC Symbol;Acc:HGNC:18531]
SNX24	-1.02717	0.000589914	0.00245209	sorting nexin 24 [Source:HGNC Symbol;Acc:HGNC:21533]
FNBP1L	-1.02714	4.69393e-09	4.74785e-08	formin binding protein 1 like [Source:HGNC Symbol;Acc:HGNC:20851]
ARHGEF37	-1.02651	0.000264529	0.00119335	Rho guanine nucleotide exchange factor 37 [Source:HGNC Symbol;Acc:HGNC:34430]
IL18BP	-1.02563	5.58025e-07	4.18127e-06	interleukin 18 binding protein [Source:HGNC Symbol;Acc:HGNC:5987]
LMO7	-1.02276	0.000428003	0.0018358	LIM domain 7 [Source:HGNC Symbol;Acc:HGNC:6646]
DUSP1	-1.02186	7.04852e-12	9.41493e-11	dual specificity phosphatase 1 [Source:HGNC Symbol;Acc:HGNC:3064]
TGFB1	-1.02126	1.59004e-13	2.49671e-12	transforming growth factor beta 1 [Source:HGNC Symbol;Acc:HGNC:11766]
PLCB4	-1.02006	1.68165e-06	1.16358e-05	phospholipase C beta 4 [Source:HGNC Symbol;Acc:HGNC:9059]
DACH1	-1.01809	1.19903e-16	2.62619e-15	dachshund family transcription factor 1 [Source:HGNC Symbol;Acc:HGNC:2663]
PPARD	-1.01595	3.19097e-24	1.28572e-22	peroxisome proliferator activated receptor delta [Source:HGNC Symbol;Acc:HGNC:9235]
NENF	-1.01534	1.57114e-06	1.09378e-05	neudesin neurotrophic factor [Source:HGNC Symbol;Acc:HGNC:30384]
FOXO1	-1.01466	2.82604e-10	3.24028e-09	forkhead box O1 [Source:HGNC Symbol;Acc:HGNC:3819]
FUNDC1	-1.01264	5.93587e-17	1.33784e-15	FUN14 domain containing 1 [Source:HGNC Symbol;Acc:HGNC:28746]
SHROOM4	-1.01172	1.25486e-05	7.40145e-05	shroom family member 4 [Source:HGNC Symbol;Acc:HGNC:29215]
MEIS3	-1.01025	3.19284e-05	0.00017556	Meis homeobox 3 [Source:HGNC Symbol;Acc:HGNC:29537]
CD207	-1.00963	0.000158723	0.000752601	CD207 molecule [Source:HGNC Symbol;Acc:HGNC:17935]
RTKN2	-1.00928	0.000112786	0.000555457	rhotekin 2 [Source:HGNC Symbol;Acc:HGNC:19364]
PCSK6	-1.00919	9.07515e-08	7.67371e-07	proprotein convertase subtilisin/kexin type 6 [Source:HGNC Symbol;Acc:HGNC:8569]
TDRKH	-1.00885	1.83561e-12	2.61547e-11	tudor and KH domain containing [Source:HGNC Symbol;Acc:HGNC:11713]
CENPE	-1.0082	6.38993e-06	3.98997e-05	centromere protein E [Source:HGNC Symbol;Acc:HGNC:1856]
SPAG5	-1.00805	3.7158e-05	0.000201271	sperm associated antigen 5 [Source:HGNC Symbol;Acc:HGNC:13452]
SLC9A9	-1.007	2.48915e-05	0.000139425	solute carrier family 9 member A9 [Source:HGNC Symbol;Acc:HGNC:20653]
CYYR1	-1.00682	1.19021e-14	2.12472e-13	cysteine and tyrosine rich 1 [Source:HGNC Symbol;Acc:HGNC:16274]
GALNT10	-1.00599	2.19483e-07	1.74727e-06	polypeptide N-acetylgalactosaminyltransferase 10 [Source:HGNC Symbol;Acc:HGNC:19873]
H2AC8	-1.00485	0.00597696	0.0184281	H2A clustered histone 8 [Source:HGNC Symbol;Acc:HGNC:4724]
TYRO3	-1.00348	0.000248093	0.00112754	TYRO3 protein tyrosine kinase [Source:HGNC Symbol;Acc:HGNC:12446]
TAGLN2	-1.00325	1.06174e-15	2.12897e-14	transgelin 2 [Source:HGNC Symbol;Acc:HGNC:11554]
NCAPG	-1.00212	3.24205e-06	2.13933e-05	non-SMC condensin I complex subunit G [Source:HGNC Symbol;Acc:HGNC:24304]
UGT2B11	-1.00211	0.0064674	0.0197224	UDP glucuronosyltransferase family 2 member B11 [Source:HGNC Symbol;Acc:HGNC:12545]
VWA5A	-1.00181	9.53603e-12	1.25222e-10	von Willebrand factor A domain containing 5A [Source:HGNC Symbol;Acc:HGNC:6658]
VEGFA	-1.0018	3.76318e-07	2.9038e-06	vascular endothelial growth factor A [Source:HGNC Symbol;Acc:HGNC:12680]
PTMS	-1.00145	2.08155e-10	2.41092e-09	parathymosin [Source:HGNC Symbol;Acc:HGNC:9629]
GYPB	-1.00066	0.00013341	0.000646941	glycophorin B (MNS blood group) [Source:HGNC Symbol;Acc:HGNC:4703]

## Sheet: HSPCs_T21-1GvsT21-1_UP
T21-1G HSPCs vs T21-1 HSPCs; Upregulated genes, FDR < 0.05
Gene ID	logFC_TG vs T	PValue	FDR	Name
CES1P1	6.96027	3.58401e-06	2.34775e-05	carboxylesterase 1 pseudogene 1 [Source:HGNC Symbol;Acc:HGNC:18546]
HNF4G	6.7187	2.20576e-05	0.000124655	hepatocyte nuclear factor 4 gamma [Source:HGNC Symbol;Acc:HGNC:5026]
DPEP1	6.65641	2.14292e-06	1.45913e-05	dipeptidase 1 [Source:HGNC Symbol;Acc:HGNC:3002]
SLC7A3	6.61748	7.24503e-07	5.33509e-06	solute carrier family 7 member 3 [Source:HGNC Symbol;Acc:HGNC:11061]
SLC26A7	6.46494	3.54922e-05	0.000193166	solute carrier family 26 member 7 [Source:HGNC Symbol;Acc:HGNC:14467]
CASC20	6.43486	0.00100204	0.00389527	cancer susceptibility 20 [Source:HGNC Symbol;Acc:HGNC:49477]
TMEM92-AS1	6.43153	5.40725e-06	3.42392e-05	TMEM92 antisense RNA 1 [Source:HGNC Symbol;Acc:HGNC:50442]
SCN7A	6.31353	1.36331e-05	7.98175e-05	sodium voltage-gated channel alpha subunit 7 [Source:HGNC Symbol;Acc:HGNC:10594]
SLC19A3	6.3112	9.22928e-06	5.5853e-05	solute carrier family 19 member 3 [Source:HGNC Symbol;Acc:HGNC:16266]
ZAN	6.16182	9.58452e-05	0.000477521	zonadhesin [Source:HGNC Symbol;Acc:HGNC:12857]
IL34	6.03031	0.000291055	0.00129804	interleukin 34 [Source:HGNC Symbol;Acc:HGNC:28529]
LINC00968	5.98377	0.000252635	0.00114574	long intergenic non-protein coding RNA 968 [Source:HGNC Symbol;Acc:HGNC:48727]
COL8A1	5.89174	0.000168386	0.0007927	collagen type VIII alpha 1 chain [Source:HGNC Symbol;Acc:HGNC:2215]
MAGEA4	5.83895	1.18663e-07	9.84097e-07
GALR2	5.7982	0.000279293	0.00125169	galanin receptor 2 [Source:HGNC Symbol;Acc:HGNC:4133]
CDC20B	5.73889	0.0110199	0.0310002	cell division cycle 20B [Source:HGNC Symbol;Acc:HGNC:24222]
CKMT1B	5.70758	0.00113105	0.00434306	creatine kinase, mitochondrial 1B [Source:HGNC Symbol;Acc:HGNC:1995]
PPDPFL	5.65319	0.00257995	0.00893671	pancreatic progenitor cell differentiation and proliferation factor like [Source:HGNC Symbol;Acc:HGNC:31745]
COL28A1	5.64757	0.000668075	0.00273965	collagen type XXVIII alpha 1 chain [Source:HGNC Symbol;Acc:HGNC:22442]
GBA3	5.62817	0.0019884	0.00711857	glucosylceramidase beta 3 (gene/pseudogene) [Source:HGNC Symbol;Acc:HGNC:19069]
ORM2	5.6022	1.95013e-20	5.76402e-19	orosomucoid 2 [Source:HGNC Symbol;Acc:HGNC:8499]
RARA-AS1	5.55804	0.000980773	0.00381936	RARA antisense RNA 1 [Source:HGNC Symbol;Acc:HGNC:49577]
SLC22A7	5.54071	0.00318704	0.0107391	solute carrier family 22 member 7 [Source:HGNC Symbol;Acc:HGNC:10971]
LINC00907	5.52498	0.00121977	0.00464732	long intergenic non-protein coding RNA 907 [Source:HGNC Symbol;Acc:HGNC:44327]
CACNA1E	5.51962	0.000616462	0.00255065	calcium voltage-gated channel subunit alpha1 E [Source:HGNC Symbol;Acc:HGNC:1392]
MIR616	5.51732	0.00063344	0.00261267	microRNA 616 [Source:HGNC Symbol;Acc:HGNC:32872]
FGF18	5.50071	0.0014696	0.00546754	fibroblast growth factor 18 [Source:HGNC Symbol;Acc:HGNC:3674]
TRIM49D1	5.48589	0.000817325	0.00325545
UTF1	5.46477	0.00100931	0.00391976	undifferentiated embryonic cell transcription factor 1 [Source:HGNC Symbol;Acc:HGNC:12634]
EFEMP1	5.37365	0.00101155	0.00392759	EGF containing fibulin extracellular matrix protein 1 [Source:HGNC Symbol;Acc:HGNC:3218]
ERAS	5.36744	0.00168313	0.00615972	ES cell expressed Ras [Source:HGNC Symbol;Acc:HGNC:5174]
TRIM49D2	5.30563	0.00160067	0.00589603
LCN12	5.30459	0.00180657	0.00654717	lipocalin 12 [Source:HGNC Symbol;Acc:HGNC:28733]
SLC7A11-AS1	5.2862	0.00475079	0.0151451	SLC7A11 antisense RNA 1 [Source:HGNC Symbol;Acc:HGNC:44064]
MYOM3	5.24789	0.00422687	0.0136946	myomesin 3 [Source:HGNC Symbol;Acc:HGNC:26679]
CCDC141	5.2371	0.00225937	0.00795858	coiled-coil domain containing 141 [Source:HGNC Symbol;Acc:HGNC:26821]
ARNT2	5.2272	4.08907e-21	1.25643e-19	aryl hydrocarbon receptor nuclear translocator 2 [Source:HGNC Symbol;Acc:HGNC:16876]
BMPR1B	5.21731	0.00337198	0.0112778	bone morphogenetic protein receptor type 1B [Source:HGNC Symbol;Acc:HGNC:1077]
LCK	5.21511	1.87977e-11	2.38944e-10	LCK proto-oncogene, Src family tyrosine kinase [Source:HGNC Symbol;Acc:HGNC:6524]
DIP2A-IT1	5.18013	0.003314	0.0111034	DIP2A intronic transcript 1 [Source:HGNC Symbol;Acc:HGNC:41430]
CELA1	5.14169	0.00701458	0.0211167	chymotrypsin like elastase 1 [Source:HGNC Symbol;Acc:HGNC:3308]
ANKRD36BP2	5.13788	0.00381255	0.0125474	ankyrin repeat domain 36B pseudogene 2 [Source:HGNC Symbol;Acc:HGNC:33607]
C21orf91-OT1	5.10941	0.00440846	0.0141835	C21orf91 overlapping transcript 1 [Source:HGNC Symbol;Acc:HGNC:16729]
MUC13	5.0921	0.0117158	0.0326407	mucin 13, cell surface associated [Source:HGNC Symbol;Acc:HGNC:7511]
NMRAL2P	5.07147	0.00330199	0.0110675	NmrA like redox sensor 2, pseudogene [Source:HGNC Symbol;Acc:HGNC:52332]
PHYHIPL	5.05744	0.00444165	0.0142795	phytanoyl-CoA 2-hydroxylase interacting protein like [Source:HGNC Symbol;Acc:HGNC:29378]
PPARGC1A	5.05743	0.00325106	0.0109161	PPARG coactivator 1 alpha [Source:HGNC Symbol;Acc:HGNC:9237]
LINC00958	4.96729	2.4004e-07	1.90118e-06	long intergenic non-protein coding RNA 958 [Source:HGNC Symbol;Acc:HGNC:48671]
ZACN	4.95933	0.00794191	0.0235351	zinc activated ion channel [Source:HGNC Symbol;Acc:HGNC:29504]
IL31RA	4.94771	0.00541262	0.0169295	interleukin 31 receptor A [Source:HGNC Symbol;Acc:HGNC:18969]
LINC00571	4.93473	0.00786249	0.0233321	long intergenic non-protein coding RNA 571 [Source:HGNC Symbol;Acc:HGNC:43721]
RBP7	4.91737	9.97416e-08	8.36928e-07	retinol binding protein 7 [Source:HGNC Symbol;Acc:HGNC:30316]
OR52K1	4.83528	0.0136512	0.0371306	olfactory receptor family 52 subfamily K member 1 [Source:HGNC Symbol;Acc:HGNC:15222]
DLGAP1-AS3	4.83107	7.04217e-08	6.05173e-07	DLGAP1 antisense RNA 3 [Source:HGNC Symbol;Acc:HGNC:27317]
MIR3677	4.82945	0.0072301	0.0216586	microRNA 3677 [Source:HGNC Symbol;Acc:HGNC:38932]
GOLGA6B	4.77322	0.0145042	0.0390404	golgin A6 family member B [Source:HGNC Symbol;Acc:HGNC:32205]
RCAN2	4.75809	0.00784272	0.0232774	regulator of calcineurin 2 [Source:HGNC Symbol;Acc:HGNC:3041]
MAGEA10-MAGEA5	4.71653	0.0116961	0.0326016	MAGEA10-MAGEA5 readthrough [Source:NCBI gene (formerly Entrezgene);Acc:100533997]
LINC01506	4.68042	0.0116301	0.0324338	long intergenic non-protein coding RNA 1506 [Source:HGNC Symbol;Acc:HGNC:51187]
CRABP1	4.64759	1.33684e-05	7.8434e-05	cellular retinoic acid binding protein 1 [Source:HGNC Symbol;Acc:HGNC:2338]
HMCN2	4.61547	0.0110913	0.0311805	hemicentin 2 [Source:HGNC Symbol;Acc:HGNC:21293]
HRH4	4.59254	5.92259e-11	7.20153e-10	histamine receptor H4 [Source:HGNC Symbol;Acc:HGNC:17383]
PHYHIP	4.58017	8.76214e-12	1.15503e-10	phytanoyl-CoA 2-hydroxylase interacting protein [Source:HGNC Symbol;Acc:HGNC:16865]
MIR3143	4.50468	0.0183613	0.0477232	microRNA 3143 [Source:HGNC Symbol;Acc:HGNC:38284]
PNMA5	4.46828	0.000350576	0.0015342	PNMA family member 5 [Source:HGNC Symbol;Acc:HGNC:18743]
LAIR2	4.42044	2.38207e-10	2.74597e-09
C9orf139	4.40564	7.38992e-13	1.09687e-11	chromosome 9 open reading frame 139 [Source:HGNC Symbol;Acc:HGNC:31426]
BEAN1	4.31459	3.42568e-06	2.2518e-05	brain expressed associated with NEDD4 1 [Source:HGNC Symbol;Acc:HGNC:24160]
AP3B2	4.30772	2.89702e-05	0.000160534	adaptor related protein complex 3 subunit beta 2 [Source:HGNC Symbol;Acc:HGNC:567]
MUC5B	4.30198	0.00137773	0.00517528	mucin 5B, oligomeric mucus/gel-forming [Source:HGNC Symbol;Acc:HGNC:7516]
CHRNB4	4.29084	3.96601e-06	2.57821e-05	cholinergic receptor nicotinic beta 4 subunit [Source:HGNC Symbol;Acc:HGNC:1964]
ORM1	4.25512	4.05768e-16	8.50569e-15	orosomucoid 1 [Source:HGNC Symbol;Acc:HGNC:8498]
CHKB	4.24611	4.87211e-06	3.10927e-05	choline kinase beta [Source:HGNC Symbol;Acc:HGNC:1938]
CPB2	4.2401	7.92103e-05	0.000401313	carboxypeptidase B2 [Source:HGNC Symbol;Acc:HGNC:2300]
DCTN1-AS1	4.20439	3.15495e-05	0.000173588	DCTN1 antisense RNA 1 [Source:HGNC Symbol;Acc:HGNC:44151]
TMPRSS11B	4.15855	4.39091e-05	0.000233617
XKR7	4.10202	0.000149395	0.000714321	XK related 7 [Source:HGNC Symbol;Acc:HGNC:23062]
SBK2	4.03059	8.3294e-21	2.50087e-19
SCT	3.93096	1.61311e-07	1.31168e-06
LIN7A	3.92555	1.57131e-35	1.30947e-33	lin-7 homolog A, crumbs cell polarity complex component [Source:HGNC Symbol;Acc:HGNC:17787]
GRB14	3.92102	0.000115315	0.000566429	growth factor receptor bound protein 14 [Source:HGNC Symbol;Acc:HGNC:4565]
CPN2	3.87499	8.0254e-05	0.000405879	carboxypeptidase N subunit 2 [Source:HGNC Symbol;Acc:HGNC:2313]
RAB7B	3.86742	4.12922e-67	1.50093e-64	RAB7B, member RAS oncogene family [Source:HGNC Symbol;Acc:HGNC:30513]
CTSG	3.86724	7.82892e-15	1.44126e-13	cathepsin G [Source:HGNC Symbol;Acc:HGNC:2532]
CSTA	3.86398	3.45137e-40	3.80408e-38	cystatin A [Source:HGNC Symbol;Acc:HGNC:2481]
CEACAM4	3.83178	4.8666e-24	1.91129e-22	CEA cell adhesion molecule 4 [Source:HGNC Symbol;Acc:HGNC:1816]
TSPOAP1	3.83157	1.08059e-75	5.128e-73	TSPO associated protein 1 [Source:HGNC Symbol;Acc:HGNC:16831]
AZU1	3.77849	1.57694e-39	1.68378e-37	azurocidin 1 [Source:HGNC Symbol;Acc:HGNC:913]
CRB1	3.74152	1.96477e-05	0.000111999	crumbs cell polarity complex component 1 [Source:HGNC Symbol;Acc:HGNC:2343]
GALNT17	3.73823	2.67169e-11	3.34138e-10	polypeptide N-acetylgalactosaminyltransferase 17 [Source:HGNC Symbol;Acc:HGNC:16347]
OTP	3.72884	1.67534e-07	1.35969e-06
CYSLTR2	3.71583	4.26246e-23	1.53953e-21	cysteinyl leukotriene receptor 2 [Source:HGNC Symbol;Acc:HGNC:18274]
RFX8	3.69631	3.63468e-22	1.21755e-20	RFX family member 8, lacking RFX DNA binding domain [Source:HGNC Symbol;Acc:HGNC:37253]
KBTBD11	3.62285	7.61989e-42	9.16748e-40
MAMDC2	3.6225	0.000390412	0.00169155	MAM domain containing 2 [Source:HGNC Symbol;Acc:HGNC:23673]
RAB44	3.61058	4.96545e-81	2.73644e-78	RAB44, member RAS oncogene family [Source:HGNC Symbol;Acc:HGNC:21068]
COL14A1	3.60179	1.38209e-22	4.81869e-21	collagen type XIV alpha 1 chain [Source:HGNC Symbol;Acc:HGNC:2191]
SOWAHD	3.58959	1.23782e-22	4.3334e-21	sosondowah ankyrin repeat domain family member D [Source:HGNC Symbol;Acc:HGNC:32960]
SERPINB10	3.58008	5.44214e-19	1.43256e-17	serpin family B member 10 [Source:HGNC Symbol;Acc:HGNC:8942]
CEBPE	3.56325	1.89124e-42	2.42932e-40	CCAAT enhancer binding protein epsilon [Source:HGNC Symbol;Acc:HGNC:1836]
LINC02724	3.55056	4.67613e-19	1.23664e-17	long intergenic non-protein coding RNA 2724 [Source:HGNC Symbol;Acc:HGNC:54241]
TRGC1	3.53902	1.48185e-49	2.81288e-47	T cell receptor gamma constant 1 [Source:HGNC Symbol;Acc:HGNC:12275]
NSMCE1-DT	3.53508	0.0024316	0.00849172	NSMCE1 divergent transcript [Source:HGNC Symbol;Acc:HGNC:51368]
PSKH2	3.53384	4.34804e-14	7.28968e-13	protein serine kinase H2 [Source:HGNC Symbol;Acc:HGNC:18997]
MUC19	3.53317	1.09405e-05	6.5421e-05	mucin 19, oligomeric [Source:HGNC Symbol;Acc:HGNC:14362]
ADRA2C	3.51646	2.23334e-12	3.13769e-11	adrenoceptor alpha 2C [Source:HGNC Symbol;Acc:HGNC:283]
CABYR	3.50607	0.00046977	0.00199294	calcium binding tyrosine phosphorylation regulated [Source:HGNC Symbol;Acc:HGNC:15569]
OLIG1	3.50067	4.51272e-25	1.92258e-23	oligodendrocyte transcription factor 1 [Source:HGNC Symbol;Acc:HGNC:16983]
KCNK15	3.48254	3.55114e-05	0.000193209	potassium two pore domain channel subfamily K member 15 [Source:HGNC Symbol;Acc:HGNC:13814]
CC2D2B	3.47983	1.45688e-05	8.4773e-05	coiled-coil and C2 domain containing 2B [Source:HGNC Symbol;Acc:HGNC:31666]
ERVV-2	3.47808	1.36259e-05	7.9803e-05	endogenous retrovirus group V member 2, envelope [Source:HGNC Symbol;Acc:HGNC:39051]
PRRG4	3.46237	9.0024e-19	2.33026e-17	proline rich and Gla domain 4 [Source:HGNC Symbol;Acc:HGNC:30799]
DSCAM	3.45546	3.83239e-05	0.000206995	DS cell adhesion molecule [Source:HGNC Symbol;Acc:HGNC:3039]
XAGE1A	3.44681	1.59606e-26	7.63784e-25
FOLH1	3.44355	9.48826e-10	1.03379e-08	folate hydrolase 1 [Source:HGNC Symbol;Acc:HGNC:3788]
ERVV-1	3.44224	4.53252e-08	3.99348e-07	endogenous retrovirus group V member 1, envelope [Source:HGNC Symbol;Acc:HGNC:26501]
ERVFRD-1	3.437	9.34757e-08	7.87833e-07	endogenous retrovirus group FRD member 1, envelope [Source:HGNC Symbol;Acc:HGNC:33823]
SPINK8	3.42359	7.56786e-07	5.55409e-06	serine peptidase inhibitor Kazal type 8 (putative) [Source:HGNC Symbol;Acc:HGNC:33160]
PLPP1	3.4213	7.65188e-103	8.71499e-100	phospholipid phosphatase 1 [Source:HGNC Symbol;Acc:HGNC:9228]
PPARG	3.41052	5.86594e-27	2.92168e-25	peroxisome proliferator activated receptor gamma [Source:HGNC Symbol;Acc:HGNC:9236]
PRSS57	3.40153	8.90514e-63	2.81732e-60	serine protease 57 [Source:HGNC Symbol;Acc:HGNC:31397]
SLC14A2	3.40073	5.75478e-06	3.61956e-05	solute carrier family 14 member 2 [Source:HGNC Symbol;Acc:HGNC:10919]
PRTN3	3.39967	5.39514e-37	5.06432e-35	proteinase 3 [Source:HGNC Symbol;Acc:HGNC:9495]
LINC01517	3.39537	0.00211765	0.00751359	long intergenic non-protein coding RNA 1517 [Source:HGNC Symbol;Acc:HGNC:51212]
MDGA1	3.39097	2.66909e-10	3.06443e-09	MAM domain containing glycosylphosphatidylinositol anchor 1 [Source:HGNC Symbol;Acc:HGNC:19267]
COLGALT2	3.37991	8.5495e-44	1.1779e-41	collagen beta(1-O)galactosyltransferase 2 [Source:HGNC Symbol;Acc:HGNC:16790]
NKAIN1	3.37595	1.04259e-06	7.48702e-06	sodium/potassium transporting ATPase interacting 1 [Source:HGNC Symbol;Acc:HGNC:25743]
XAGE1B	3.37081	1.84219e-26	8.76657e-25
HAL	3.37069	3.92319e-35	3.2223e-33	histidine ammonia-lyase [Source:HGNC Symbol;Acc:HGNC:4806]
TIMD4	3.36764	5.20373e-06	3.30117e-05	T cell immunoglobulin and mucin domain containing 4 [Source:HGNC Symbol;Acc:HGNC:25132]
SLC25A27	3.3648	0.00194495	0.00698232	solute carrier family 25 member 27 [Source:HGNC Symbol;Acc:HGNC:21065]
GZMA	3.36241	2.63189e-06	1.75981e-05	granzyme A [Source:HGNC Symbol;Acc:HGNC:4708]
NCR2	3.35569	6.49283e-06	4.04535e-05	natural cytotoxicity triggering receptor 2 [Source:HGNC Symbol;Acc:HGNC:6732]
CCR3	3.34683	4.10072e-14	6.90213e-13	C-C motif chemokine receptor 3 [Source:HGNC Symbol;Acc:HGNC:1604]
CLC	3.33282	2.8993e-36	2.48903e-34	Charcot-Leyden crystal galectin [Source:HGNC Symbol;Acc:HGNC:2014]
NT5E	3.33015	6.42107e-37	5.86618e-35	5'-nucleotidase ecto [Source:HGNC Symbol;Acc:HGNC:8021]
FCAR	3.32327	2.31676e-07	1.83835e-06
BMP2	3.29817	5.57116e-31	3.64666e-29	bone morphogenetic protein 2 [Source:HGNC Symbol;Acc:HGNC:1069]
ILDR1	3.29377	7.86057e-05	0.000398841	immunoglobulin like domain containing receptor 1 [Source:HGNC Symbol;Acc:HGNC:28741]
GPR12	3.28808	4.00058e-12	5.47205e-11	G protein-coupled receptor 12 [Source:HGNC Symbol;Acc:HGNC:4466]
MPO	3.25578	1.90403e-32	1.35535e-30	myeloperoxidase [Source:HGNC Symbol;Acc:HGNC:7218]
PRRT4	3.25361	1.01527e-16	2.23516e-15	proline rich transmembrane protein 4 [Source:HGNC Symbol;Acc:HGNC:37280]
A2ML1	3.22215	8.84496e-06	5.37175e-05	alpha-2-macroglobulin like 1 [Source:HGNC Symbol;Acc:HGNC:23336]
CLEC4D	3.20942	1.53187e-08	1.43636e-07	C-type lectin domain family 4 member D [Source:HGNC Symbol;Acc:HGNC:14554]
GPR88	3.20344	3.06429e-15	5.84919e-14	G protein-coupled receptor 88 [Source:HGNC Symbol;Acc:HGNC:4539]
TIAF1	3.15252	0.000222065	0.00101846	TGFB1-induced anti-apoptotic factor 1 [Source:HGNC Symbol;Acc:HGNC:11803]
ASS1	3.15143	1.50681e-13	2.37915e-12	argininosuccinate synthase 1 [Source:HGNC Symbol;Acc:HGNC:758]
CCDC188	3.12431	9.79164e-05	0.000486846	coiled-coil domain containing 188 [Source:HGNC Symbol;Acc:HGNC:51899]
CD300LG	3.12246	7.65557e-16	1.55885e-14	CD300 molecule like family member g [Source:HGNC Symbol;Acc:HGNC:30455]
MNDA	3.1215	3.25219e-19	8.6949e-18	myeloid cell nuclear differentiation antigen [Source:HGNC Symbol;Acc:HGNC:7183]
VSNL1	3.11743	4.85946e-05	0.000255679	visinin like 1 [Source:HGNC Symbol;Acc:HGNC:12722]
SNORA70G	3.11672	0.0057386	0.0178122	small nucleolar RNA, H/ACA box 70G [Source:HGNC Symbol;Acc:HGNC:34359]
IL5RA	3.11114	3.08237e-30	1.92891e-28	interleukin 5 receptor subunit alpha [Source:HGNC Symbol;Acc:HGNC:6017]
PPP1R27	3.10306	1.54758e-23	5.77266e-22
TFAP2C	3.08462	0.00515407	0.0162278	transcription factor AP-2 gamma [Source:HGNC Symbol;Acc:HGNC:11744]
FAM225A	3.07349	4.19104e-12	5.71882e-11
RAB36	3.06374	0.000296383	0.00131654	RAB36, member RAS oncogene family [Source:HGNC Symbol;Acc:HGNC:9775]
LAIR1	3.05508	9.70803e-32	6.63408e-30	leukocyte associated immunoglobulin like receptor 1 [Source:HGNC Symbol;Acc:HGNC:6477]
TSPAN16	3.04949	7.23213e-08	6.19939e-07	tetraspanin 16 [Source:HGNC Symbol;Acc:HGNC:30725]
UPK3A	3.04886	0.00612485	0.0188118	uroplakin 3A [Source:HGNC Symbol;Acc:HGNC:12580]
HOMER3	3.04195	1.22934e-23	4.64649e-22	homer scaffold protein 3 [Source:HGNC Symbol;Acc:HGNC:17514]
FGL1	3.0405	3.35654e-09	3.44817e-08	fibrinogen like 1 [Source:HGNC Symbol;Acc:HGNC:3695]
ERFL	3.0325	0.00869529	0.0254019	ETS repressor factor like [Source:HGNC Symbol;Acc:HGNC:53894]
DCAF4L1	3.0311	5.56094e-06	3.50953e-05	DDB1 and CUL4 associated factor 4 like 1 [Source:HGNC Symbol;Acc:HGNC:27723]
TMEM176A	3.02959	6.74762e-07	4.99248e-06	transmembrane protein 176A [Source:HGNC Symbol;Acc:HGNC:24930]
DOK7	3.02664	9.21199e-09	8.91658e-08	docking protein 7 [Source:HGNC Symbol;Acc:HGNC:26594]
KCNJ2-AS1	3.02552	0.00118346	0.00451804	KCNJ2 antisense RNA 1 [Source:HGNC Symbol;Acc:HGNC:43720]
PTGER2	3.02496	5.1552e-12	6.94569e-11	prostaglandin E receptor 2 [Source:HGNC Symbol;Acc:HGNC:9594]
TLR2	3.02366	6.93069e-27	3.40241e-25	toll like receptor 2 [Source:HGNC Symbol;Acc:HGNC:11848]
LY75	3.01595	5.28074e-34	4.00961e-32	lymphocyte antigen 75 [Source:HGNC Symbol;Acc:HGNC:6729]
CD38	3.01536	1.00786e-06	7.25588e-06	CD38 molecule [Source:HGNC Symbol;Acc:HGNC:1667]
FIBCD1	3.01225	2.40477e-19	6.51078e-18	fibrinogen C domain containing 1 [Source:HGNC Symbol;Acc:HGNC:25922]
SYT1	3.01131	0.000611273	0.00253102	synaptotagmin 1 [Source:HGNC Symbol;Acc:HGNC:11509]
SULT1C2	3.00389	2.04413e-10	2.37242e-09	sulfotransferase family 1C member 2 [Source:HGNC Symbol;Acc:HGNC:11456]
LCT-AS1	2.98972	0.000451712	0.00192493	LCT antisense RNA 1 [Source:HGNC Symbol;Acc:HGNC:40337]
KLHDC9	2.98364	5.41903e-05	0.000282942	kelch domain containing 9 [Source:HGNC Symbol;Acc:HGNC:28489]
EPGN	2.98182	0.00952029	0.027417	epithelial mitogen [Source:HGNC Symbol;Acc:HGNC:17470]
ALOX15	2.97009	6.70296e-15	1.23932e-13	arachidonate 15-lipoxygenase [Source:HGNC Symbol;Acc:HGNC:433]
AFF2	2.96119	2.56126e-35	2.1241e-33	AF4/FMR2 family member 2 [Source:HGNC Symbol;Acc:HGNC:3776]
COL17A1	2.95961	0.000239994	0.00109335	collagen type XVII alpha 1 chain [Source:HGNC Symbol;Acc:HGNC:2194]
PRAM1	2.95903	8.87003e-48	1.53066e-45	PML-RARA regulated adaptor molecule 1 [Source:HGNC Symbol;Acc:HGNC:30091]
MIR5010	2.95806	0.0111853	0.0314035	microRNA 5010 [Source:HGNC Symbol;Acc:HGNC:43484]
VCX	2.9559	3.22924e-05	0.000177219	variable charge X-linked [Source:HGNC Symbol;Acc:HGNC:12667]
VSTM1	2.95587	1.25054e-16	2.73199e-15	V-set and transmembrane domain containing 1 [Source:HGNC Symbol;Acc:HGNC:29455]
PILRA	2.94778	9.07452e-24	3.47599e-22	paired immunoglobin like type 2 receptor alpha [Source:HGNC Symbol;Acc:HGNC:20396]
LRRC43	2.94631	4.25534e-18	1.0536e-16	leucine rich repeat containing 43 [Source:HGNC Symbol;Acc:HGNC:28562]
CACNA1B	2.94092	0.000110964	0.000547578	calcium voltage-gated channel subunit alpha1 B [Source:HGNC Symbol;Acc:HGNC:1389]
RNASE3	2.93844	2.68607e-15	5.15026e-14	ribonuclease A family member 3 [Source:HGNC Symbol;Acc:HGNC:10046]
TAS2R4	2.93728	0.0163639	0.0432959	taste 2 receptor member 4 [Source:HGNC Symbol;Acc:HGNC:14911]
CLEC17A	2.93615	0.0160919	0.0426951	C-type lectin domain containing 17A [Source:HGNC Symbol;Acc:HGNC:34520]
S100P	2.93608	1.96723e-26	9.284e-25	S100 calcium binding protein P [Source:HGNC Symbol;Acc:HGNC:10504]
TRAT1	2.93376	7.00963e-09	6.89025e-08	T cell receptor associated transmembrane adaptor 1 [Source:HGNC Symbol;Acc:HGNC:30698]
RETN	2.93125	4.7234e-14	7.88032e-13	resistin [Source:HGNC Symbol;Acc:HGNC:20389]
MYO7B	2.93069	4.94168e-12	6.6738e-11	myosin VIIB [Source:HGNC Symbol;Acc:HGNC:7607]
LINC02035	2.92532	5.0124e-24	1.96403e-22	long intergenic non-protein coding RNA 2035 [Source:HGNC Symbol;Acc:HGNC:52875]
DKK2	2.92079	0.00721972	0.0216313	dickkopf WNT signaling pathway inhibitor 2 [Source:HGNC Symbol;Acc:HGNC:2892]
CLEC5A	2.91263	4.73601e-25	2.00769e-23	C-type lectin domain containing 5A [Source:HGNC Symbol;Acc:HGNC:2054]
ADGRG3	2.91214	1.5573e-40	1.75032e-38	adhesion G protein-coupled receptor G3 [Source:HGNC Symbol;Acc:HGNC:13728]
PRG2	2.91001	9.84637e-23	3.47552e-21	proteoglycan 2, pro eosinophil major basic protein [Source:HGNC Symbol;Acc:HGNC:9362]
GABRR1	2.89988	9.92524e-08	8.33642e-07
HSH2D	2.88899	1.5632e-104	1.90755e-101	hematopoietic SH2 domain containing [Source:HGNC Symbol;Acc:HGNC:24920]
ARMH4	2.88543	3.66088e-27	1.86694e-25	armadillo like helical domain containing 4 [Source:HGNC Symbol;Acc:HGNC:19846]
HVCN1	2.87839	2.99854e-48	5.39233e-46	hydrogen voltage gated channel 1 [Source:HGNC Symbol;Acc:HGNC:28240]
STAR	2.87446	6.83829e-43	9.12698e-41	steroidogenic acute regulatory protein [Source:HGNC Symbol;Acc:HGNC:11359]
F7	2.86334	9.2549e-06	5.59882e-05	coagulation factor VII [Source:HGNC Symbol;Acc:HGNC:3544]
RHPN1	2.85946	3.6813e-25	1.58816e-23	rhophilin Rho GTPase binding protein 1 [Source:HGNC Symbol;Acc:HGNC:19973]
INHBC	2.85503	3.375e-06	2.22191e-05	inhibin subunit beta C [Source:HGNC Symbol;Acc:HGNC:6068]
C1QTNF4	2.8522	1.89702e-21	6.01274e-20
PSTPIP1	2.84896	7.45325e-32	5.1137e-30	proline-serine-threonine phosphatase interacting protein 1 [Source:HGNC Symbol;Acc:HGNC:9580]
RNF175	2.83936	2.88023e-13	4.42101e-12	ring finger protein 175 [Source:HGNC Symbol;Acc:HGNC:27735]
LPO	2.83604	1.56087e-18	3.97998e-17	lactoperoxidase [Source:HGNC Symbol;Acc:HGNC:6678]
NR2F2	2.83573	0.000343652	0.00150653	nuclear receptor subfamily 2 group F member 2 [Source:HGNC Symbol;Acc:HGNC:7976]
GRAMD1B	2.83199	1.45039e-15	2.85137e-14	GRAM domain containing 1B [Source:HGNC Symbol;Acc:HGNC:29214]
COL22A1	2.83028	1.56193e-05	9.05462e-05	collagen type XXII alpha 1 chain [Source:HGNC Symbol;Acc:HGNC:22989]
CEBPD	2.82825	2.46922e-25	1.07888e-23	CCAAT enhancer binding protein delta [Source:HGNC Symbol;Acc:HGNC:1835]
CGA	2.82177	0.0140019	0.0379213	glycoprotein hormones, alpha polypeptide [Source:HGNC Symbol;Acc:HGNC:1885]
NTNG2	2.81474	4.09084e-12	5.59103e-11	netrin G2 [Source:HGNC Symbol;Acc:HGNC:14288]
LYZ	2.81443	6.88767e-24	2.6502e-22	lysozyme [Source:HGNC Symbol;Acc:HGNC:6740]
P2RY13	2.80802	1.13092e-15	2.25301e-14	purinergic receptor P2Y13 [Source:HGNC Symbol;Acc:HGNC:4537]
DEFA4	2.80716	1.28898e-22	4.50327e-21	defensin alpha 4 [Source:HGNC Symbol;Acc:HGNC:2763]
ADRB1	2.80506	2.52482e-12	3.51541e-11	adrenoceptor beta 1 [Source:HGNC Symbol;Acc:HGNC:285]
HRH2	2.80144	7.83623e-47	1.27499e-44	histamine receptor H2 [Source:HGNC Symbol;Acc:HGNC:5183]
CEBPA	2.79473	4.67906e-47	7.68625e-45	CCAAT enhancer binding protein alpha [Source:HGNC Symbol;Acc:HGNC:1833]
PRG3	2.79381	7.80724e-15	1.43882e-13	proteoglycan 3, pro eosinophil major basic protein 2 [Source:HGNC Symbol;Acc:HGNC:9363]
MS4A2	2.79064	2.1026e-08	1.93539e-07	membrane spanning 4-domains A2 [Source:HGNC Symbol;Acc:HGNC:7316]
SIRPB2	2.79026	2.96318e-27	1.51566e-25	signal regulatory protein beta 2 [Source:HGNC Symbol;Acc:HGNC:16247]
HK3	2.78061	2.25832e-19	6.13373e-18	hexokinase 3 [Source:HGNC Symbol;Acc:HGNC:4925]
MSLN	2.77837	3.06712e-21	9.5618e-20	mesothelin [Source:HGNC Symbol;Acc:HGNC:7371]
FAM225B	2.76724	3.6245e-10	4.10616e-09
FOXL1	2.76499	1.1107e-05	6.63468e-05	forkhead box L1 [Source:HGNC Symbol;Acc:HGNC:3817]
NECTIN4	2.76213	9.71363e-10	1.0543e-08	nectin cell adhesion molecule 4 [Source:HGNC Symbol;Acc:HGNC:19688]
TMEM45B	2.75876	0.000742483	0.00300297	transmembrane protein 45B [Source:HGNC Symbol;Acc:HGNC:25194]
PIEZO2	2.75639	8.12614e-12	1.07618e-10	piezo type mechanosensitive ion channel component 2 [Source:HGNC Symbol;Acc:HGNC:26270]
LINC00173	2.75636	1.16496e-13	1.87403e-12	long intergenic non-protein coding RNA 173 [Source:HGNC Symbol;Acc:HGNC:33791]
FGL2	2.75253	1.06644e-27	5.5773e-26	fibrinogen like 2 [Source:HGNC Symbol;Acc:HGNC:3696]
ELANE	2.75018	6.09036e-24	2.35402e-22	elastase, neutrophil expressed [Source:HGNC Symbol;Acc:HGNC:3309]
CFD	2.74739	1.97562e-16	4.24548e-15	complement factor D [Source:HGNC Symbol;Acc:HGNC:2771]
NFAM1	2.74086	2.74788e-33	2.02348e-31	NFAT activating protein with ITAM motif 1 [Source:HGNC Symbol;Acc:HGNC:29872]
CCNA1	2.74082	1.67566e-17	3.92688e-16	cyclin A1 [Source:HGNC Symbol;Acc:HGNC:1577]
SLC22A31	2.7401	4.57074e-20	1.3058e-18	solute carrier family 22 member 31 [Source:HGNC Symbol;Acc:HGNC:27091]
PNMA3	2.7381	9.06562e-20	2.54314e-18	PNMA family member 3 [Source:HGNC Symbol;Acc:HGNC:18742]
S100A9	2.7357	1.62947e-14	2.86398e-13	S100 calcium binding protein A9 [Source:HGNC Symbol;Acc:HGNC:10499]
GLT1D1	2.73479	6.67337e-06	4.14725e-05	glycosyltransferase 1 domain containing 1 [Source:HGNC Symbol;Acc:HGNC:26483]
PIK3CD-AS1	2.73471	9.59246e-10	1.04381e-08	PIK3CD antisense RNA 1 [Source:HGNC Symbol;Acc:HGNC:32346]
AHNAK2	2.72836	8.9748e-09	8.71663e-08	AHNAK nucleoprotein 2 [Source:HGNC Symbol;Acc:HGNC:20125]
MATN2	2.71833	4.31089e-12	5.86363e-11	matrilin 2 [Source:HGNC Symbol;Acc:HGNC:6908]
CPA3	2.71745	4.16331e-12	5.68554e-11	carboxypeptidase A3 [Source:HGNC Symbol;Acc:HGNC:2298]
ANKRD65	2.71613	1.61842e-08	1.50923e-07	ankyrin repeat domain 65 [Source:HGNC Symbol;Acc:HGNC:42950]
DRD4	2.70663	0.00198814	0.00711857
ALDH1L2	2.70373	8.34496e-19	2.16336e-17	aldehyde dehydrogenase 1 family member L2 [Source:HGNC Symbol;Acc:HGNC:26777]
FUT7	2.70238	2.02196e-15	3.92091e-14	fucosyltransferase 7 [Source:HGNC Symbol;Acc:HGNC:4018]
PLA2G7	2.69978	1.25791e-42	1.64047e-40	phospholipase A2 group VII [Source:HGNC Symbol;Acc:HGNC:9040]
BASP1	2.69346	5.14346e-32	3.57199e-30	brain abundant membrane attached signal protein 1 [Source:HGNC Symbol;Acc:HGNC:957]
CCND2-AS1	2.68115	0.000893774	0.00352069	CCND2 antisense RNA 1 [Source:HGNC Symbol;Acc:HGNC:49398]
CNTNAP5	2.68025	1.34748e-05	7.8999e-05	contactin associated protein family member 5 [Source:HGNC Symbol;Acc:HGNC:18748]
CSF3R	2.67991	2.72737e-96	2.58858e-93	colony stimulating factor 3 receptor [Source:HGNC Symbol;Acc:HGNC:2439]
SLC5A2	2.6798	1.27302e-05	7.49684e-05	solute carrier family 5 member 2 [Source:HGNC Symbol;Acc:HGNC:11037]
ADTRP	2.67562	0.000514798	0.00216408	androgen dependent TFPI regulating protein [Source:HGNC Symbol;Acc:HGNC:21214]
OLFML2B	2.67009	1.23068e-27	6.39056e-26	olfactomedin like 2B [Source:HGNC Symbol;Acc:HGNC:24558]
PLPPR3	2.66674	4.43101e-31	2.91151e-29	phospholipid phosphatase related 3 [Source:HGNC Symbol;Acc:HGNC:23497]
ADGRB1	2.65436	5.95412e-14	9.8566e-13	adhesion G protein-coupled receptor B1 [Source:HGNC Symbol;Acc:HGNC:943]
OLIG2	2.65267	1.9057e-12	2.69873e-11	oligodendrocyte transcription factor 2 [Source:HGNC Symbol;Acc:HGNC:9398]
PRR9	2.64683	0.0108754	0.0306481	proline rich 9 [Source:HGNC Symbol;Acc:HGNC:32057]
TMEM71	2.64482	1.33821e-25	5.9692e-24	transmembrane protein 71 [Source:HGNC Symbol;Acc:HGNC:26572]
ZNF516-DT	2.64416	5.2203e-06	3.31045e-05	ZNF516 divergent transcript [Source:HGNC Symbol;Acc:HGNC:51248]
AGR2	2.64313	5.52396e-06	3.48877e-05	anterior gradient 2, protein disulphide isomerase family member [Source:HGNC Symbol;Acc:HGNC:328]
ITGAX	2.64026	1.39884e-36	1.23184e-34	integrin subunit alpha X [Source:HGNC Symbol;Acc:HGNC:6152]
TTC24	2.63977	0.000319757	0.00140828
ECSCR	2.63742	1.11058e-21	3.5866e-20
GGT5	2.63105	1.47121e-23	5.49981e-22	gamma-glutamyltransferase 5 [Source:HGNC Symbol;Acc:HGNC:4260]
SLPI	2.62975	0.000210468	0.00097048	secretory leukocyte peptidase inhibitor [Source:HGNC Symbol;Acc:HGNC:11092]
CAMK2B	2.62401	0.00414753	0.0134841	calcium/calmodulin dependent protein kinase II beta [Source:HGNC Symbol;Acc:HGNC:1461]
EVI2B	2.6238	9.09071e-18	2.19049e-16	ecotropic viral integration site 2B [Source:HGNC Symbol;Acc:HGNC:3500]
BCL2A1	2.61338	8.87098e-13	1.30648e-11	BCL2 related protein A1 [Source:HGNC Symbol;Acc:HGNC:991]
OLFML2A	2.61239	7.72177e-08	6.59264e-07	olfactomedin like 2A [Source:HGNC Symbol;Acc:HGNC:27270]
CEBPA-DT	2.60737	1.11555e-12	1.62472e-11	CEBPA divergent transcript [Source:HGNC Symbol;Acc:HGNC:25710]
CDH15	2.60669	0.00382113	0.0125624	cadherin 15 [Source:HGNC Symbol;Acc:HGNC:1754]
MIR6753	2.60234	0.00229842	0.00808946	microRNA 6753 [Source:HGNC Symbol;Acc:HGNC:50255]
P2RX3	2.5977	1.34443e-05	7.88474e-05	purinergic receptor P2X 3 [Source:HGNC Symbol;Acc:HGNC:8534]
ADGRL3	2.59582	0.000946942	0.00369942	adhesion G protein-coupled receptor L3 [Source:HGNC Symbol;Acc:HGNC:20974]
LOXL4	2.59202	1.1638e-12	1.68924e-11	lysyl oxidase like 4 [Source:HGNC Symbol;Acc:HGNC:17171]
SORL1	2.5898	8.34252e-13	1.23077e-11	sortilin related receptor 1 [Source:HGNC Symbol;Acc:HGNC:11185]
CES1	2.58953	1.81169e-09	1.9082e-08	carboxylesterase 1 [Source:HGNC Symbol;Acc:HGNC:1863]
PPP1R1C	2.58935	3.93628e-12	5.38841e-11	protein phosphatase 1 regulatory inhibitor subunit 1C [Source:HGNC Symbol;Acc:HGNC:14940]
NTSR1	2.57979	1.29111e-05	7.59025e-05	neurotensin receptor 1 [Source:HGNC Symbol;Acc:HGNC:8039]
FCN1	2.57902	1.06502e-15	2.13304e-14	ficolin 1 [Source:HGNC Symbol;Acc:HGNC:3623]
BIRC7	2.57471	0.00427692	0.0138253	baculoviral IAP repeat containing 7 [Source:HGNC Symbol;Acc:HGNC:13702]
PTX3	2.57438	6.57263e-14	1.0849e-12	pentraxin 3 [Source:HGNC Symbol;Acc:HGNC:9692]
LINC00426	2.57224	0.000957203	0.00373438	long intergenic non-protein coding RNA 426 [Source:HGNC Symbol;Acc:HGNC:42761]
ADGRD2	2.56523	2.63976e-06	1.763e-05	adhesion G protein-coupled receptor D2 [Source:HGNC Symbol;Acc:HGNC:18651]
BMX	2.56274	4.52503e-11	5.56155e-10	BMX non-receptor tyrosine kinase [Source:HGNC Symbol;Acc:HGNC:1079]
FCGR1A	2.55869	6.59398e-26	2.9802e-24	Fc fragment of IgG receptor Ia [Source:HGNC Symbol;Acc:HGNC:3613]
GIMAP4	2.5578	4.49379e-14	7.51928e-13	GTPase, IMAP family member 4 [Source:HGNC Symbol;Acc:HGNC:21872]
HTRA3	2.55602	6.28807e-27	3.12283e-25	HtrA serine peptidase 3 [Source:HGNC Symbol;Acc:HGNC:30406]
CELSR1	2.5515	4.88688e-09	4.92552e-08	cadherin EGF LAG seven-pass G-type receptor 1 [Source:HGNC Symbol;Acc:HGNC:1850]
TMEM178A	2.54826	1.20646e-05	7.14672e-05	transmembrane protein 178A [Source:HGNC Symbol;Acc:HGNC:28517]
ARRDC5	2.54277	2.80426e-07	2.19262e-06	arrestin domain containing 5 [Source:HGNC Symbol;Acc:HGNC:31407]
NLRP12	2.54209	1.00626e-09	1.08941e-08	NLR family pyrin domain containing 12 [Source:HGNC Symbol;Acc:HGNC:22938]
GAS7	2.53757	1.80426e-28	1.00404e-26	growth arrest specific 7 [Source:HGNC Symbol;Acc:HGNC:4169]
CTSLP3	2.53262	0.00017505	0.000822032	cathepsin L pseudogene 3 [Source:HGNC Symbol;Acc:HGNC:2541]
SERPINB2	2.53024	0.000148715	0.000711269	serpin family B member 2 [Source:HGNC Symbol;Acc:HGNC:8584]
NCAM2	2.52533	8.41827e-07	6.13034e-06	neural cell adhesion molecule 2 [Source:HGNC Symbol;Acc:HGNC:7657]
SPNS3	2.52103	9.10685e-52	1.89734e-49	sphingolipid transporter 3 (putative) [Source:HGNC Symbol;Acc:HGNC:28433]
HLA-DOA	2.52059	9.60216e-07	6.9451e-06
FLRT3	2.51912	1.09564e-08	1.04862e-07	fibronectin leucine rich transmembrane protein 3 [Source:HGNC Symbol;Acc:HGNC:3762]
ARTN	2.51686	2.20531e-08	2.02448e-07	artemin [Source:HGNC Symbol;Acc:HGNC:727]
GUCY2D	2.5161	8.85185e-09	8.607e-08	guanylate cyclase 2D, retinal [Source:HGNC Symbol;Acc:HGNC:4689]
DCAF12L1	2.51415	2.24949e-13	3.49366e-12	DDB1 and CUL4 associated factor 12 like 1 [Source:HGNC Symbol;Acc:HGNC:29395]
CD200	2.50999	5.72929e-10	6.39733e-09	CD200 molecule [Source:HGNC Symbol;Acc:HGNC:7203]
PRDM12	2.50448	0.000440268	0.00188274	PR/SET domain 12 [Source:HGNC Symbol;Acc:HGNC:13997]
HP	2.5031	1.53089e-08	1.43623e-07	haptoglobin [Source:HGNC Symbol;Acc:HGNC:5141]
RBFOX3	2.50256	4.17903e-09	4.24967e-08	RNA binding fox-1 homolog 3 [Source:HGNC Symbol;Acc:HGNC:27097]
FUT3	2.50138	0.00821786	0.0242226	fucosyltransferase 3 (Lewis blood group) [Source:HGNC Symbol;Acc:HGNC:4014]
KCNJ2	2.5003	5.52712e-12	7.42337e-11	potassium inwardly rectifying channel subfamily J member 2 [Source:HGNC Symbol;Acc:HGNC:6263]
GHRL	2.49829	8.63337e-14	1.40603e-12	ghrelin and obestatin prepropeptide [Source:HGNC Symbol;Acc:HGNC:18129]
PADI2	2.49326	7.19939e-32	4.95945e-30	peptidyl arginine deiminase 2 [Source:HGNC Symbol;Acc:HGNC:18341]
VRTN	2.48929	5.63381e-18	1.37497e-16
ALDH3B1	2.48758	8.48415e-75	3.91739e-72	aldehyde dehydrogenase 3 family member B1 [Source:HGNC Symbol;Acc:HGNC:410]
RTN4R	2.48718	6.11222e-17	1.37577e-15	reticulon 4 receptor [Source:HGNC Symbol;Acc:HGNC:18601]
GLIS3	2.48224	9.24008e-05	0.000461437	GLIS family zinc finger 3 [Source:HGNC Symbol;Acc:HGNC:28510]
SYTL1	2.48213	9.97059e-48	1.70338e-45	synaptotagmin like 1 [Source:HGNC Symbol;Acc:HGNC:15584]
MS4A3	2.48192	1.0118e-24	4.17527e-23	membrane spanning 4-domains A3 [Source:HGNC Symbol;Acc:HGNC:7317]
GAL3ST2	2.47913	0.000298439	0.00132395
LINC00861	2.47735	0.00027077	0.00121861	long intergenic non-protein coding RNA 861 [Source:HGNC Symbol;Acc:HGNC:45133]
NCAM1	2.47648	2.85145e-28	1.56135e-26	neural cell adhesion molecule 1 [Source:HGNC Symbol;Acc:HGNC:7656]
DNAJC5B	2.4758	0.00829749	0.0244109	DnaJ heat shock protein family (Hsp40) member C5 beta [Source:HGNC Symbol;Acc:HGNC:24138]
ELOVL3	2.47475	2.34421e-07	1.85926e-06	ELOVL fatty acid elongase 3 [Source:HGNC Symbol;Acc:HGNC:18047]
SPDYA	2.47313	0.00164276	0.00602251	speedy/RINGO cell cycle regulator family member A [Source:HGNC Symbol;Acc:HGNC:30613]
GPR37	2.47196	1.04963e-09	1.13277e-08	G protein-coupled receptor 37 [Source:HGNC Symbol;Acc:HGNC:4494]
SERPINB8	2.46746	1.05065e-08	1.00895e-07	serpin family B member 8 [Source:HGNC Symbol;Acc:HGNC:8952]
MIR378I	2.46701	6.28091e-09	6.22359e-08
SLC24A4	2.46151	2.52399e-08	2.30341e-07	solute carrier family 24 member 4 [Source:HGNC Symbol;Acc:HGNC:10978]
SEMA4A	2.45883	5.82874e-44	8.09579e-42	semaphorin 4A [Source:HGNC Symbol;Acc:HGNC:10729]
SAXO2	2.45534	0.00512344	0.0161522	stabilizer of axonemal microtubules 2 [Source:HGNC Symbol;Acc:HGNC:33727]
KCNG1	2.45446	0.000401851	0.00173671	potassium voltage-gated channel modifier subfamily G member 1 [Source:HGNC Symbol;Acc:HGNC:6248]
SLC2A5	2.45158	1.26364e-10	1.49813e-09	solute carrier family 2 member 5 [Source:HGNC Symbol;Acc:HGNC:11010]
SRSF12	2.44604	9.39209e-12	1.23427e-10	serine and arginine rich splicing factor 12 [Source:HGNC Symbol;Acc:HGNC:21220]
NAPSB	2.44556	2.77719e-09	2.87027e-08	napsin B aspartic peptidase, pseudogene [Source:HGNC Symbol;Acc:HGNC:13396]
ADAMTSL2	2.44167	5.15213e-07	3.88433e-06	ADAMTS like 2 [Source:HGNC Symbol;Acc:HGNC:14631]
CCDC170	2.43948	8.79015e-14	1.4302e-12	coiled-coil domain containing 170 [Source:HGNC Symbol;Acc:HGNC:21177]
TMOD2	2.4339	5.3561e-27	2.68339e-25	tropomodulin 2 [Source:HGNC Symbol;Acc:HGNC:11872]
TDRD9	2.43046	2.22139e-42	2.81113e-40	tudor domain containing 9 [Source:HGNC Symbol;Acc:HGNC:20122]
PROK2	2.42709	2.74187e-08	2.4916e-07	prokineticin 2 [Source:HGNC Symbol;Acc:HGNC:18455]
KLRG2	2.42439	7.27195e-08	6.23039e-07	killer cell lectin like receptor G2 [Source:HGNC Symbol;Acc:HGNC:24778]
RHPN1-AS1	2.42264	1.78863e-06	1.23114e-05	RHPN1 antisense RNA 1 (head to head) [Source:HGNC Symbol;Acc:HGNC:28457]
CIB3	2.42123	2.46864e-07	1.9489e-06	calcium and integrin binding family member 3 [Source:HGNC Symbol;Acc:HGNC:24580]
VLDLR-AS1	2.41212	0.00243465	0.00850064	VLDLR antisense RNA 1 [Source:HGNC Symbol;Acc:HGNC:49621]
INSYN2B	2.41126	0.0142715	0.0385112	inhibitory synaptic factor family member 2B [Source:HGNC Symbol;Acc:HGNC:37271]
SULT1B1	2.41114	0.00125392	0.00475939	sulfotransferase family 1B member 1 [Source:HGNC Symbol;Acc:HGNC:17845]
S1PR4	2.4098	1.50392e-08	1.41403e-07	sphingosine-1-phosphate receptor 4 [Source:HGNC Symbol;Acc:HGNC:3170]
CLTCL1	2.40764	6.01987e-33	4.39502e-31	clathrin heavy chain like 1 [Source:HGNC Symbol;Acc:HGNC:2093]
RAB3D	2.40651	8.59125e-29	4.89243e-27	RAB3D, member RAS oncogene family [Source:HGNC Symbol;Acc:HGNC:9779]
PIK3CD	2.40271	3.29268e-72	1.4063e-69	phosphatidylinositol-4,5-bisphosphate 3-kinase catalytic subunit delta [Source:HGNC Symbol;Acc:HGNC:8977]
DLL3	2.39897	6.02132e-08	5.2138e-07	delta like canonical Notch ligand 3 [Source:HGNC Symbol;Acc:HGNC:2909]
C21orf62	2.39684	6.69692e-08	5.76664e-07
KCNS1	2.39331	0.00396028	0.0129562	potassium voltage-gated channel modifier subfamily S member 1 [Source:HGNC Symbol;Acc:HGNC:6300]
NAT2	2.39066	3.28772e-11	4.07897e-10	N-acetyltransferase 2 [Source:HGNC Symbol;Acc:HGNC:7646]
TRH	2.39036	1.4134e-10	1.66874e-09	thyrotropin releasing hormone [Source:HGNC Symbol;Acc:HGNC:12298]
CD44	2.39025	1.85572e-46	2.94058e-44	CD44 molecule (Indian blood group) [Source:HGNC Symbol;Acc:HGNC:1681]
MFAP4	2.38851	5.25968e-09	5.27946e-08	microfibril associated protein 4 [Source:HGNC Symbol;Acc:HGNC:7035]
S100A8	2.38356	1.15025e-14	2.06417e-13	S100 calcium binding protein A8 [Source:HGNC Symbol;Acc:HGNC:10498]
SFTPB	2.37536	0.00270746	0.00931606	surfactant protein B [Source:HGNC Symbol;Acc:HGNC:10801]
MROH7	2.36903	0.00995237	0.0283945	maestro heat like repeat family member 7 [Source:HGNC Symbol;Acc:HGNC:24802]
P2RY8	2.3684	7.05128e-22	2.32108e-20
LINC02449	2.36645	3.74982e-08	3.35227e-07	long intergenic non-protein coding RNA 2449 [Source:HGNC Symbol;Acc:HGNC:53381]
MRC1	2.35895	1.20987e-22	4.24424e-21	mannose receptor C-type 1 [Source:HGNC Symbol;Acc:HGNC:7228]
P2RY2	2.35773	5.80966e-48	1.01278e-45	purinergic receptor P2Y2 [Source:HGNC Symbol;Acc:HGNC:8541]
ADM2	2.35604	4.04375e-13	6.13529e-12	adrenomedullin 2 [Source:HGNC Symbol;Acc:HGNC:28898]
MIR142	2.35602	3.89282e-11	4.8018e-10
DUSP15	2.35387	1.25527e-09	1.34367e-08	dual specificity phosphatase 15 [Source:HGNC Symbol;Acc:HGNC:16236]
AGT	2.35372	2.79178e-07	2.18483e-06	angiotensinogen [Source:HGNC Symbol;Acc:HGNC:333]
CRACDL	2.35224	2.41529e-06	1.63094e-05	CRACD like [Source:HGNC Symbol;Acc:HGNC:33454]
IGSF6	2.34967	2.57173e-14	4.44241e-13	immunoglobulin superfamily member 6 [Source:HGNC Symbol;Acc:HGNC:5953]
C19orf38	2.34934	3.92164e-23	1.41943e-21	chromosome 19 open reading frame 38 [Source:HGNC Symbol;Acc:HGNC:34073]
SCIMP	2.34732	1.31857e-09	1.40791e-08	SLP adaptor and CSK interacting membrane protein [Source:HGNC Symbol;Acc:HGNC:33504]
AK5	2.34177	4.0671e-06	2.63991e-05	adenylate kinase 5 [Source:HGNC Symbol;Acc:HGNC:365]
TEN1-CDK3	2.34018	0.000419684	0.00180465	TEN1-CDK3 readthrough (NMD candidate) [Source:HGNC Symbol;Acc:HGNC:44420]
RNASE2	2.33988	7.15229e-16	1.46335e-14	ribonuclease A family member 2 [Source:HGNC Symbol;Acc:HGNC:10045]
SSC5D	2.3327	1.54044e-08	1.4436e-07	scavenger receptor cysteine rich family member with 5 domains [Source:HGNC Symbol;Acc:HGNC:26641]
OSCAR	2.33022	5.21052e-24	2.03234e-22	osteoclast associated Ig-like receptor [Source:HGNC Symbol;Acc:HGNC:29960]
NEU4	2.32803	0.00115788	0.00443327
C16orf74	2.32356	7.98829e-07	5.84336e-06	chromosome 16 open reading frame 74 [Source:HGNC Symbol;Acc:HGNC:23362]
CXCR4	2.3195	2.42347e-39	2.54003e-37	C-X-C motif chemokine receptor 4 [Source:HGNC Symbol;Acc:HGNC:2561]
HLA-DMB	2.31871	1.13919e-15	2.26564e-14	major histocompatibility complex, class II, DM beta [Source:HGNC Symbol;Acc:HGNC:4935]
CPT1B	2.31747	1.68491e-06	1.16491e-05	carnitine palmitoyltransferase 1B [Source:HGNC Symbol;Acc:HGNC:2329]
FITM1	2.31742	0.00509154	0.0160695
ERMN	2.31037	0.00289911	0.00988987	ermin [Source:HGNC Symbol;Acc:HGNC:29208]
CTAGE4	2.30981	2.05749e-05	0.000116778
TRPM2	2.30865	6.77385e-27	3.335e-25	transient receptor potential cation channel subfamily M member 2 [Source:HGNC Symbol;Acc:HGNC:12339]
LRRC17	2.30828	1.91596e-22	6.58597e-21	leucine rich repeat containing 17 [Source:HGNC Symbol;Acc:HGNC:16895]
CCDC78	2.30689	7.61539e-11	9.18147e-10	coiled-coil domain containing 78 [Source:HGNC Symbol;Acc:HGNC:14153]
CARD16	2.30644	3.51614e-10	3.994e-09	caspase recruitment domain family member 16 [Source:HGNC Symbol;Acc:HGNC:33701]
HPGD	2.30616	2.01204e-06	1.37495e-05	15-hydroxyprostaglandin dehydrogenase [Source:HGNC Symbol;Acc:HGNC:5154]
TOX	2.29339	5.26829e-11	6.41965e-10	thymocyte selection associated high mobility group box [Source:HGNC Symbol;Acc:HGNC:18988]
CLNK	2.29037	0.00346766	0.0115593	cytokine dependent hematopoietic cell linker [Source:HGNC Symbol;Acc:HGNC:17438]
ZNF793-AS1	2.28697	0.000352036	0.00154012	ZNF793 antisense RNA 1 (head to head) [Source:HGNC Symbol;Acc:HGNC:51303]
BPI	2.28645	9.38247e-09	9.06618e-08	bactericidal permeability increasing protein [Source:HGNC Symbol;Acc:HGNC:1095]
SNTB1	2.28533	1.0553e-59	2.93765e-57	syntrophin beta 1 [Source:HGNC Symbol;Acc:HGNC:11168]
AOC1	2.28524	2.24829e-07	1.78733e-06	amine oxidase copper containing 1 [Source:HGNC Symbol;Acc:HGNC:80]
TDRD6	2.2839	6.45382e-10	7.15026e-09	tudor domain containing 6 [Source:HGNC Symbol;Acc:HGNC:21339]
ROPN1L	2.28262	8.70671e-08	7.38191e-07	rhophilin associated tail protein 1 like [Source:HGNC Symbol;Acc:HGNC:24060]
AOAH	2.27725	2.74695e-14	4.72596e-13	acyloxyacyl hydrolase [Source:HGNC Symbol;Acc:HGNC:548]
CCR10	2.27616	0.0184551	0.0479232	C-C motif chemokine receptor 10 [Source:HGNC Symbol;Acc:HGNC:4474]
ITGB2-AS1	2.2759	6.32366e-12	8.47986e-11	ITGB2 antisense RNA 1 [Source:HGNC Symbol;Acc:HGNC:44304]
C10orf105	2.27173	2.04246e-07	1.63282e-06
PGA5	2.26914	1.15747e-06	8.25991e-06	pepsinogen A5 [Source:HGNC Symbol;Acc:HGNC:8887]
CTD-3080P12.3	2.26775	0.0160187	0.0425142
EVI2A	2.26712	1.69341e-19	4.67371e-18	ecotropic viral integration site 2A [Source:HGNC Symbol;Acc:HGNC:3499]
C1orf162	2.26432	1.83325e-18	4.6606e-17	chromosome 1 open reading frame 162 [Source:HGNC Symbol;Acc:HGNC:28344]
ACY3	2.26289	3.21391e-12	4.44227e-11	aminoacylase 3 [Source:HGNC Symbol;Acc:HGNC:24104]
P2RX5	2.26095	7.19275e-14	1.18155e-12	purinergic receptor P2X 5 [Source:HGNC Symbol;Acc:HGNC:8536]
CD27	2.25957	0.00545375	0.0170356	CD27 molecule [Source:HGNC Symbol;Acc:HGNC:11922]
ITGB2	2.2592	3.68179e-28	1.99049e-26	integrin subunit beta 2 [Source:HGNC Symbol;Acc:HGNC:6155]
LINC01413	2.25813	4.82809e-05	0.000254578
RN7SL2	2.25426	2.35934e-07	1.87039e-06
SNORD83A	2.24983	2.2782e-05	0.000128452	small nucleolar RNA, C/D box 83A [Source:HGNC Symbol;Acc:HGNC:17131]
ZNF790-AS1	2.2492	2.72729e-06	1.81862e-05	ZNF790 antisense RNA 1 [Source:HGNC Symbol;Acc:HGNC:27617]
RFLNB	2.24807	2.35892e-42	2.96322e-40	refilin B [Source:HGNC Symbol;Acc:HGNC:28705]
PROM2	2.24739	6.05849e-10	6.74728e-09	prominin 2 [Source:HGNC Symbol;Acc:HGNC:20685]
CD300E	2.24547	1.14136e-05	6.80121e-05	CD300e molecule [Source:HGNC Symbol;Acc:HGNC:28874]
ENPP5	2.24374	3.74605e-05	0.000202524	ectonucleotide pyrophosphatase/phosphodiesterase family member 5 [Source:HGNC Symbol;Acc:HGNC:13717]
EPHB6	2.24022	4.54745e-19	1.20447e-17	EPH receptor B6 [Source:HGNC Symbol;Acc:HGNC:3396]
N4BP2L1	2.23894	2.64161e-14	4.55852e-13	NEDD4 binding protein 2 like 1 [Source:HGNC Symbol;Acc:HGNC:25037]
CHI3L1	2.23727	9.8705e-09	9.5055e-08	chitinase 3 like 1 [Source:HGNC Symbol;Acc:HGNC:1932]
SEMA3E	2.23025	1.01009e-05	6.08047e-05	semaphorin 3E [Source:HGNC Symbol;Acc:HGNC:10727]
NKX2-2	2.22956	0.000392216	0.00169851
NLRP3	2.22856	2.31341e-10	2.67043e-09	NLR family pyrin domain containing 3 [Source:HGNC Symbol;Acc:HGNC:16400]
EIF4E3	2.22759	1.11694e-11	1.46221e-10	eukaryotic translation initiation factor 4E family member 3 [Source:HGNC Symbol;Acc:HGNC:31837]
TMEM74B	2.2259	5.99969e-08	5.19771e-07	transmembrane protein 74B [Source:HGNC Symbol;Acc:HGNC:15893]
RHOJ	2.22511	1.8187e-05	0.000104404	ras homolog family member J [Source:HGNC Symbol;Acc:HGNC:688]
SEZ6L	2.22367	4.11395e-07	3.15169e-06	seizure related 6 homolog like [Source:HGNC Symbol;Acc:HGNC:10763]
TRPV4	2.22363	1.26556e-08	1.20049e-07	transient receptor potential cation channel subfamily V member 4 [Source:HGNC Symbol;Acc:HGNC:18083]
TMTC1	2.22319	8.49761e-05	0.000428095	transmembrane O-mannosyltransferase targeting cadherins 1 [Source:HGNC Symbol;Acc:HGNC:24099]
ZNF350-AS1	2.22313	0.00324813	0.0109084	ZNF350 antisense RNA 1 [Source:HGNC Symbol;Acc:HGNC:48598]
MEGF6	2.21907	2.12375e-23	7.8363e-22	multiple EGF like domains 6 [Source:HGNC Symbol;Acc:HGNC:3232]
ADD2	2.21742	7.10045e-16	1.45449e-14	adducin 2 [Source:HGNC Symbol;Acc:HGNC:244]
GNA15	2.21261	1.80457e-41	2.1116e-39	G protein subunit alpha 15 [Source:HGNC Symbol;Acc:HGNC:4383]
COL26A1	2.21251	8.85626e-29	5.02659e-27	collagen type XXVI alpha 1 chain [Source:HGNC Symbol;Acc:HGNC:18038]
ASCL2	2.21241	9.25699e-12	1.21745e-10	achaete-scute family bHLH transcription factor 2 [Source:HGNC Symbol;Acc:HGNC:739]
AMN	2.21046	1.55066e-10	1.82448e-09	amnion associated transmembrane protein [Source:HGNC Symbol;Acc:HGNC:14604]
FKBP6	2.20618	1.08713e-05	6.50299e-05	FKBP prolyl isomerase 6 [Source:HGNC Symbol;Acc:HGNC:3722]
FOXL2NB	2.20598	0.000487719	0.00206128	FOXL2 neighbor [Source:HGNC Symbol;Acc:HGNC:34428]
PLXNB1	2.20408	2.70828e-22	9.14391e-21	plexin B1 [Source:HGNC Symbol;Acc:HGNC:9103]
TMEM63C	2.20196	2.266e-12	3.18096e-11	transmembrane protein 63C [Source:HGNC Symbol;Acc:HGNC:23787]
TMEM121B	2.20142	1.22538e-21	3.93502e-20	transmembrane protein 121B [Source:HGNC Symbol;Acc:HGNC:1844]
FCGR3A	2.20009	3.87552e-09	3.95516e-08	Fc fragment of IgG receptor IIIa [Source:HGNC Symbol;Acc:HGNC:3619]
ALPK1	2.19923	1.77444e-38	1.7832e-36	alpha kinase 1 [Source:HGNC Symbol;Acc:HGNC:20917]
GIPR	2.1978	5.39919e-09	5.41313e-08	gastric inhibitory polypeptide receptor [Source:HGNC Symbol;Acc:HGNC:4271]
IGFBP7	2.19653	1.07046e-36	9.57477e-35	insulin like growth factor binding protein 7 [Source:HGNC Symbol;Acc:HGNC:5476]
FAM218A	2.1959	0.000319466	0.00140772	family with sequence similarity 218 member A [Source:HGNC Symbol;Acc:HGNC:26466]
GALNT3	2.193	8.03626e-22	2.63515e-20	polypeptide N-acetylgalactosaminyltransferase 3 [Source:HGNC Symbol;Acc:HGNC:4125]
PLD4	2.19237	2.93124e-24	1.18949e-22	phospholipase D family member 4 [Source:HGNC Symbol;Acc:HGNC:23792]
TGFA	2.18959	1.26718e-08	1.20136e-07	transforming growth factor alpha [Source:HGNC Symbol;Acc:HGNC:11765]
SQOR	2.18883	1.07709e-23	4.10738e-22	sulfide quinone oxidoreductase [Source:HGNC Symbol;Acc:HGNC:20390]
RHEX	2.18838	8.44928e-10	9.23529e-09	regulator of hemoglobinization and erythroid cell expansion [Source:HGNC Symbol;Acc:HGNC:25341]
MLPH	2.18616	0.0117057	0.0326233	melanophilin [Source:HGNC Symbol;Acc:HGNC:29643]
HGF	2.18596	1.31951e-05	7.74658e-05	hepatocyte growth factor [Source:HGNC Symbol;Acc:HGNC:4893]
SCN4B	2.1813	9.74656e-16	1.96588e-14	sodium voltage-gated channel beta subunit 4 [Source:HGNC Symbol;Acc:HGNC:10592]
CCDC40	2.17658	3.23926e-05	0.000177655	coiled-coil domain containing 40 [Source:HGNC Symbol;Acc:HGNC:26090]
RCSD1	2.17625	2.47752e-36	2.13767e-34	RCSD domain containing 1 [Source:HGNC Symbol;Acc:HGNC:28310]
TMC3	2.1751	0.00425742	0.0137779	transmembrane channel like 3 [Source:HGNC Symbol;Acc:HGNC:22995]
PLD1	2.17459	9.15506e-56	2.14253e-53	phospholipase D1 [Source:HGNC Symbol;Acc:HGNC:9067]
SLC13A4	2.17358	2.42982e-05	0.000136415	solute carrier family 13 member 4 [Source:HGNC Symbol;Acc:HGNC:15827]
CD300LB	2.17328	1.87163e-10	2.18259e-09	CD300 molecule like family member b [Source:HGNC Symbol;Acc:HGNC:30811]
KRT23	2.17239	4.30948e-06	2.78348e-05
ZBBX	2.16913	0.00177788	0.00645555	zinc finger B-box domain containing [Source:HGNC Symbol;Acc:HGNC:26245]
SNORC	2.16497	1.58284e-10	1.85978e-09	secondary ossification center associated regulator of chondrocyte maturation [Source:HGNC Symbol;Acc:HGNC:33763]
RASSF4	2.1648	4.01539e-18	9.9563e-17	Ras association domain family member 4 [Source:HGNC Symbol;Acc:HGNC:20793]
NME5	2.16381	0.00637947	0.0194898	NME/NM23 family member 5 [Source:HGNC Symbol;Acc:HGNC:7853]
CCDC189	2.16272	1.76011e-22	6.07468e-21	coiled-coil domain containing 189 [Source:HGNC Symbol;Acc:HGNC:28078]
GPR153	2.16239	4.10926e-09	4.1862e-08	G protein-coupled receptor 153 [Source:HGNC Symbol;Acc:HGNC:23618]
COL7A1	2.16234	1.73117e-07	1.40101e-06	collagen type VII alpha 1 chain [Source:HGNC Symbol;Acc:HGNC:2214]
WDFY4	2.15973	3.15213e-29	1.84421e-27	WDFY family member 4 [Source:HGNC Symbol;Acc:HGNC:29323]
EREG	2.15924	0.000148533	0.000710595	epiregulin [Source:HGNC Symbol;Acc:HGNC:3443]
ABCA1	2.15791	2.06469e-19	5.63259e-18	ATP binding cassette subfamily A member 1 [Source:HGNC Symbol;Acc:HGNC:29]
PCBP3	2.15665	1.12204e-16	2.46388e-15	poly(rC) binding protein 3 [Source:HGNC Symbol;Acc:HGNC:8651]
LY86	2.15358	3.78343e-10	4.28054e-09	lymphocyte antigen 86 [Source:HGNC Symbol;Acc:HGNC:16837]
TMEM179	2.15112	0.00910339	0.0264269
SYT4	2.15094	0.000142978	0.000687849	synaptotagmin 4 [Source:HGNC Symbol;Acc:HGNC:11512]
CD1E	2.14778	1.07661e-07	8.99406e-07	CD1e molecule [Source:HGNC Symbol;Acc:HGNC:1638]
IGLL1	2.14461	0.00281499	0.00963948	immunoglobulin lambda like polypeptide 1 [Source:HGNC Symbol;Acc:HGNC:5870]
GPR27	2.14221	0.00299433	0.010168	G protein-coupled receptor 27 [Source:HGNC Symbol;Acc:HGNC:4482]
DEPTOR	2.14123	3.72291e-29	2.16334e-27	DEP domain containing MTOR interacting protein [Source:HGNC Symbol;Acc:HGNC:22953]
FNDC3B	2.13848	1.14001e-49	2.18831e-47	fibronectin type III domain containing 3B [Source:HGNC Symbol;Acc:HGNC:24670]
MEP1A	2.13823	9.64181e-07	6.97083e-06	meprin A subunit alpha [Source:HGNC Symbol;Acc:HGNC:7015]
DDIT4L	2.13761	0.000129603	0.000630092	DNA damage inducible transcript 4 like [Source:HGNC Symbol;Acc:HGNC:30555]
SCNN1A	2.13705	0.000274704	0.00123436	sodium channel epithelial 1 subunit alpha [Source:HGNC Symbol;Acc:HGNC:10599]
CD48	2.13319	4.29113e-31	2.83049e-29	CD48 molecule [Source:HGNC Symbol;Acc:HGNC:1683]
ADGRE4P	2.13081	7.50886e-07	5.51748e-06	adhesion G protein-coupled receptor E4, pseudogene [Source:HGNC Symbol;Acc:HGNC:19240]
BCL2	2.12925	1.6647e-48	3.05804e-46	BCL2 apoptosis regulator [Source:HGNC Symbol;Acc:HGNC:990]
LRRC63	2.12734	0.00340032	0.0113581	leucine rich repeat containing 63 [Source:HGNC Symbol;Acc:HGNC:34296]
PARM1	2.12661	2.56734e-21	8.04778e-20	prostate androgen-regulated mucin-like protein 1 [Source:HGNC Symbol;Acc:HGNC:24536]
NME8	2.1262	8.61549e-08	7.30819e-07	NME/NM23 family member 8 [Source:HGNC Symbol;Acc:HGNC:16473]
CCDC154	2.12605	1.36417e-07	1.11938e-06	coiled-coil domain containing 154 [Source:HGNC Symbol;Acc:HGNC:34454]
GASK1A	2.12251	1.1935e-12	1.73088e-11	golgi associated kinase 1A [Source:HGNC Symbol;Acc:HGNC:24485]
SLC9A7P1	2.11928	0.0059475	0.0183539	solute carrier family 9 member 7 pseudogene 1 [Source:HGNC Symbol;Acc:HGNC:32679]
LINC00996	2.1184	3.82497e-09	3.90824e-08	long intergenic non-protein coding RNA 996 [Source:HGNC Symbol;Acc:HGNC:27800]
CRYBG1	2.11794	1.81256e-12	2.58694e-11	crystallin beta-gamma domain containing 1 [Source:HGNC Symbol;Acc:HGNC:356]
DUSP9	2.11722	3.06885e-05	0.000169233	dual specificity phosphatase 9 [Source:HGNC Symbol;Acc:HGNC:3076]
MROH6	2.11358	2.26734e-20	6.64412e-19
CGB5	2.11355	8.53949e-05	0.000429969	chorionic gonadotropin subunit beta 5 [Source:HGNC Symbol;Acc:HGNC:16452]
RTP4	2.11221	0.00241627	0.0084494	receptor transporter protein 4 [Source:HGNC Symbol;Acc:HGNC:23992]
KLF4	2.11208	5.94672e-14	9.85391e-13	Kruppel like factor 4 [Source:HGNC Symbol;Acc:HGNC:6348]
SLC26A9	2.10859	0.000319547	0.00140772	solute carrier family 26 member 9 [Source:HGNC Symbol;Acc:HGNC:14469]
PILRB	2.10815	0.000493622	0.00208326	paired immunoglobin like type 2 receptor beta [Source:HGNC Symbol;Acc:HGNC:18297]
CGB1	2.10725	1.42337e-05	8.3106e-05
LINC00858	2.10712	0.000284264	0.00127197	long intergenic non-protein coding RNA 858 [Source:HGNC Symbol;Acc:HGNC:27276]
FTCDNL1	2.10655	3.0907e-08	2.7893e-07	formiminotransferase cyclodeaminase N-terminal like [Source:HGNC Symbol;Acc:HGNC:48661]
FAM243A	2.10641	1.92986e-05	0.000110341
OTOF	2.10492	3.85588e-23	1.3986e-21	otoferlin [Source:HGNC Symbol;Acc:HGNC:8515]
HTRA4	2.10325	0.00766611	0.0228127	HtrA serine peptidase 4 [Source:HGNC Symbol;Acc:HGNC:26909]
WFDC1	2.10226	1.37752e-25	6.09678e-24	WAP four-disulfide core domain 1 [Source:HGNC Symbol;Acc:HGNC:15466]
CD1A	2.10194	0.00141406	0.00528964	CD1a molecule [Source:HGNC Symbol;Acc:HGNC:1634]
ANKRD22	2.09824	0.000681947	0.00279185	ankyrin repeat domain 22 [Source:HGNC Symbol;Acc:HGNC:28321]
ANGPT2	2.09816	2.12919e-07	1.69818e-06	angiopoietin 2 [Source:HGNC Symbol;Acc:HGNC:485]
TLR8	2.09707	1.88531e-11	2.3947e-10	toll like receptor 8 [Source:HGNC Symbol;Acc:HGNC:15632]
ADGRG5	2.09649	9.58287e-45	1.39926e-42	adhesion G protein-coupled receptor G5 [Source:HGNC Symbol;Acc:HGNC:19010]
PRAP1	2.09481	0.00829639	0.0244109
KCNG2	2.09451	7.79358e-10	8.55691e-09	potassium voltage-gated channel modifier subfamily G member 2 [Source:HGNC Symbol;Acc:HGNC:6249]
ADGRE1	2.09364	3.84524e-08	3.4286e-07	adhesion G protein-coupled receptor E1 [Source:HGNC Symbol;Acc:HGNC:3336]
PHGDH	2.09349	3.29339e-15	6.25854e-14	phosphoglycerate dehydrogenase [Source:HGNC Symbol;Acc:HGNC:8923]
AMPH	2.09316	0.0115382	0.0322301	amphiphysin [Source:HGNC Symbol;Acc:HGNC:471]
FGD2	2.09283	1.64559e-23	6.11159e-22	FYVE, RhoGEF and PH domain containing 2 [Source:HGNC Symbol;Acc:HGNC:3664]
CYP7B1	2.09274	7.13623e-06	4.40605e-05	cytochrome P450 family 7 subfamily B member 1 [Source:HGNC Symbol;Acc:HGNC:2652]
H19	2.09089	1.1817e-08	1.12594e-07
SERINC2	2.08958	6.46598e-10	7.1591e-09	serine incorporator 2 [Source:HGNC Symbol;Acc:HGNC:23231]
FRY	2.08736	3.23406e-24	1.30001e-22	FRY microtubule binding protein [Source:HGNC Symbol;Acc:HGNC:20367]
PELATON	2.08638	1.53809e-06	1.07383e-05	plaque enriched lncRNA in atherosclerotic and inflammatory bowel macrophage regulation [Source:HGNC Symbol;Acc:HGNC:50328]
DNAJC12	2.08512	2.63486e-17	6.07475e-16	DnaJ heat shock protein family (Hsp40) member C12 [Source:HGNC Symbol;Acc:HGNC:28908]
GASK1B	2.085	1.63431e-32	1.16823e-30	golgi associated kinase 1B [Source:HGNC Symbol;Acc:HGNC:25312]
CGB3	2.08475	3.43377e-06	2.25625e-05
BTBD11	2.0837	7.21601e-09	7.08904e-08	BTB domain containing 11 [Source:HGNC Symbol;Acc:HGNC:23844]
ZNF502	2.08157	1.71918e-08	1.59883e-07
IFI44	2.07988	6.02423e-35	4.85462e-33	interferon induced protein 44 [Source:HGNC Symbol;Acc:HGNC:16938]
CPEB1	2.07917	0.000146004	0.000700263	cytoplasmic polyadenylation element binding protein 1 [Source:HGNC Symbol;Acc:HGNC:21744]
S100B	2.07833	7.39653e-11	8.93295e-10	S100 calcium binding protein B [Source:HGNC Symbol;Acc:HGNC:10500]
IFI44L	2.07534	4.14441e-11	5.10109e-10	interferon induced protein 44 like [Source:HGNC Symbol;Acc:HGNC:17817]
RASGEF1C	2.0743	3.0375e-06	2.01368e-05	RasGEF domain family member 1C [Source:HGNC Symbol;Acc:HGNC:27400]
PYGM	2.07362	1.68003e-15	3.29146e-14	glycogen phosphorylase, muscle associated [Source:HGNC Symbol;Acc:HGNC:9726]
HLA-DRA	2.07196	8.3669e-10	9.15696e-09	major histocompatibility complex, class II, DR alpha [Source:HGNC Symbol;Acc:HGNC:4947]
MYBPC3	2.07011	0.00113212	0.00434514	myosin binding protein C3 [Source:HGNC Symbol;Acc:HGNC:7551]
SHANK1	2.06861	2.50619e-18	6.33369e-17	SH3 and multiple ankyrin repeat domains 1 [Source:HGNC Symbol;Acc:HGNC:15474]
PLAU	2.06535	9.83274e-07	7.09985e-06	plasminogen activator, urokinase [Source:HGNC Symbol;Acc:HGNC:9052]
LINC01503	2.06477	1.22851e-06	8.73043e-06	long intergenic non-protein coding RNA 1503 [Source:HGNC Symbol;Acc:HGNC:51184]
GADD45B	2.0599	3.76908e-06	2.46237e-05	growth arrest and DNA damage inducible beta [Source:HGNC Symbol;Acc:HGNC:4096]
ACP3	2.05981	3.58316e-16	7.55017e-15	acid phosphatase 3 [Source:HGNC Symbol;Acc:HGNC:125]
EDNRA	2.05872	0.0131358	0.0359403	endothelin receptor type A [Source:HGNC Symbol;Acc:HGNC:3179]
ZNF793	2.05596	4.33127e-09	4.39664e-08	zinc finger protein 793 [Source:HGNC Symbol;Acc:HGNC:33115]
CYSLTR1	2.0556	3.412e-25	1.47946e-23	cysteinyl leukotriene receptor 1 [Source:HGNC Symbol;Acc:HGNC:17451]
CYP4X1	2.05476	0.000407716	0.00176028	cytochrome P450 family 4 subfamily X member 1 [Source:HGNC Symbol;Acc:HGNC:20244]
SLC18A1	2.05394	3.30625e-05	0.000180922	solute carrier family 18 member A1 [Source:HGNC Symbol;Acc:HGNC:10934]
KCNE1B	2.05357	0.00164098	0.00601728	potassium voltage-gated channel subfamily E regulatory subunit 1B [Source:HGNC Symbol;Acc:HGNC:52280]
RNF144B	2.05286	2.81416e-10	3.22881e-09	ring finger protein 144B [Source:HGNC Symbol;Acc:HGNC:21578]
FAM90A1	2.05224	0.000113123	0.000556942	family with sequence similarity 90 member A1 [Source:HGNC Symbol;Acc:HGNC:25526]
CD1C	2.05127	2.04061e-09	2.1427e-08	CD1c molecule [Source:HGNC Symbol;Acc:HGNC:1636]
KCNE1	2.049	5.16263e-06	3.27715e-05	potassium voltage-gated channel subfamily E regulatory subunit 1 [Source:HGNC Symbol;Acc:HGNC:6240]
PLEKHG5	2.04737	1.80467e-16	3.8879e-15	pleckstrin homology and RhoGEF domain containing G5 [Source:HGNC Symbol;Acc:HGNC:29105]
ITGAL	2.04267	1.66945e-50	3.31638e-48	integrin subunit alpha L [Source:HGNC Symbol;Acc:HGNC:6148]
CCL23	2.04243	0.00100701	0.00391352	C-C motif chemokine ligand 23 [Source:HGNC Symbol;Acc:HGNC:10622]
ANXA6	2.0413	1.93676e-21	6.12734e-20	annexin A6 [Source:HGNC Symbol;Acc:HGNC:544]
SYNE4	2.04097	0.000705007	0.0028718	spectrin repeat containing nuclear envelope family member 4 [Source:HGNC Symbol;Acc:HGNC:26703]
ARHGEF26	2.0409	0.000877255	0.00346441
PGLYRP1	2.04012	0.00106548	0.00411546	peptidoglycan recognition protein 1 [Source:HGNC Symbol;Acc:HGNC:8904]
SETBP1	2.0384	2.30339e-20	6.7382e-19	SET binding protein 1 [Source:HGNC Symbol;Acc:HGNC:15573]
ST6GALNAC2	2.03422	0.0014992	0.00556911	ST6 N-acetylgalactosaminide alpha-2,6-sialyltransferase 2 [Source:HGNC Symbol;Acc:HGNC:10867]
PLAC8	2.03272	1.08366e-26	5.22973e-25	placenta associated 8 [Source:HGNC Symbol;Acc:HGNC:19254]
NLRC4	2.03227	2.75872e-24	1.12214e-22	NLR family CARD domain containing 4 [Source:HGNC Symbol;Acc:HGNC:16412]
CCR1	2.02999	6.4411e-20	1.8279e-18	C-C motif chemokine receptor 1 [Source:HGNC Symbol;Acc:HGNC:1602]
CFAP46	2.0283	4.70387e-07	3.57001e-06	cilia and flagella associated protein 46 [Source:HGNC Symbol;Acc:HGNC:25247]
GBP2	2.02553	3.42637e-17	7.84667e-16	guanylate binding protein 2 [Source:HGNC Symbol;Acc:HGNC:4183]
NR1I2	2.02291	9.93943e-05	0.000493763
SRGN	2.02141	1.0229e-20	3.04979e-19	serglycin [Source:HGNC Symbol;Acc:HGNC:9361]
ADIRF	2.02015	5.77308e-06	3.62867e-05
SNX10	2.01683	4.41051e-18	1.08886e-16	sorting nexin 10 [Source:HGNC Symbol;Acc:HGNC:14974]
ATP2B3	2.01545	0.000781863	0.00313479	ATPase plasma membrane Ca2+ transporting 3 [Source:HGNC Symbol;Acc:HGNC:816]
TIMP2	2.01465	5.75896e-37	5.34707e-35	TIMP metallopeptidase inhibitor 2 [Source:HGNC Symbol;Acc:HGNC:11821]
CCR5	2.01447	1.68323e-08	1.56711e-07	C-C motif chemokine receptor 5 [Source:HGNC Symbol;Acc:HGNC:1606]
CYP19A1	2.01402	0.00131932	0.00497337	cytochrome P450 family 19 subfamily A member 1 [Source:HGNC Symbol;Acc:HGNC:2594]
ADRB2	2.01248	4.40565e-20	1.26074e-18	adrenoceptor beta 2 [Source:HGNC Symbol;Acc:HGNC:286]
PGA4	2.01223	6.63899e-08	5.72253e-07	pepsinogen A4 [Source:HGNC Symbol;Acc:HGNC:8886]
XYLT1	2.01137	6.7495e-14	1.11302e-12	xylosyltransferase 1 [Source:HGNC Symbol;Acc:HGNC:15516]
LRMDA	2.00996	3.99278e-14	6.74038e-13	leucine rich melanocyte differentiation associated [Source:HGNC Symbol;Acc:HGNC:23405]
KIAA0930	2.00868	5.05122e-28	2.71368e-26	KIAA0930 [Source:HGNC Symbol;Acc:HGNC:1314]
FOXP2	2.00808	1.11784e-06	7.98712e-06	forkhead box P2 [Source:HGNC Symbol;Acc:HGNC:13875]
STAT4	2.00564	0.00025651	0.00116085	signal transducer and activator of transcription 4 [Source:HGNC Symbol;Acc:HGNC:11365]
ACSS1	2.0025	7.6814e-43	1.01728e-40	acyl-CoA synthetase short chain family member 1 [Source:HGNC Symbol;Acc:HGNC:16091]
C22orf15	2.00203	0.000935255	0.00366277
STPG3	2.00107	0.000777758	0.00312118	sperm-tail PG-rich repeat containing 3 [Source:HGNC Symbol;Acc:HGNC:37285]
GPR160	2.00071	3.214e-19	8.60628e-18	G protein-coupled receptor 160 [Source:HGNC Symbol;Acc:HGNC:23693]
EDRF1-DT	1.99833	0.0115367	0.0322301	EDRF1 divergent transcript [Source:HGNC Symbol;Acc:HGNC:54128]
LTK	1.99708	9.21733e-19	2.38228e-17	leukocyte receptor tyrosine kinase [Source:HGNC Symbol;Acc:HGNC:6721]
RBKS	1.99614	3.27892e-13	5.01495e-12	ribokinase [Source:HGNC Symbol;Acc:HGNC:30325]
AMIGO1	1.99502	5.80672e-08	5.03819e-07	adhesion molecule with Ig like domain 1 [Source:HGNC Symbol;Acc:HGNC:20824]
CGB7	1.9892	1.28685e-05	7.57043e-05
KCNMB1	1.989	7.733e-11	9.31012e-10	potassium calcium-activated channel subfamily M regulatory beta subunit 1 [Source:HGNC Symbol;Acc:HGNC:6285]
IL6R	1.98813	1.39028e-11	1.79799e-10	interleukin 6 receptor [Source:HGNC Symbol;Acc:HGNC:6019]
CILP2	1.988	3.9754e-18	9.88584e-17	cartilage intermediate layer protein 2 [Source:HGNC Symbol;Acc:HGNC:24213]
XAF1	1.98799	2.88504e-14	4.94832e-13	XIAP associated factor 1 [Source:HGNC Symbol;Acc:HGNC:30932]
C17orf64	1.9874	1.36934e-07	1.12309e-06	chromosome 17 open reading frame 64 [Source:HGNC Symbol;Acc:HGNC:26990]
MMP17	1.98708	2.07394e-10	2.40374e-09	matrix metallopeptidase 17 [Source:HGNC Symbol;Acc:HGNC:7163]
NAT8L	1.98576	4.12617e-20	1.18274e-18	N-acetyltransferase 8 like [Source:HGNC Symbol;Acc:HGNC:26742]
CGB8	1.9826	0.000112686	0.000555272	chorionic gonadotropin subunit beta 8 [Source:HGNC Symbol;Acc:HGNC:16453]
CYBB	1.98241	2.98369e-12	4.13409e-11	cytochrome b-245 beta chain [Source:HGNC Symbol;Acc:HGNC:2578]
APOL1	1.97847	1.15651e-07	9.60512e-07	apolipoprotein L1 [Source:HGNC Symbol;Acc:HGNC:618]
QSOX1	1.97726	1.77242e-42	2.29394e-40	quiescin sulfhydryl oxidase 1 [Source:HGNC Symbol;Acc:HGNC:9756]
PSAT1	1.97606	1.51417e-27	7.8388e-26	phosphoserine aminotransferase 1 [Source:HGNC Symbol;Acc:HGNC:19129]
IMPA2	1.97355	7.92482e-13	1.1732e-11	inositol monophosphatase 2 [Source:HGNC Symbol;Acc:HGNC:6051]
PCDHB4	1.97157	0.00124241	0.00472305	protocadherin beta 4 [Source:HGNC Symbol;Acc:HGNC:8689]
GPR141	1.9715	1.15746e-09	1.24444e-08	G protein-coupled receptor 141 [Source:HGNC Symbol;Acc:HGNC:19997]
CD1D	1.97012	1.90362e-12	2.69873e-11	CD1d molecule [Source:HGNC Symbol;Acc:HGNC:1637]
BTBD18	1.96834	0.00410649	0.0133756	BTB domain containing 18 [Source:HGNC Symbol;Acc:HGNC:37214]
MS4A4E	1.96588	1.86037e-07	1.49917e-06	membrane spanning 4-domains A4E [Source:HGNC Symbol;Acc:HGNC:14284]
FAM166B	1.96336	4.5153e-07	3.44065e-06	family with sequence similarity 166 member B [Source:HGNC Symbol;Acc:HGNC:34242]
NDRG1	1.96307	6.69284e-37	6.08194e-35	N-myc downstream regulated 1 [Source:HGNC Symbol;Acc:HGNC:7679]
SYNGR1	1.96286	1.20622e-37	1.1577e-35	synaptogyrin 1 [Source:HGNC Symbol;Acc:HGNC:11498]
CHST6	1.96193	5.3678e-08	4.68353e-07	carbohydrate sulfotransferase 6 [Source:HGNC Symbol;Acc:HGNC:6938]
PDE4B	1.96126	1.54031e-11	1.98385e-10	phosphodiesterase 4B [Source:HGNC Symbol;Acc:HGNC:8781]
PNPLA1	1.96073	0.0130507	0.0357249	patatin like phospholipase domain containing 1 [Source:HGNC Symbol;Acc:HGNC:21246]
GRIN3A	1.95324	1.03622e-10	1.2345e-09	glutamate ionotropic receptor NMDA type subunit 3A [Source:HGNC Symbol;Acc:HGNC:16767]
GIMAP1	1.9509	1.71436e-15	3.35105e-14	GTPase, IMAP family member 1 [Source:HGNC Symbol;Acc:HGNC:23237]
CCDC62	1.95075	7.48174e-05	0.000381546	coiled-coil domain containing 62 [Source:HGNC Symbol;Acc:HGNC:30723]
MMP19	1.95012	1.03952e-08	9.99392e-08	matrix metallopeptidase 19 [Source:HGNC Symbol;Acc:HGNC:7165]
MEFV	1.94947	1.20048e-05	7.1205e-05	MEFV innate immuity regulator, pyrin [Source:HGNC Symbol;Acc:HGNC:6998]
FCGBP	1.94726	0.000642175	0.00264487
MS4A6A	1.94656	7.5992e-19	1.98206e-17	membrane spanning 4-domains A6A [Source:HGNC Symbol;Acc:HGNC:13375]
LDLRAD2	1.94529	5.98032e-05	0.000309881	low density lipoprotein receptor class A domain containing 2 [Source:HGNC Symbol;Acc:HGNC:32071]
CFAP97D1	1.94523	0.00394835	0.0129197	CFAP97 domain containing 1 [Source:HGNC Symbol;Acc:HGNC:37241]
SIRPD	1.9449	0.00200525	0.0071669	signal regulatory protein delta [Source:HGNC Symbol;Acc:HGNC:16248]
BCAS4	1.9409	1.06658e-06	7.64642e-06	breast carcinoma amplified sequence 4 [Source:HGNC Symbol;Acc:HGNC:14367]
ODF3B	1.94069	1.49553e-17	3.51439e-16	outer dense fiber of sperm tails 3B [Source:HGNC Symbol;Acc:HGNC:34388]
CD86	1.93983	3.0254e-20	8.716e-19	CD86 molecule [Source:HGNC Symbol;Acc:HGNC:1705]
GLIS2-AS1	1.93896	0.00474377	0.0151255
CDA	1.93814	6.31889e-07	4.69764e-06	cytidine deaminase [Source:HGNC Symbol;Acc:HGNC:1712]
NOTCH3	1.93592	1.89901e-30	1.20605e-28	notch receptor 3 [Source:HGNC Symbol;Acc:HGNC:7883]
ARL5C	1.93587	0.000495697	0.00208995	ADP ribosylation factor like GTPase 5C [Source:HGNC Symbol;Acc:HGNC:31111]
CMYA5	1.93442	8.42844e-06	5.14072e-05	cardiomyopathy associated 5 [Source:HGNC Symbol;Acc:HGNC:14305]
DYDC2	1.93306	0.00447392	0.0143622
PYHIN1	1.93233	0.0147205	0.0395665	pyrin and HIN domain family member 1 [Source:HGNC Symbol;Acc:HGNC:28894]
LIPJ	1.93132	0.00113232	0.00434514	lipase family member J [Source:HGNC Symbol;Acc:HGNC:21773]
GLIPR1	1.93124	3.67198e-14	6.2296e-13	GLI pathogenesis related 1 [Source:HGNC Symbol;Acc:HGNC:17001]
FMN2	1.92472	0.00247136	0.00861286	formin 2 [Source:HGNC Symbol;Acc:HGNC:14074]
ZNF135	1.92459	0.000779449	0.00312585	zinc finger protein 135 [Source:HGNC Symbol;Acc:HGNC:12919]
TTC39C	1.92421	2.04908e-22	7.00131e-21	tetratricopeptide repeat domain 39C [Source:HGNC Symbol;Acc:HGNC:26595]
IRF5	1.92303	9.73657e-29	5.48975e-27	interferon regulatory factor 5 [Source:HGNC Symbol;Acc:HGNC:6120]
CD248	1.92285	2.70053e-11	3.37497e-10	CD248 molecule [Source:HGNC Symbol;Acc:HGNC:18219]
LOXL1	1.92144	2.43942e-28	1.34871e-26	lysyl oxidase like 1 [Source:HGNC Symbol;Acc:HGNC:6665]
SLC22A15	1.91467	8.47358e-26	3.79955e-24	solute carrier family 22 member 15 [Source:HGNC Symbol;Acc:HGNC:20301]
DCANP1	1.91407	1.50302e-13	2.37535e-12
NEIL1	1.91384	1.74076e-06	1.19965e-05	nei like DNA glycosylase 1 [Source:HGNC Symbol;Acc:HGNC:18448]
CCDC200	1.9129	1.94601e-05	0.000111078	coiled-coil domain containing 200 [Source:HGNC Symbol;Acc:HGNC:43658]
SLC5A10	1.9114	1.68797e-06	1.16656e-05	solute carrier family 5 member 10 [Source:HGNC Symbol;Acc:HGNC:23155]
PLB1	1.90833	2.92226e-34	2.26927e-32	phospholipase B1 [Source:HGNC Symbol;Acc:HGNC:30041]
CAPN3	1.90806	8.5322e-10	9.31995e-09	calpain 3 [Source:HGNC Symbol;Acc:HGNC:1480]
NSUN7	1.90746	3.46546e-06	2.27445e-05	NOP2/Sun RNA methyltransferase family member 7 [Source:HGNC Symbol;Acc:HGNC:25857]
SLITRK6	1.90711	7.20435e-05	0.00036817	SLIT and NTRK like family member 6 [Source:HGNC Symbol;Acc:HGNC:23503]
CERKL	1.9	2.29116e-22	7.78175e-21	ceramide kinase like [Source:HGNC Symbol;Acc:HGNC:21699]
FBXO44	1.89979	5.07971e-10	5.69061e-09	F-box protein 44 [Source:HGNC Symbol;Acc:HGNC:24847]
UCN	1.89883	1.45166e-05	8.44978e-05	urocortin [Source:HGNC Symbol;Acc:HGNC:12516]
LINC00893	1.89748	0.00172441	0.00628008	long intergenic non-protein coding RNA 893 [Source:HGNC Symbol;Acc:HGNC:44265]
TGM5	1.89706	5.79968e-09	5.7841e-08	transglutaminase 5 [Source:HGNC Symbol;Acc:HGNC:11781]
ASPHD1	1.89616	7.64272e-11	9.20791e-10	aspartate beta-hydroxylase domain containing 1 [Source:HGNC Symbol;Acc:HGNC:27380]
LFNG	1.89609	5.43207e-13	8.14049e-12	LFNG O-fucosylpeptide 3-beta-N-acetylglucosaminyltransferase [Source:HGNC Symbol;Acc:HGNC:6560]
ST8SIA4	1.89124	4.15105e-31	2.74871e-29	ST8 alpha-N-acetyl-neuraminide alpha-2,8-sialyltransferase 4 [Source:HGNC Symbol;Acc:HGNC:10871]
SLC6A15	1.89067	0.00376135	0.0124004	solute carrier family 6 member 15 [Source:HGNC Symbol;Acc:HGNC:13621]
LGALS9	1.88867	6.90463e-32	4.77566e-30	galectin 9 [Source:HGNC Symbol;Acc:HGNC:6570]
FBN2	1.88727	1.8817e-13	2.94117e-12	fibrillin 2 [Source:HGNC Symbol;Acc:HGNC:3604]
SH3KBP1	1.8858	5.41367e-24	2.10677e-22	SH3 domain containing kinase binding protein 1 [Source:HGNC Symbol;Acc:HGNC:13867]
CES4A	1.88565	1.05566e-07	8.83633e-07	carboxylesterase 4A [Source:HGNC Symbol;Acc:HGNC:26741]
FOXJ1	1.88549	3.91874e-05	0.00021083	forkhead box J1 [Source:HGNC Symbol;Acc:HGNC:3816]
SCN2B	1.88471	0.00090758	0.00356931
CERS1	1.88371	3.84172e-05	0.000207433	ceramide synthase 1 [Source:HGNC Symbol;Acc:HGNC:14253]
COL9A2	1.88239	4.58619e-18	1.12897e-16	collagen type IX alpha 2 chain [Source:HGNC Symbol;Acc:HGNC:2218]
CLEC7A	1.88083	1.05246e-27	5.53235e-26	C-type lectin domain containing 7A [Source:HGNC Symbol;Acc:HGNC:14558]
CCDC146	1.88034	2.75278e-15	5.26635e-14	coiled-coil domain containing 146 [Source:HGNC Symbol;Acc:HGNC:29296]
AATBC	1.87901	0.0032422	0.010894	apoptosis associated transcript in bladder cancer [Source:HGNC Symbol;Acc:HGNC:51526]
ZFP36L2	1.87795	5.78678e-41	6.67982e-39	ZFP36 ring finger protein like 2 [Source:HGNC Symbol;Acc:HGNC:1108]
ATG16L2	1.87604	1.46637e-13	2.32389e-12	autophagy related 16 like 2 [Source:HGNC Symbol;Acc:HGNC:25464]
TEX52	1.87511	0.000226044	0.00103559	testis expressed 52 [Source:HGNC Symbol;Acc:HGNC:53643]
CCR2	1.87309	3.50472e-07	2.71049e-06	C-C motif chemokine receptor 2 [Source:HGNC Symbol;Acc:HGNC:1603]
EPX	1.87001	8.64987e-05	0.000434758	eosinophil peroxidase [Source:HGNC Symbol;Acc:HGNC:3423]
GNAL	1.86985	1.57204e-06	1.09396e-05	G protein subunit alpha L [Source:HGNC Symbol;Acc:HGNC:4388]
CGB2	1.86955	0.000588647	0.00244742
POPDC3	1.86932	8.47041e-09	8.25019e-08	popeye domain containing 3 [Source:HGNC Symbol;Acc:HGNC:17649]
MTARC1	1.86712	5.31798e-19	1.40204e-17	mitochondrial amidoxime reducing component 1 [Source:HGNC Symbol;Acc:HGNC:26189]
CARD9	1.86572	3.65823e-25	1.58221e-23	caspase recruitment domain family member 9 [Source:HGNC Symbol;Acc:HGNC:16391]
CES3	1.86406	7.26494e-16	1.48462e-14	carboxylesterase 3 [Source:HGNC Symbol;Acc:HGNC:1865]
NANOS3	1.86327	0.010514	0.0297781
EIF4EBP3	1.86032	9.97857e-07	7.18996e-06	eukaryotic translation initiation factor 4E binding protein 3 [Source:HGNC Symbol;Acc:HGNC:3290]
RAPGEF3	1.85924	4.49153e-10	5.0549e-09	Rap guanine nucleotide exchange factor 3 [Source:HGNC Symbol;Acc:HGNC:16629]
NOXA1	1.85922	1.15105e-09	1.23832e-08	NADPH oxidase activator 1 [Source:HGNC Symbol;Acc:HGNC:10668]
APOL6	1.85714	8.67183e-40	9.37655e-38	apolipoprotein L6 [Source:HGNC Symbol;Acc:HGNC:14870]
SLC22A5	1.85519	6.84694e-11	8.28422e-10	solute carrier family 22 member 5 [Source:HGNC Symbol;Acc:HGNC:10969]
PHEX	1.85498	0.000377704	0.00164316	phosphate regulating endopeptidase homolog X-linked [Source:HGNC Symbol;Acc:HGNC:8918]
FBXO6	1.85243	2.05751e-12	2.9002e-11	F-box protein 6 [Source:HGNC Symbol;Acc:HGNC:13585]
PAQR5	1.84854	5.21391e-09	5.24276e-08	progestin and adipoQ receptor family member 5 [Source:HGNC Symbol;Acc:HGNC:29645]
CARMIL2	1.84829	6.12276e-13	9.14346e-12	capping protein regulator and myosin 1 linker 2 [Source:HGNC Symbol;Acc:HGNC:27089]
SLC49A4	1.84775	1.25503e-16	2.7383e-15	solute carrier family 49 member 4 [Source:HGNC Symbol;Acc:HGNC:16628]
SLC47A1	1.84774	0.000145093	0.000696087	solute carrier family 47 member 1 [Source:HGNC Symbol;Acc:HGNC:25588]
LILRA6	1.84574	0.00018087	0.000845415	leukocyte immunoglobulin like receptor A6 [Source:HGNC Symbol;Acc:HGNC:15495]
HPGDS	1.84403	9.07783e-08	7.67371e-07	hematopoietic prostaglandin D synthase [Source:HGNC Symbol;Acc:HGNC:17890]
LINC00926	1.84349	6.06792e-10	6.74898e-09	long intergenic non-protein coding RNA 926 [Source:HGNC Symbol;Acc:HGNC:27514]
LGALS9B	1.84299	2.14815e-06	1.46211e-05	galectin 9B [Source:HGNC Symbol;Acc:HGNC:24842]
FXYD6	1.84203	0.0017159	0.00625633	FXYD domain containing ion transport regulator 6 [Source:HGNC Symbol;Acc:HGNC:4030]
STAB1	1.84072	1.25398e-56	3.01733e-54	stabilin 1 [Source:HGNC Symbol;Acc:HGNC:18628]
IKZF2	1.84035	4.10446e-37	3.87406e-35	IKAROS family zinc finger 2 [Source:HGNC Symbol;Acc:HGNC:13177]
THBS4	1.83885	5.53272e-08	4.82004e-07	thrombospondin 4 [Source:HGNC Symbol;Acc:HGNC:11788]
DYSF	1.83779	1.69869e-11	2.17708e-10	dysferlin [Source:HGNC Symbol;Acc:HGNC:3097]
S100Z	1.83731	3.59875e-15	6.82365e-14	S100 calcium binding protein Z [Source:HGNC Symbol;Acc:HGNC:30367]
IL3RA	1.83626	1.55502e-19	4.30566e-18
SLC4A3	1.83559	0.000975406	0.00379932	solute carrier family 4 member 3 [Source:HGNC Symbol;Acc:HGNC:11029]
ALAS1	1.83384	9.00013e-72	3.66091e-69	5'-aminolevulinate synthase 1 [Source:HGNC Symbol;Acc:HGNC:396]
LTC4S	1.83332	6.5558e-20	1.85429e-18	leukotriene C4 synthase [Source:HGNC Symbol;Acc:HGNC:6719]
HTR7P1	1.83311	4.16241e-13	6.29856e-12	5-hydroxytryptamine receptor 7 pseudogene 1 [Source:HGNC Symbol;Acc:HGNC:30411]
GSDME	1.82978	0.00526372	0.0165304	gasdermin E [Source:HGNC Symbol;Acc:HGNC:2810]
COL23A1	1.82968	7.98387e-39	8.21665e-37	collagen type XXIII alpha 1 chain [Source:HGNC Symbol;Acc:HGNC:22990]
TCN1	1.82958	0.0170128	0.0447356	transcobalamin 1 [Source:HGNC Symbol;Acc:HGNC:11652]
GPR84	1.82541	3.20489e-07	2.48988e-06	G protein-coupled receptor 84 [Source:HGNC Symbol;Acc:HGNC:4535]
HNMT	1.82436	1.35206e-19	3.74978e-18	histamine N-methyltransferase [Source:HGNC Symbol;Acc:HGNC:5028]
TCF7	1.822	3.87496e-18	9.6642e-17	transcription factor 7 [Source:HGNC Symbol;Acc:HGNC:11639]
TNFRSF13C	1.81881	1.18933e-11	1.55341e-10	TNF receptor superfamily member 13C [Source:HGNC Symbol;Acc:HGNC:17755]
NOD2	1.81835	4.6139e-24	1.82041e-22	nucleotide binding oligomerization domain containing 2 [Source:HGNC Symbol;Acc:HGNC:5331]
WDR93	1.81718	0.00194863	0.00699379	WD repeat domain 93 [Source:HGNC Symbol;Acc:HGNC:26924]
B3GNT8	1.8164	1.57704e-08	1.47431e-07	UDP-GlcNAc:betaGal beta-1,3-N-acetylglucosaminyltransferase 8 [Source:HGNC Symbol;Acc:HGNC:24139]
TREM1	1.81617	0.00258344	0.00894624	triggering receptor expressed on myeloid cells 1 [Source:HGNC Symbol;Acc:HGNC:17760]
FES	1.81468	1.59467e-59	4.32433e-57	FES proto-oncogene, tyrosine kinase [Source:HGNC Symbol;Acc:HGNC:3657]
CCDC81	1.81337	0.000445803	0.0019026	coiled-coil domain containing 81 [Source:HGNC Symbol;Acc:HGNC:26281]
CD101	1.81324	2.03446e-08	1.8757e-07	CD101 molecule [Source:HGNC Symbol;Acc:HGNC:5949]
CDO1	1.80954	1.30004e-06	9.19284e-06	cysteine dioxygenase type 1 [Source:HGNC Symbol;Acc:HGNC:1795]
CDK15	1.80866	7.7938e-06	4.78266e-05	cyclin dependent kinase 15 [Source:HGNC Symbol;Acc:HGNC:14434]
C2orf81	1.80443	4.93852e-06	3.1493e-05
ALOX12P2	1.80385	0.00667448	0.0202319	arachidonate 12-lipoxygenase pseudogene 2 [Source:HGNC Symbol;Acc:HGNC:432]
LITAF	1.80322	3.5969e-30	2.22643e-28	lipopolysaccharide induced TNF factor [Source:HGNC Symbol;Acc:HGNC:16841]
C8orf31	1.80229	1.90668e-12	2.69873e-11	chromosome 8 open reading frame 31 [Source:HGNC Symbol;Acc:HGNC:26731]
OXER1	1.7993	2.02819e-21	6.39291e-20	oxoeicosanoid receptor 1 [Source:HGNC Symbol;Acc:HGNC:24884]
ACSM1	1.79807	0.000221567	0.00101645	acyl-CoA synthetase medium chain family member 1 [Source:HGNC Symbol;Acc:HGNC:18049]
DRC7	1.79551	6.37519e-18	1.54658e-16	dynein regulatory complex subunit 7 [Source:HGNC Symbol;Acc:HGNC:25289]
PGA3	1.79339	4.22652e-06	2.73197e-05	pepsinogen A3 [Source:HGNC Symbol;Acc:HGNC:8885]
IRAK3	1.79289	8.74091e-30	5.33321e-28	interleukin 1 receptor associated kinase 3 [Source:HGNC Symbol;Acc:HGNC:17020]
IL18	1.79249	5.80865e-21	1.75327e-19	interleukin 18 [Source:HGNC Symbol;Acc:HGNC:5986]
PLBD1	1.79193	0.00010351	0.000513315	phospholipase B domain containing 1 [Source:HGNC Symbol;Acc:HGNC:26215]
PDZRN3	1.79087	0.00144932	0.00540145	PDZ domain containing ring finger 3 [Source:HGNC Symbol;Acc:HGNC:17704]
CLEC4A	1.78987	1.2779e-07	1.05569e-06	C-type lectin domain family 4 member A [Source:HGNC Symbol;Acc:HGNC:13257]
MATN4	1.78784	0.0162501	0.0430214	matrilin 4 [Source:HGNC Symbol;Acc:HGNC:6910]
TENT5A	1.78738	3.38843e-40	3.75895e-38	terminal nucleotidyltransferase 5A [Source:HGNC Symbol;Acc:HGNC:18345]
PXDN	1.78622	6.31624e-26	2.86225e-24	peroxidasin [Source:HGNC Symbol;Acc:HGNC:14966]
LURAP1	1.78589	0.00815566	0.0240641	leucine rich adaptor protein 1 [Source:HGNC Symbol;Acc:HGNC:32327]
WNT9B	1.78339	8.59723e-08	7.29633e-07
DOC2A	1.78315	4.63824e-05	0.0002454	double C2 domain alpha [Source:HGNC Symbol;Acc:HGNC:2985]
CACNB4	1.7825	5.35005e-07	4.0229e-06	calcium voltage-gated channel auxiliary subunit beta 4 [Source:HGNC Symbol;Acc:HGNC:1404]
HAPLN4	1.782	3.2099e-07	2.49264e-06
MS4A7	1.77655	4.35184e-06	2.80978e-05	membrane spanning 4-domains A7 [Source:HGNC Symbol;Acc:HGNC:13378]
CASP1	1.77564	1.04408e-10	1.243e-09	caspase 1 [Source:HGNC Symbol;Acc:HGNC:1499]
LYST	1.7743	2.08188e-30	1.31243e-28	lysosomal trafficking regulator [Source:HGNC Symbol;Acc:HGNC:1968]
FAM13A-AS1	1.77411	0.00061596	0.00254919	FAM13A antisense RNA 1 [Source:HGNC Symbol;Acc:HGNC:19370]
CTSF	1.7717	0.000827598	0.00329036	cathepsin F [Source:HGNC Symbol;Acc:HGNC:2531]
SH2B2	1.77104	2.04589e-12	2.88621e-11	SH2B adaptor protein 2 [Source:HGNC Symbol;Acc:HGNC:17381]
ADAMTS7	1.77039	7.94669e-14	1.29667e-12	ADAM metallopeptidase with thrombospondin type 1 motif 7 [Source:HGNC Symbol;Acc:HGNC:223]
LINC02593	1.76807	0.0149959	0.0401676	long intergenic non-protein coding RNA 2593 [Source:HGNC Symbol;Acc:HGNC:53933]
ADGRD1	1.76712	3.91944e-05	0.00021083	adhesion G protein-coupled receptor D1 [Source:HGNC Symbol;Acc:HGNC:19893]
ADORA3	1.76625	5.1538e-13	7.73704e-12	adenosine A3 receptor [Source:HGNC Symbol;Acc:HGNC:268]
ABHD12B	1.76579	3.8788e-05	0.000209105	abhydrolase domain containing 12B [Source:HGNC Symbol;Acc:HGNC:19837]
KLHL31	1.76488	4.26486e-05	0.000227761	kelch like family member 31 [Source:HGNC Symbol;Acc:HGNC:21353]
RAB42	1.76306	7.09172e-06	4.38649e-05	RAB42, member RAS oncogene family [Source:HGNC Symbol;Acc:HGNC:28702]
SUCO	1.76225	9.23632e-45	1.36029e-42	SUN domain containing ossification factor [Source:HGNC Symbol;Acc:HGNC:1240]
DOCK8	1.76037	1.86345e-19	5.11819e-18	dedicator of cytokinesis 8 [Source:HGNC Symbol;Acc:HGNC:19191]
RHBDL1	1.75925	1.02648e-09	1.10919e-08	rhomboid like 1 [Source:HGNC Symbol;Acc:HGNC:10007]
RP1L1	1.75833	0.00215444	0.00763777	RP1 like 1 [Source:HGNC Symbol;Acc:HGNC:15946]
MPZL2	1.75733	8.30449e-11	9.97707e-10	myelin protein zero like 2 [Source:HGNC Symbol;Acc:HGNC:3496]
SIM2	1.75552	0.00942436	0.0272015	SIM bHLH transcription factor 2 [Source:HGNC Symbol;Acc:HGNC:10883]
ANKRD35	1.75197	2.44095e-12	3.40975e-11	ankyrin repeat domain 35 [Source:HGNC Symbol;Acc:HGNC:26323]
SHD	1.75049	1.89735e-07	1.52538e-06	Src homology 2 domain containing transforming protein D [Source:HGNC Symbol;Acc:HGNC:30633]
GALR3	1.74953	0.0103716	0.0294235	galanin receptor 3 [Source:HGNC Symbol;Acc:HGNC:4134]
SLC16A8	1.74891	0.000718822	0.00291903	solute carrier family 16 member 8 [Source:HGNC Symbol;Acc:HGNC:16270]
SHOC1	1.74844	0.00864646	0.0252852	shortage in chiasmata 1 [Source:HGNC Symbol;Acc:HGNC:26535]
PALM	1.74817	2.3498e-16	5.00549e-15	paralemmin [Source:HGNC Symbol;Acc:HGNC:8594]
SLC49A3	1.74778	1.48095e-11	1.91236e-10	solute carrier family 49 member 3 [Source:HGNC Symbol;Acc:HGNC:26177]
ADAM8	1.74682	3.79776e-65	1.27218e-62	ADAM metallopeptidase domain 8 [Source:HGNC Symbol;Acc:HGNC:215]
CXCR2	1.74603	1.24326e-09	1.33248e-08	C-X-C motif chemokine receptor 2 [Source:HGNC Symbol;Acc:HGNC:6027]
RN7SL1	1.74579	0.00900877	0.0261923	RNA component of signal recognition particle 7SL1 [Source:HGNC Symbol;Acc:HGNC:10038]
PHOSPHO1	1.74473	7.09066e-08	6.09034e-07	phosphoethanolamine/phosphocholine phosphatase 1 [Source:HGNC Symbol;Acc:HGNC:16815]
UNC80	1.74049	0.000742657	0.00300297	unc-80 homolog, NALCN channel complex subunit [Source:HGNC Symbol;Acc:HGNC:26582]
PYGL	1.73945	1.31867e-36	1.16726e-34	glycogen phosphorylase L [Source:HGNC Symbol;Acc:HGNC:9725]
PLPPR2	1.73924	1.28506e-20	3.81809e-19	phospholipid phosphatase related 2 [Source:HGNC Symbol;Acc:HGNC:29566]
SIGLEC15	1.73883	0.00235406	0.00826314	sialic acid binding Ig like lectin 15 [Source:HGNC Symbol;Acc:HGNC:27596]
ICAM3	1.73871	1.13232e-36	1.00753e-34	intercellular adhesion molecule 3 [Source:HGNC Symbol;Acc:HGNC:5346]
SERHL	1.73746	2.99311e-06	1.98734e-05
AC106875.1	1.73443	5.17216e-08	4.51975e-07	uncharacterized LOC100506405 [Source:NCBI gene (formerly Entrezgene);Acc:100506405]
SLC26A8	1.73402	1.44416e-05	8.41475e-05	solute carrier family 26 member 8 [Source:HGNC Symbol;Acc:HGNC:14468]
TMEM52B	1.73305	4.0856e-05	0.000218872	transmembrane protein 52B [Source:HGNC Symbol;Acc:HGNC:26438]
KCNAB2	1.73086	1.06611e-59	2.93765e-57	potassium voltage-gated channel subfamily A regulatory beta subunit 2 [Source:HGNC Symbol;Acc:HGNC:6229]
CLEC11A	1.73032	4.27114e-30	2.63423e-28	C-type lectin domain containing 11A [Source:HGNC Symbol;Acc:HGNC:10576]
CEBPB	1.72912	1.0972e-19	3.05783e-18	CCAAT enhancer binding protein beta [Source:HGNC Symbol;Acc:HGNC:1834]
TNFRSF4	1.72848	1.55528e-12	2.23093e-11	TNF receptor superfamily member 4 [Source:HGNC Symbol;Acc:HGNC:11918]
ARL11	1.72723	1.29654e-17	3.06365e-16	ADP ribosylation factor like GTPase 11 [Source:HGNC Symbol;Acc:HGNC:24046]
OMG	1.72604	0.00247184	0.00861286	oligodendrocyte myelin glycoprotein [Source:HGNC Symbol;Acc:HGNC:8135]
ITIH4	1.72587	6.9888e-05	0.000357904	inter-alpha-trypsin inhibitor heavy chain 4 [Source:HGNC Symbol;Acc:HGNC:6169]
ATP8B4	1.72435	2.92759e-40	3.26895e-38	ATPase phospholipid transporting 8B4 (putative) [Source:HGNC Symbol;Acc:HGNC:13536]
MIR1915HG	1.72425	2.30116e-09	2.40299e-08	MIR1915 host gene [Source:HGNC Symbol;Acc:HGNC:31448]
LTB4R	1.72214	6.40431e-07	4.75701e-06	leukotriene B4 receptor [Source:HGNC Symbol;Acc:HGNC:6713]
SIGLEC7	1.72189	2.1963e-14	3.82093e-13	sialic acid binding Ig like lectin 7 [Source:HGNC Symbol;Acc:HGNC:10876]
EDIL3	1.72126	1.90551e-10	2.22058e-09	EGF like repeats and discoidin domains 3 [Source:HGNC Symbol;Acc:HGNC:3173]
ELFN2	1.71987	0.000155899	0.000741653	extracellular leucine rich repeat and fibronectin type III domain containing 2 [Source:HGNC Symbol;Acc:HGNC:29396]
CD302	1.71959	0.000310703	0.00137265	CD302 molecule [Source:HGNC Symbol;Acc:HGNC:30843]
IGDCC4	1.71881	6.08225e-07	4.52961e-06	immunoglobulin superfamily DCC subclass member 4 [Source:HGNC Symbol;Acc:HGNC:13770]
SLC31A2	1.71795	1.75966e-15	3.43175e-14	solute carrier family 31 member 2 [Source:HGNC Symbol;Acc:HGNC:11017]
FAM241B	1.71766	0.00230586	0.00811231	family with sequence similarity 241 member B [Source:HGNC Symbol;Acc:HGNC:23519]
CIITA	1.71427	6.96999e-07	5.14586e-06	class II major histocompatibility complex transactivator [Source:HGNC Symbol;Acc:HGNC:7067]
TRAM1L1	1.71372	0.000110251	0.000544216	translocation associated membrane protein 1 like 1 [Source:HGNC Symbol;Acc:HGNC:28371]
SRGAP3	1.71163	1.55731e-14	2.74381e-13	SLIT-ROBO Rho GTPase activating protein 3 [Source:HGNC Symbol;Acc:HGNC:19744]
LRP1	1.70496	2.43971e-05	0.000136925	LDL receptor related protein 1 [Source:HGNC Symbol;Acc:HGNC:6692]
LARGE2	1.70426	0.00915947	0.0265751	LARGE xylosyl- and glucuronyltransferase 2 [Source:HGNC Symbol;Acc:HGNC:16522]
MAF	1.70391	2.06719e-13	3.21637e-12	MAF bZIP transcription factor [Source:HGNC Symbol;Acc:HGNC:6776]
MYB	1.70387	5.02845e-46	7.67019e-44	MYB proto-oncogene, transcription factor [Source:HGNC Symbol;Acc:HGNC:7545]
PTGER4	1.70374	2.39548e-06	1.61884e-05	prostaglandin E receptor 4 [Source:HGNC Symbol;Acc:HGNC:9596]
TRERF1	1.70335	5.03545e-24	1.96855e-22	transcriptional regulating factor 1 [Source:HGNC Symbol;Acc:HGNC:18273]
STAC3	1.7021	1.41135e-18	3.6095e-17	SH3 and cysteine rich domain 3 [Source:HGNC Symbol;Acc:HGNC:28423]
PTPRO	1.69803	3.40186e-08	3.05881e-07	protein tyrosine phosphatase receptor type O [Source:HGNC Symbol;Acc:HGNC:9678]
BST1	1.69789	5.74453e-07	4.29683e-06	bone marrow stromal cell antigen 1 [Source:HGNC Symbol;Acc:HGNC:1118]
SASH3	1.6973	2.20697e-34	1.73751e-32	SAM and SH3 domain containing 3 [Source:HGNC Symbol;Acc:HGNC:15975]
TMEM176B	1.69723	6.57648e-08	5.67437e-07	transmembrane protein 176B [Source:HGNC Symbol;Acc:HGNC:29596]
MYBPC2	1.69664	0.000137417	0.000663923	myosin binding protein C2 [Source:HGNC Symbol;Acc:HGNC:7550]
EPHB3	1.69589	2.55001e-12	3.54758e-11	EPH receptor B3 [Source:HGNC Symbol;Acc:HGNC:3394]
MIR4292	1.69554	0.00192245	0.00691143	microRNA 4292 [Source:HGNC Symbol;Acc:HGNC:38348]
ANO9	1.69417	0.00716369	0.0214936	anoctamin 9 [Source:HGNC Symbol;Acc:HGNC:20679]
ABCA13	1.69178	0.00114324	0.00438186	ATP binding cassette subfamily A member 13 [Source:HGNC Symbol;Acc:HGNC:14638]
LINC02801	1.69072	0.000207828	0.000961092	long intergenic non-protein coding RNA 2801 [Source:HGNC Symbol;Acc:HGNC:54325]
NKG7	1.68962	3.43928e-13	5.25081e-12	natural killer cell granule protein 7 [Source:HGNC Symbol;Acc:HGNC:7830]
FBP1	1.68929	0.0013785	0.00517702	fructose-bisphosphatase 1 [Source:HGNC Symbol;Acc:HGNC:3606]
LINC00954	1.68923	0.000526292	0.00221076	long intergenic non-protein coding RNA 954 [Source:HGNC Symbol;Acc:HGNC:48668]
CBX2	1.68614	1.69152e-21	5.3914e-20	chromobox 2 [Source:HGNC Symbol;Acc:HGNC:1552]
TREM2	1.68586	6.50664e-13	9.68288e-12	triggering receptor expressed on myeloid cells 2 [Source:HGNC Symbol;Acc:HGNC:17761]
ARHGEF4	1.68483	0.00999111	0.0284955	Rho guanine nucleotide exchange factor 4 [Source:HGNC Symbol;Acc:HGNC:684]
CTNNA3	1.68467	0.000553229	0.00231424	catenin alpha 3 [Source:HGNC Symbol;Acc:HGNC:2511]
CPNE7	1.68438	5.4953e-05	0.000286487	copine 7 [Source:HGNC Symbol;Acc:HGNC:2320]
PRKCZ	1.68081	7.11711e-08	6.10692e-07	protein kinase C zeta [Source:HGNC Symbol;Acc:HGNC:9412]
KLLN	1.67997	6.98685e-09	6.87444e-08
ANKRD44	1.67993	1.72405e-15	3.36614e-14	ankyrin repeat domain 44 [Source:HGNC Symbol;Acc:HGNC:25259]
MYO5B	1.67945	0.000159734	0.000756973	myosin VB [Source:HGNC Symbol;Acc:HGNC:7603]
OLR1	1.67869	7.18207e-12	9.58582e-11	oxidized low density lipoprotein receptor 1 [Source:HGNC Symbol;Acc:HGNC:8133]
ASGR2	1.67823	5.37553e-13	8.06282e-12	asialoglycoprotein receptor 2 [Source:HGNC Symbol;Acc:HGNC:743]
PCLO	1.67789	1.20744e-05	7.15007e-05	piccolo presynaptic cytomatrix protein [Source:HGNC Symbol;Acc:HGNC:13406]
GUCY1A1	1.67572	0.000679182	0.0027812	guanylate cyclase 1 soluble subunit alpha 1 [Source:HGNC Symbol;Acc:HGNC:4685]
TFAP2E	1.67475	2.54077e-10	2.92103e-09	transcription factor AP-2 epsilon [Source:HGNC Symbol;Acc:HGNC:30774]
LRIG1	1.6739	6.28406e-09	6.22359e-08	leucine rich repeats and immunoglobulin like domains 1 [Source:HGNC Symbol;Acc:HGNC:17360]
SLC4A11	1.67216	1.21506e-17	2.89109e-16	solute carrier family 4 member 11 [Source:HGNC Symbol;Acc:HGNC:16438]
SPOCK2	1.67149	0.000493768	0.00208336	SPARC (osteonectin), cwcv and kazal like domains proteoglycan 2 [Source:HGNC Symbol;Acc:HGNC:13564]
SMPD3	1.67143	3.78316e-07	2.91658e-06	sphingomyelin phosphodiesterase 3 [Source:HGNC Symbol;Acc:HGNC:14240]
MSH4	1.6697	0.0155865	0.0415413	mutS homolog 4 [Source:HGNC Symbol;Acc:HGNC:7327]
MYO5C	1.66733	0.000111833	0.000551544	myosin VC [Source:HGNC Symbol;Acc:HGNC:7604]
C1orf127	1.6661	0.00129114	0.00487575	chromosome 1 open reading frame 127 [Source:HGNC Symbol;Acc:HGNC:26730]
THSD7A	1.66553	0.00546122	0.0170535	thrombospondin type 1 domain containing 7A [Source:HGNC Symbol;Acc:HGNC:22207]
ABCC6	1.66538	5.1828e-10	5.7947e-09	ATP binding cassette subfamily C member 6 [Source:HGNC Symbol;Acc:HGNC:57]
BCL2L10	1.66362	0.00075163	0.00302993	BCL2 like 10 [Source:HGNC Symbol;Acc:HGNC:993]
IRF8	1.66308	4.96726e-09	5.00358e-08	interferon regulatory factor 8 [Source:HGNC Symbol;Acc:HGNC:5358]
ICOS	1.66215	0.00290911	0.00991606	inducible T cell costimulator [Source:HGNC Symbol;Acc:HGNC:5351]
TCF7L1	1.66102	0.00295646	0.0100594	transcription factor 7 like 1 [Source:HGNC Symbol;Acc:HGNC:11640]
ERLIN1	1.6605	1.04415e-56	2.54832e-54	ER lipid raft associated 1 [Source:HGNC Symbol;Acc:HGNC:16947]
NHSL2	1.65983	3.47857e-24	1.3885e-22	NHS like 2 [Source:HGNC Symbol;Acc:HGNC:33737]
SCX	1.65861	1.4798e-07	1.21019e-06	scleraxis bHLH transcription factor [Source:HGNC Symbol;Acc:HGNC:32322]
ADCYAP1	1.65762	0.0126118	0.0346996	adenylate cyclase activating polypeptide 1 [Source:HGNC Symbol;Acc:HGNC:241]
ZNF737	1.65558	2.58985e-13	3.99685e-12	zinc finger protein 737 [Source:HGNC Symbol;Acc:HGNC:32468]
CABLES1	1.65546	2.25452e-11	2.83834e-10	Cdk5 and Abl enzyme substrate 1 [Source:HGNC Symbol;Acc:HGNC:25097]
BBOX1-AS1	1.65452	0.00257252	0.00891639	BBOX1 antisense RNA 1 [Source:HGNC Symbol;Acc:HGNC:50700]
GNRH2	1.65451	0.0176578	0.0461425	gonadotropin releasing hormone 2 [Source:HGNC Symbol;Acc:HGNC:4420]
PDLIM2	1.65427	2.43476e-25	1.06655e-23	PDZ and LIM domain 2 [Source:HGNC Symbol;Acc:HGNC:13992]
SNORD54	1.6525	0.00322937	0.0108546
KLHL30	1.65038	0.00486936	0.0154606	kelch like family member 30 [Source:HGNC Symbol;Acc:HGNC:24770]
ANKRD13D	1.64793	1.13384e-29	6.89341e-28	ankyrin repeat domain 13D [Source:HGNC Symbol;Acc:HGNC:27880]
SV2B	1.64386	0.000135256	0.000654777	synaptic vesicle glycoprotein 2B [Source:HGNC Symbol;Acc:HGNC:16874]
MAPK11	1.64294	1.27683e-10	1.51271e-09	mitogen-activated protein kinase 11 [Source:HGNC Symbol;Acc:HGNC:6873]
TNFRSF1B	1.64187	1.06753e-27	5.5773e-26	TNF receptor superfamily member 1B [Source:HGNC Symbol;Acc:HGNC:11917]
TRIM22	1.63739	9.28917e-27	4.54717e-25	tripartite motif containing 22 [Source:HGNC Symbol;Acc:HGNC:16379]
BST2	1.63686	4.26811e-15	8.08387e-14	bone marrow stromal cell antigen 2 [Source:HGNC Symbol;Acc:HGNC:1119]
PIGZ	1.6363	3.4761e-08	3.11899e-07	phosphatidylinositol glycan anchor biosynthesis class Z [Source:HGNC Symbol;Acc:HGNC:30596]
FAM3B	1.63421	3.11817e-13	4.77337e-12	FAM3 metabolism regulating signaling molecule B [Source:HGNC Symbol;Acc:HGNC:1253]
SIRPB1	1.63397	6.63765e-21	1.99996e-19	signal regulatory protein beta 1 [Source:HGNC Symbol;Acc:HGNC:15928]
CD3E	1.6337	4.64649e-05	0.000245761	CD3e molecule [Source:HGNC Symbol;Acc:HGNC:1674]
OAF	1.6324	2.97186e-24	1.20311e-22	out at first homolog [Source:HGNC Symbol;Acc:HGNC:28752]
NAPA-AS1	1.63131	8.40301e-05	0.000423824	NAPA antisense RNA 1 [Source:HGNC Symbol;Acc:HGNC:44118]
CCDC178	1.62732	5.02097e-06	3.1971e-05	coiled-coil domain containing 178 [Source:HGNC Symbol;Acc:HGNC:29588]
LGALS9C	1.62528	0.00608397	0.0187108
HS3ST3B1	1.62454	4.33977e-07	3.31577e-06	heparan sulfate-glucosamine 3-sulfotransferase 3B1 [Source:HGNC Symbol;Acc:HGNC:5198]
TMEM243	1.62443	2.14086e-17	4.99651e-16	transmembrane protein 243 [Source:HGNC Symbol;Acc:HGNC:21707]
MMP25	1.62321	1.21504e-09	1.30469e-08	matrix metallopeptidase 25 [Source:HGNC Symbol;Acc:HGNC:14246]
NLRP6	1.62281	0.000140467	0.000677699	NLR family pyrin domain containing 6 [Source:HGNC Symbol;Acc:HGNC:22944]
DHRS9	1.61851	2.56559e-34	2.01058e-32	dehydrogenase/reductase 9 [Source:HGNC Symbol;Acc:HGNC:16888]
CSF2RB	1.61808	3.08466e-29	1.81094e-27	colony stimulating factor 2 receptor subunit beta [Source:HGNC Symbol;Acc:HGNC:2436]
TTYH2	1.61676	3.45912e-17	7.91106e-16	tweety family member 2 [Source:HGNC Symbol;Acc:HGNC:13877]
TMEM232	1.61657	0.000446534	0.00190524	transmembrane protein 232 [Source:HGNC Symbol;Acc:HGNC:37270]
CITED4	1.61647	5.12823e-12	6.91481e-11	Cbp/p300 interacting transactivator with Glu/Asp rich carboxy-terminal domain 4 [Source:HGNC Symbol;Acc:HGNC:18696]
SEC1P	1.61641	0.00086775	0.00343084	secretory blood group 1, pseudogene [Source:HGNC Symbol;Acc:HGNC:44149]
CTAGE8	1.61555	0.00285965	0.00977279
MPEG1	1.61513	5.22617e-09	5.252e-08	macrophage expressed 1 [Source:HGNC Symbol;Acc:HGNC:29619]
ATP10A	1.61427	9.97709e-09	9.60274e-08	ATPase phospholipid transporting 10A (putative) [Source:HGNC Symbol;Acc:HGNC:13542]
ATP1A3	1.61295	0.00121617	0.00463463
BAIAP2-DT	1.61159	1.52383e-41	1.79538e-39	BAIAP2 divergent transcript [Source:HGNC Symbol;Acc:HGNC:44342]
MUC20	1.60922	0.00509919	0.0160849
AXL	1.60873	2.51152e-28	1.38409e-26	AXL receptor tyrosine kinase [Source:HGNC Symbol;Acc:HGNC:905]
ZNF366	1.60812	5.91072e-07	4.41341e-06	zinc finger protein 366 [Source:HGNC Symbol;Acc:HGNC:18316]
SIGLEC17P	1.60383	3.6412e-05	0.000197669	sialic acid binding Ig like lectin 17, pseudogene [Source:HGNC Symbol;Acc:HGNC:15604]
TYMP	1.60196	6.75194e-23	2.40815e-21	thymidine phosphorylase [Source:HGNC Symbol;Acc:HGNC:3148]
BIK	1.60171	0.000433868	0.0018577	BCL2 interacting killer [Source:HGNC Symbol;Acc:HGNC:1051]
PODXL2	1.60074	6.7021e-09	6.6146e-08	podocalyxin like 2 [Source:HGNC Symbol;Acc:HGNC:17936]
MMP15	1.60018	6.84984e-14	1.12847e-12	matrix metallopeptidase 15 [Source:HGNC Symbol;Acc:HGNC:7161]
AP3S2	1.59958	0.000722442	0.00293001	adaptor related protein complex 3 subunit sigma 2 [Source:HGNC Symbol;Acc:HGNC:571]
LY96	1.5986	0.000229407	0.0010496	lymphocyte antigen 96 [Source:HGNC Symbol;Acc:HGNC:17156]
SLC17A9	1.59854	3.91747e-16	8.22188e-15	solute carrier family 17 member 9 [Source:HGNC Symbol;Acc:HGNC:16192]
PYCARD-AS1	1.59834	0.00673967	0.020411
NLRP1	1.59807	4.28151e-14	7.19226e-13	NLR family pyrin domain containing 1 [Source:HGNC Symbol;Acc:HGNC:14374]
TLR1	1.59455	2.56291e-17	5.93289e-16	toll like receptor 1 [Source:HGNC Symbol;Acc:HGNC:11847]
LINC01535	1.59297	0.0141266	0.038206	long intergenic non-protein coding RNA 1535 [Source:HGNC Symbol;Acc:HGNC:51282]
UTS2R	1.59228	0.00141995	0.00530934	urotensin 2 receptor [Source:HGNC Symbol;Acc:HGNC:4468]
ITM2C	1.59162	2.16861e-14	3.78046e-13	integral membrane protein 2C [Source:HGNC Symbol;Acc:HGNC:6175]
AR	1.59035	1.22435e-06	8.71537e-06	androgen receptor [Source:HGNC Symbol;Acc:HGNC:644]
TJP3	1.58931	1.94536e-05	0.000111078	tight junction protein 3 [Source:HGNC Symbol;Acc:HGNC:11829]
ANOS1	1.58903	1.26311e-06	8.9539e-06	anosmin 1 [Source:HGNC Symbol;Acc:HGNC:6211]
ZSCAN1	1.58823	0.000721999	0.00292914
ICOSLG	1.58795	4.67313e-07	3.54984e-06	inducible T cell costimulator ligand [Source:HGNC Symbol;Acc:HGNC:17087]
TRIM36	1.58721	6.28943e-10	6.98172e-09	tripartite motif containing 36 [Source:HGNC Symbol;Acc:HGNC:16280]
SLC2A9	1.58607	1.88692e-07	1.51771e-06	solute carrier family 2 member 9 [Source:HGNC Symbol;Acc:HGNC:13446]
MCF2L	1.58571	6.73381e-16	1.38104e-14	MCF.2 cell line derived transforming sequence like [Source:HGNC Symbol;Acc:HGNC:14576]
EMID1	1.5856	6.42931e-19	1.67948e-17	EMI domain containing 1 [Source:HGNC Symbol;Acc:HGNC:18036]
MDK	1.58537	4.03908e-14	6.81182e-13	midkine [Source:HGNC Symbol;Acc:HGNC:6972]
SLC22A4	1.58322	1.64223e-05	9.48153e-05	solute carrier family 22 member 4 [Source:HGNC Symbol;Acc:HGNC:10968]
BATF2	1.58291	0.000470586	0.00199541	basic leucine zipper ATF-like transcription factor 2 [Source:HGNC Symbol;Acc:HGNC:25163]
ASPDH	1.58064	0.000685454	0.00280218	aspartate dehydrogenase domain containing [Source:HGNC Symbol;Acc:HGNC:33856]
SLC8A1	1.5799	3.76831e-07	2.90645e-06	solute carrier family 8 member A1 [Source:HGNC Symbol;Acc:HGNC:11068]
IPCEF1	1.57897	8.84991e-25	3.66971e-23	interaction protein for cytohesin exchange factors 1 [Source:HGNC Symbol;Acc:HGNC:21204]
KCNE5	1.57666	5.81787e-06	3.65414e-05	potassium voltage-gated channel subfamily E regulatory subunit 5 [Source:HGNC Symbol;Acc:HGNC:6241]
CX3CR1	1.57594	7.21804e-17	1.60983e-15	C-X3-C motif chemokine receptor 1 [Source:HGNC Symbol;Acc:HGNC:2558]
MEI4	1.57471	0.0108748	0.0306481	meiotic double-stranded break formation protein 4 [Source:HGNC Symbol;Acc:HGNC:43638]
FCGR3B	1.57439	0.00148494	0.00552095	Fc fragment of IgG receptor IIIb [Source:HGNC Symbol;Acc:HGNC:3620]
TBX15	1.57424	5.89176e-09	5.86908e-08	T-box transcription factor 15 [Source:HGNC Symbol;Acc:HGNC:11594]
ANXA1	1.57365	6.38261e-14	1.05557e-12	annexin A1 [Source:HGNC Symbol;Acc:HGNC:533]
FAM174B	1.57165	0.000290446	0.00129657	family with sequence similarity 174 member B [Source:HGNC Symbol;Acc:HGNC:34339]
CRISP3	1.57116	0.00351961	0.0117074	cysteine rich secretory protein 3 [Source:HGNC Symbol;Acc:HGNC:16904]
CRYBG2	1.5706	2.68165e-09	2.77488e-08	crystallin beta-gamma domain containing 2 [Source:HGNC Symbol;Acc:HGNC:17295]
SLC43A2	1.56935	1.6147e-06	1.12136e-05	solute carrier family 43 member 2 [Source:HGNC Symbol;Acc:HGNC:23087]
RGL4	1.56914	1.96747e-10	2.28811e-09	ral guanine nucleotide dissociation stimulator like 4 [Source:HGNC Symbol;Acc:HGNC:31911]
RNF212	1.56208	0.0122512	0.0338781	ring finger protein 212 [Source:HGNC Symbol;Acc:HGNC:27729]
PCDHA3	1.56177	0.000111879	0.000551611	protocadherin alpha 3 [Source:HGNC Symbol;Acc:HGNC:8669]
SFMBT2	1.56161	3.92008e-21	1.20668e-19	Scm like with four mbt domains 2 [Source:HGNC Symbol;Acc:HGNC:20256]
TBC1D30	1.56069	0.00353192	0.0117369	TBC1 domain family member 30 [Source:HGNC Symbol;Acc:HGNC:29164]
DLEU7	1.55987	0.00176449	0.00641237	deleted in lymphocytic leukemia 7 [Source:HGNC Symbol;Acc:HGNC:17567]
SVOPL	1.55842	9.69472e-15	1.76009e-13	SVOP like [Source:HGNC Symbol;Acc:HGNC:27034]
GLIPR2	1.55688	1.86858e-29	1.1201e-27	GLI pathogenesis related 2 [Source:HGNC Symbol;Acc:HGNC:18007]
KRTCAP3	1.55595	1.06726e-06	7.64811e-06	keratinocyte associated protein 3 [Source:HGNC Symbol;Acc:HGNC:28943]
SPINT1	1.55525	1.72466e-24	7.08272e-23	serine peptidase inhibitor, Kunitz type 1 [Source:HGNC Symbol;Acc:HGNC:11246]
ADGRE5	1.55382	1.82289e-34	1.44177e-32	adhesion G protein-coupled receptor E5 [Source:HGNC Symbol;Acc:HGNC:1711]
LIMS2	1.55341	0.00403205	0.0131633	LIM zinc finger domain containing 2 [Source:HGNC Symbol;Acc:HGNC:16084]
LRATD1	1.55127	0.000928577	0.00364183	LRAT domain containing 1 [Source:HGNC Symbol;Acc:HGNC:20743]
LAT2	1.55125	2.54956e-41	2.96303e-39	linker for activation of T cells family member 2 [Source:HGNC Symbol;Acc:HGNC:12749]
FGFRL1	1.55125	1.11551e-19	3.1038e-18	fibroblast growth factor receptor like 1 [Source:HGNC Symbol;Acc:HGNC:3693]
PCDHB16	1.5512	7.46102e-05	0.000380604	protocadherin beta 16 [Source:HGNC Symbol;Acc:HGNC:14546]
MTARC2	1.55092	1.97659e-09	2.07803e-08	mitochondrial amidoxime reducing component 2 [Source:HGNC Symbol;Acc:HGNC:26064]
TMEM236	1.55053	5.98133e-06	3.75266e-05	transmembrane protein 236 [Source:HGNC Symbol;Acc:HGNC:23473]
XPNPEP2	1.54875	2.07494e-07	1.65724e-06	X-prolyl aminopeptidase 2 [Source:HGNC Symbol;Acc:HGNC:12823]
CALR	1.54782	2.25449e-23	8.28293e-22	calreticulin [Source:HGNC Symbol;Acc:HGNC:1455]
CHST7	1.54781	0.000477009	0.00202164	carbohydrate sulfotransferase 7 [Source:HGNC Symbol;Acc:HGNC:13817]
CSF2RA	1.5464	4.83137e-08	4.23712e-07
BEX5	1.54621	0.000350591	0.0015342	brain expressed X-linked 5 [Source:HGNC Symbol;Acc:HGNC:27990]
PRDM16	1.54547	0.00173067	0.00630037	PR/SET domain 16 [Source:HGNC Symbol;Acc:HGNC:14000]
COL8A2	1.54416	0.00156671	0.00578718	collagen type VIII alpha 2 chain [Source:HGNC Symbol;Acc:HGNC:2216]
CUX2	1.54343	0.00158222	0.0058369	cut like homeobox 2 [Source:HGNC Symbol;Acc:HGNC:19347]
TSKS	1.54326	0.0137801	0.0374156
OSBPL5	1.543	1.40828e-29	8.5316e-28	oxysterol binding protein like 5 [Source:HGNC Symbol;Acc:HGNC:16392]
CCSER1	1.54193	0.0172258	0.0451843	coiled-coil serine rich protein 1 [Source:HGNC Symbol;Acc:HGNC:29349]
ALCAM	1.54175	2.39677e-12	3.35077e-11	activated leukocyte cell adhesion molecule [Source:HGNC Symbol;Acc:HGNC:400]
MRC2	1.54118	7.12961e-37	6.44457e-35	mannose receptor C type 2 [Source:HGNC Symbol;Acc:HGNC:16875]
RHOQ-AS1	1.5406	0.0120626	0.033427	RHOQ antisense RNA 1 [Source:HGNC Symbol;Acc:HGNC:40816]
MPP3	1.5402	1.69904e-09	1.79396e-08	membrane palmitoylated protein 3 [Source:HGNC Symbol;Acc:HGNC:7221]
ADSS1	1.53915	3.02255e-14	5.17407e-13	adenylosuccinate synthase 1 [Source:HGNC Symbol;Acc:HGNC:20093]
RNASET2	1.5381	7.53475e-29	4.30514e-27	ribonuclease T2 [Source:HGNC Symbol;Acc:HGNC:21686]
SNORA81	1.53746	0.013278	0.0362598
SP140	1.53679	0.000791929	0.0031692	SP140 nuclear body protein [Source:HGNC Symbol;Acc:HGNC:17133]
TOP1MT	1.53601	6.25582e-13	9.32586e-12	DNA topoisomerase I mitochondrial [Source:HGNC Symbol;Acc:HGNC:29787]
DLX4	1.535	0.000371407	0.00161824	distal-less homeobox 4 [Source:HGNC Symbol;Acc:HGNC:2917]
JPH3	1.53377	0.0028414	0.00972211	junctophilin 3 [Source:HGNC Symbol;Acc:HGNC:14203]
CST7	1.53341	2.55249e-11	3.19932e-10	cystatin F [Source:HGNC Symbol;Acc:HGNC:2479]
ANPEP	1.53287	1.25327e-23	4.72645e-22	alanyl aminopeptidase, membrane [Source:HGNC Symbol;Acc:HGNC:500]
XBP1	1.53214	2.37325e-27	1.22122e-25	X-box binding protein 1 [Source:HGNC Symbol;Acc:HGNC:12801]
DNAJC22	1.53074	0.00802302	0.023728	DnaJ heat shock protein family (Hsp40) member C22 [Source:HGNC Symbol;Acc:HGNC:25802]
PABPC1L	1.53036	6.4035e-06	3.99698e-05	poly(A) binding protein cytoplasmic 1 like [Source:HGNC Symbol;Acc:HGNC:15797]
KY	1.52819	9.51735e-06	5.74741e-05	kyphoscoliosis peptidase [Source:HGNC Symbol;Acc:HGNC:26576]
PTPN20	1.52512	0.0143955	0.0387905	protein tyrosine phosphatase non-receptor type 20 [Source:HGNC Symbol;Acc:HGNC:23423]
DPP10	1.5249	1.21849e-09	1.30758e-08	dipeptidyl peptidase like 10 [Source:HGNC Symbol;Acc:HGNC:20823]
NAIP	1.52472	2.15947e-15	4.17335e-14	NLR family apoptosis inhibitory protein [Source:HGNC Symbol;Acc:HGNC:7634]
GAA	1.52452	4.06556e-36	3.45552e-34	glucosidase alpha, acid [Source:HGNC Symbol;Acc:HGNC:4065]
IL17RA	1.52366	1.31336e-20	3.89538e-19	interleukin 17 receptor A [Source:HGNC Symbol;Acc:HGNC:5985]
LINC01529	1.51972	0.0112645	0.0315843	long intergenic non-protein coding RNA 1529 [Source:HGNC Symbol;Acc:HGNC:51268]
OAS2	1.51896	5.99518e-11	7.28462e-10	2'-5'-oligoadenylate synthetase 2 [Source:HGNC Symbol;Acc:HGNC:8087]
RNF17	1.5185	1.15015e-05	6.85119e-05
CDKN1C	1.51723	5.48424e-12	7.37158e-11	cyclin dependent kinase inhibitor 1C [Source:HGNC Symbol;Acc:HGNC:1786]
GJC2	1.51611	0.00675435	0.0204413	gap junction protein gamma 2 [Source:HGNC Symbol;Acc:HGNC:17494]
IZUMO4	1.51605	5.0601e-07	3.81832e-06	IZUMO family member 4 [Source:HGNC Symbol;Acc:HGNC:26950]
SGCB	1.5159	3.13185e-05	0.000172484	sarcoglycan beta [Source:HGNC Symbol;Acc:HGNC:10806]
LRRC3	1.51271	2.21684e-11	2.79295e-10	leucine rich repeat containing 3 [Source:HGNC Symbol;Acc:HGNC:14965]
RNF125	1.51249	8.63315e-14	1.40603e-12	ring finger protein 125 [Source:HGNC Symbol;Acc:HGNC:21150]
GREB1	1.51021	1.85261e-12	2.6353e-11	growth regulating estrogen receptor binding 1 [Source:HGNC Symbol;Acc:HGNC:24885]
WT1	1.51001	9.80088e-15	1.77559e-13	WT1 transcription factor [Source:HGNC Symbol;Acc:HGNC:12796]
SECTM1	1.50946	1.41284e-12	2.03688e-11	secreted and transmembrane 1 [Source:HGNC Symbol;Acc:HGNC:10707]
TMEM106A	1.50892	2.76153e-20	7.99628e-19	transmembrane protein 106A [Source:HGNC Symbol;Acc:HGNC:28288]
LIN28B-AS1	1.50808	0.00321544	0.0108168	LIN28B antisense RNA 1 [Source:HGNC Symbol;Acc:HGNC:21553]
CTSO	1.50786	7.98009e-05	0.000403946
ACSL1	1.50676	1.212e-13	1.94421e-12	acyl-CoA synthetase long chain family member 1 [Source:HGNC Symbol;Acc:HGNC:3569]
DEPDC7	1.50668	4.67837e-10	5.25824e-09	DEP domain containing 7 [Source:HGNC Symbol;Acc:HGNC:29899]
PCDHGB2	1.50617	0.00846918	0.0248604	protocadherin gamma subfamily B, 2 [Source:HGNC Symbol;Acc:HGNC:8709]
TNFRSF8	1.50611	1.90351e-05	0.000108907	TNF receptor superfamily member 8 [Source:HGNC Symbol;Acc:HGNC:11923]
ZFP92	1.50585	2.63837e-13	4.06437e-12	ZFP92 zinc finger protein [Source:HGNC Symbol;Acc:HGNC:12865]
IFI30	1.5046	8.78994e-05	0.000441149	IFI30 lysosomal thiol reductase [Source:HGNC Symbol;Acc:HGNC:5398]
DPP10-AS1	1.50238	0.0162356	0.0430029	DPP10 antisense RNA 1 [Source:HGNC Symbol;Acc:HGNC:40941]
SGK1	1.50221	7.82354e-16	1.59116e-14	serum/glucocorticoid regulated kinase 1 [Source:HGNC Symbol;Acc:HGNC:10810]
CARD14	1.50106	0.00124191	0.00472221	caspase recruitment domain family member 14 [Source:HGNC Symbol;Acc:HGNC:16446]
KCNH8	1.49984	0.0162106	0.0429501	potassium voltage-gated channel subfamily H member 8 [Source:HGNC Symbol;Acc:HGNC:18864]
ABCA2	1.497	1.79431e-22	6.18024e-21	ATP binding cassette subfamily A member 2 [Source:HGNC Symbol;Acc:HGNC:32]
SELENOP	1.49407	1.47678e-14	2.61174e-13	selenoprotein P [Source:HGNC Symbol;Acc:HGNC:10751]
LSP1	1.49394	7.54794e-11	9.10657e-10	lymphocyte specific protein 1 [Source:HGNC Symbol;Acc:HGNC:6707]
JHY	1.49368	4.52802e-05	0.000240387	junctional cadherin complex regulator [Source:HGNC Symbol;Acc:HGNC:26288]
EME2	1.49359	7.60034e-05	0.000387097	essential meiotic structure-specific endonuclease subunit 2 [Source:HGNC Symbol;Acc:HGNC:27289]
KCNIP3	1.49269	0.00341759	0.011408	potassium voltage-gated channel interacting protein 3 [Source:HGNC Symbol;Acc:HGNC:15523]
MIR4477B	1.49149	0.000357121	0.00156018	microRNA 4477b [Source:HGNC Symbol;Acc:HGNC:41898]
LINC01426	1.49126	0.00446863	0.0143527	long intergenic non-protein coding RNA 1426 [Source:HGNC Symbol;Acc:HGNC:50734]
BLNK	1.48971	4.56085e-05	0.00024168	B cell linker [Source:HGNC Symbol;Acc:HGNC:14211]
HLX	1.48957	2.56068e-10	2.94194e-09	H2.0 like homeobox [Source:HGNC Symbol;Acc:HGNC:4978]
ANKRD55	1.48948	5.17496e-12	6.96683e-11	ankyrin repeat domain 55 [Source:HGNC Symbol;Acc:HGNC:25681]
RAB11FIP4	1.48924	4.41583e-08	3.90678e-07	RAB11 family interacting protein 4 [Source:HGNC Symbol;Acc:HGNC:30267]
GPA33	1.489	0.000556919	0.00232797	glycoprotein A33 [Source:HGNC Symbol;Acc:HGNC:4445]
KLF5	1.48878	0.00168537	0.00616419	Kruppel like factor 5 [Source:HGNC Symbol;Acc:HGNC:6349]
BISPR	1.4869	8.13606e-09	7.93812e-08	BST2 interferon stimulated positive regulator [Source:HGNC Symbol;Acc:HGNC:51290]
CAPG	1.48564	3.46411e-10	3.93752e-09	capping actin protein, gelsolin like [Source:HGNC Symbol;Acc:HGNC:1474]
CERCAM	1.48398	9.42164e-29	5.32978e-27	cerebral endothelial cell adhesion molecule [Source:HGNC Symbol;Acc:HGNC:23723]
CCND2	1.48206	3.50243e-09	3.58726e-08	cyclin D2 [Source:HGNC Symbol;Acc:HGNC:1583]
GPX8	1.47877	2.35352e-08	2.15359e-07	glutathione peroxidase 8 (putative) [Source:HGNC Symbol;Acc:HGNC:33100]
MEGF9	1.47765	2.41415e-08	2.20789e-07	multiple EGF like domains 9 [Source:HGNC Symbol;Acc:HGNC:3234]
CARD11	1.47677	1.80332e-09	1.90055e-08	caspase recruitment domain family member 11 [Source:HGNC Symbol;Acc:HGNC:16393]
CALN1	1.47582	0.00217359	0.0076929
INHBA	1.47536	0.00253055	0.00879232	inhibin subunit beta A [Source:HGNC Symbol;Acc:HGNC:6066]
SPATA6	1.47037	9.1954e-06	5.56874e-05	spermatogenesis associated 6 [Source:HGNC Symbol;Acc:HGNC:18309]
PTPRCAP	1.46992	3.81681e-19	1.0141e-17
MIR4740	1.46949	0.00320664	0.0107903	microRNA 4740 [Source:HGNC Symbol;Acc:HGNC:41711]
TAGAP	1.46764	9.18039e-13	1.34856e-11	T cell activation RhoGTPase activating protein [Source:HGNC Symbol;Acc:HGNC:15669]
SNHG22	1.46615	0.00810307	0.0239423
PRCD	1.46572	1.48704e-07	1.21495e-06	photoreceptor disc component [Source:HGNC Symbol;Acc:HGNC:32528]
TRIM73	1.46079	9.9516e-06	5.99587e-05	tripartite motif containing 73 [Source:HGNC Symbol;Acc:HGNC:18162]
MELTF-AS1	1.46024	0.000140943	0.000679805	MELTF antisense RNA 1 [Source:HGNC Symbol;Acc:HGNC:40373]
CELF4	1.45871	0.0192505	0.0497167	CUGBP Elav-like family member 4 [Source:HGNC Symbol;Acc:HGNC:14015]
IL1RN	1.45834	2.7876e-06	1.85739e-05	interleukin 1 receptor antagonist [Source:HGNC Symbol;Acc:HGNC:6000]
B3GNTL1	1.45777	4.24856e-21	1.29843e-19	UDP-GlcNAc:betaGal beta-1,3-N-acetylglucosaminyltransferase like 1 [Source:HGNC Symbol;Acc:HGNC:21727]
LPAR2	1.45711	5.11795e-22	1.70439e-20	lysophosphatidic acid receptor 2 [Source:HGNC Symbol;Acc:HGNC:3168]
ANGPTL6	1.45607	4.58687e-23	1.64973e-21	angiopoietin like 6 [Source:HGNC Symbol;Acc:HGNC:23140]
PAQR6	1.45604	0.000102237	0.000507149	progestin and adipoQ receptor family member 6 [Source:HGNC Symbol;Acc:HGNC:30132]
CFHR1	1.45524	0.000130496	0.000634072	complement factor H related 1 [Source:HGNC Symbol;Acc:HGNC:4888]
TNFSF10	1.45432	1.24086e-09	1.33075e-08	TNF superfamily member 10 [Source:HGNC Symbol;Acc:HGNC:11925]
MMRN2	1.4527	2.10951e-08	1.9407e-07	multimerin 2 [Source:HGNC Symbol;Acc:HGNC:19888]
BCO2	1.45251	8.47826e-06	5.16741e-05	beta-carotene oxygenase 2 [Source:HGNC Symbol;Acc:HGNC:18503]
EXTL1	1.4518	0.00308663	0.0104337	exostosin like glycosyltransferase 1 [Source:HGNC Symbol;Acc:HGNC:3515]
SKIDA1	1.45054	3.95303e-07	3.03658e-06	SKI/DACH domain containing 1 [Source:HGNC Symbol;Acc:HGNC:32697]
DBH	1.44941	3.55593e-06	2.33114e-05	dopamine beta-hydroxylase [Source:HGNC Symbol;Acc:HGNC:2689]
CD7	1.4439	9.75561e-13	1.42937e-11	CD7 molecule [Source:HGNC Symbol;Acc:HGNC:1695]
ASB14	1.44304	0.00298763	0.0101473	ankyrin repeat and SOCS box containing 14 [Source:HGNC Symbol;Acc:HGNC:19766]
FEZ1	1.44216	9.90131e-06	5.96874e-05	fasciculation and elongation protein zeta 1 [Source:HGNC Symbol;Acc:HGNC:3659]
TESMIN	1.44175	8.93764e-26	3.99714e-24	testis expressed metallothionein like protein [Source:HGNC Symbol;Acc:HGNC:7446]
SOX13	1.44139	1.30313e-14	2.32299e-13	SRY-box transcription factor 13 [Source:HGNC Symbol;Acc:HGNC:11192]
C1QC	1.4408	8.36371e-07	6.10025e-06	complement C1q C chain [Source:HGNC Symbol;Acc:HGNC:1245]
MAP2K6	1.43938	3.39332e-09	3.48386e-08	mitogen-activated protein kinase kinase 6 [Source:HGNC Symbol;Acc:HGNC:6846]
SLITRK5	1.43766	1.05797e-08	1.01484e-07	SLIT and NTRK like family member 5 [Source:HGNC Symbol;Acc:HGNC:20295]
KCTD12	1.43765	2.66892e-07	2.09732e-06	potassium channel tetramerization domain containing 12 [Source:HGNC Symbol;Acc:HGNC:14678]
TSHZ3	1.4368	0.00201573	0.00719831	teashirt zinc finger homeobox 3 [Source:HGNC Symbol;Acc:HGNC:30700]
KREMEN2	1.43516	1.15548e-05	6.87814e-05	kringle containing transmembrane protein 2 [Source:HGNC Symbol;Acc:HGNC:18797]
SMPDL3B	1.4345	1.0633e-17	2.55133e-16	sphingomyelin phosphodiesterase acid like 3B [Source:HGNC Symbol;Acc:HGNC:21416]
FAM20A	1.43365	0.00412073	0.0134144	FAM20A golgi associated secretory pathway pseudokinase [Source:HGNC Symbol;Acc:HGNC:23015]
MATK	1.43206	1.18404e-14	2.11591e-13	megakaryocyte-associated tyrosine kinase [Source:HGNC Symbol;Acc:HGNC:6906]
CAMSAP3	1.43195	0.00366353	0.0121247	calmodulin regulated spectrin associated protein family member 3 [Source:HGNC Symbol;Acc:HGNC:29307]
OTULINL	1.43106	1.87378e-18	4.75657e-17	OTU deubiquitinase with linear linkage specificity like [Source:HGNC Symbol;Acc:HGNC:25629]
TNS3	1.43051	8.25075e-08	7.01621e-07	tensin 3 [Source:HGNC Symbol;Acc:HGNC:21616]
AIFM3	1.4301	2.83763e-08	2.57452e-07	apoptosis inducing factor mitochondria associated 3 [Source:HGNC Symbol;Acc:HGNC:26398]
IGSF10	1.42994	2.00298e-13	3.12502e-12	immunoglobulin superfamily member 10 [Source:HGNC Symbol;Acc:HGNC:26384]
FAM241A	1.42902	3.18506e-06	2.10416e-05	family with sequence similarity 241 member A [Source:HGNC Symbol;Acc:HGNC:26813]
MIR155HG	1.42884	0.0064874	0.0197595	MIR155 host gene [Source:HGNC Symbol;Acc:HGNC:35460]
NECTIN1	1.42812	4.12379e-10	4.65022e-09	nectin cell adhesion molecule 1 [Source:HGNC Symbol;Acc:HGNC:9706]
SELL	1.42798	1.26873e-07	1.04862e-06	selectin L [Source:HGNC Symbol;Acc:HGNC:10720]
ABCC13	1.42788	0.00164085	0.00601728	ATP binding cassette subfamily C member 13 (pseudogene) [Source:HGNC Symbol;Acc:HGNC:16022]
SCNN1D	1.42683	0.00093188	0.00365227	sodium channel epithelial 1 subunit delta [Source:HGNC Symbol;Acc:HGNC:10601]
HLA-DQB1	1.42604	1.34852e-05	7.90332e-05	major histocompatibility complex, class II, DQ beta 1 [Source:HGNC Symbol;Acc:HGNC:4944]
SCN11A	1.42144	0.00525807	0.0165157	sodium voltage-gated channel alpha subunit 11 [Source:HGNC Symbol;Acc:HGNC:10583]
PYCARD	1.4203	2.09267e-11	2.64823e-10	PYD and CARD domain containing [Source:HGNC Symbol;Acc:HGNC:16608]
ERAP2	1.41994	2.78147e-12	3.86017e-11	endoplasmic reticulum aminopeptidase 2 [Source:HGNC Symbol;Acc:HGNC:29499]
FBXL22	1.41983	0.000815215	0.00324945	F-box and leucine rich repeat protein 22 [Source:HGNC Symbol;Acc:HGNC:27537]
PCSK4	1.41982	8.23887e-10	9.02841e-09	proprotein convertase subtilisin/kexin type 4 [Source:HGNC Symbol;Acc:HGNC:8746]
RIN1	1.41831	2.56081e-17	5.93289e-16	Ras and Rab interactor 1 [Source:HGNC Symbol;Acc:HGNC:18749]
PCDHB9	1.41758	0.00081482	0.00324939	protocadherin beta 9 [Source:HGNC Symbol;Acc:HGNC:8694]
SLC27A1	1.41681	3.74535e-17	8.5428e-16	solute carrier family 27 member 1 [Source:HGNC Symbol;Acc:HGNC:10995]
LILRB3	1.41671	0.000501949	0.00211474	leukocyte immunoglobulin like receptor B3 [Source:HGNC Symbol;Acc:HGNC:6607]
JDP2	1.41594	9.63136e-10	1.04671e-08	Jun dimerization protein 2 [Source:HGNC Symbol;Acc:HGNC:17546]
SLA	1.4136	2.38956e-16	5.08384e-15	Src like adaptor [Source:HGNC Symbol;Acc:HGNC:10902]
EMILIN2	1.41342	2.67262e-30	1.67864e-28	elastin microfibril interfacer 2 [Source:HGNC Symbol;Acc:HGNC:19881]
GPM6B	1.41295	0.000643851	0.00265113	glycoprotein M6B [Source:HGNC Symbol;Acc:HGNC:4461]
MICAL1	1.41236	3.01e-29	1.7732e-27	microtubule associated monooxygenase, calponin and LIM domain containing 1 [Source:HGNC Symbol;Acc:HGNC:20619]
STAG3L3	1.41046	5.55926e-05	0.000289556	stromal antigen 3-like 3 (pseudogene) [Source:HGNC Symbol;Acc:HGNC:33845]
ADAMTSL4	1.4101	6.69274e-16	1.37426e-14	ADAMTS like 4 [Source:HGNC Symbol;Acc:HGNC:19706]
CLDN23	1.40819	6.70731e-05	0.000344418
WHRN	1.40789	0.00145985	0.00543475	whirlin [Source:HGNC Symbol;Acc:HGNC:16361]
CD59	1.40665	1.51704e-06	1.06001e-05	CD59 molecule (CD59 blood group) [Source:HGNC Symbol;Acc:HGNC:1689]
TMEM240	1.40658	0.0166857	0.0440245	transmembrane protein 240 [Source:HGNC Symbol;Acc:HGNC:25186]
ZHX1-C8orf76	1.40651	0.0190194	0.0492005
TRIM46	1.40602	0.000420754	0.0018088	tripartite motif containing 46 [Source:HGNC Symbol;Acc:HGNC:19019]
LINC01625	1.4058	0.0152272	0.0406915	long intergenic non-protein coding RNA 1625 [Source:HGNC Symbol;Acc:HGNC:52052]
FBXO16	1.40372	6.09552e-05	0.000315372	F-box protein 16 [Source:HGNC Symbol;Acc:HGNC:13618]
CTSS	1.40357	4.32972e-11	5.32534e-10	cathepsin S [Source:HGNC Symbol;Acc:HGNC:2545]
CSF1R	1.4034	9.40978e-21	2.81535e-19	colony stimulating factor 1 receptor [Source:HGNC Symbol;Acc:HGNC:2433]
LTB	1.40245	1.2747e-17	3.01621e-16
MILR1	1.40104	5.62798e-10	6.28833e-09	mast cell immunoglobulin like receptor 1 [Source:HGNC Symbol;Acc:HGNC:27570]
ZNRD1ASP	1.40018	1.77507e-05	0.000101968	zinc ribbon domain containing 1 antisense, pseudogene [Source:HGNC Symbol;Acc:HGNC:13924]
LAMC3	1.39978	5.71194e-06	3.59553e-05	laminin subunit gamma 3 [Source:HGNC Symbol;Acc:HGNC:6494]
GPR132	1.39976	2.40585e-14	4.17699e-13	G protein-coupled receptor 132 [Source:HGNC Symbol;Acc:HGNC:17482]
ZBTB32	1.39937	0.00259629	0.00898237	zinc finger and BTB domain containing 32 [Source:HGNC Symbol;Acc:HGNC:16763]
NAAA	1.39794	6.98953e-09	6.87444e-08	N-acylethanolamine acid amidase [Source:HGNC Symbol;Acc:HGNC:736]
HAAO	1.39658	1.08423e-09	1.16865e-08	3-hydroxyanthranilate 3,4-dioxygenase [Source:HGNC Symbol;Acc:HGNC:4796]
IL1RAP	1.39442	5.11609e-16	1.06201e-14	interleukin 1 receptor accessory protein [Source:HGNC Symbol;Acc:HGNC:5995]
F12	1.39317	1.55373e-07	1.2658e-06	coagulation factor XII [Source:HGNC Symbol;Acc:HGNC:3530]
HIP1	1.39277	9.83105e-27	4.785e-25	huntingtin interacting protein 1 [Source:HGNC Symbol;Acc:HGNC:4913]
TNFSF12	1.3925	1.46049e-06	1.023e-05	TNF superfamily member 12 [Source:HGNC Symbol;Acc:HGNC:11927]
RET	1.39111	8.7968e-06	5.3444e-05	ret proto-oncogene [Source:HGNC Symbol;Acc:HGNC:9967]
SLC7A7	1.39072	3.07302e-05	0.000169408	solute carrier family 7 member 7 [Source:HGNC Symbol;Acc:HGNC:11065]
PALD1	1.3904	2.66678e-08	2.42853e-07	phosphatase domain containing paladin 1 [Source:HGNC Symbol;Acc:HGNC:23530]
NPBWR1	1.39015	1.23325e-05	7.28521e-05	neuropeptides B and W receptor 1 [Source:HGNC Symbol;Acc:HGNC:4522]
OGFR-AS1	1.38972	0.00200744	0.00717146	OGFR antisense RNA 1 [Source:HGNC Symbol;Acc:HGNC:40724]
NHS	1.38927	0.000177129	0.000830427	NHS actin remodeling regulator [Source:HGNC Symbol;Acc:HGNC:7820]
GPC2	1.38807	2.50045e-07	1.9722e-06	glypican 2 [Source:HGNC Symbol;Acc:HGNC:4450]
KIF26B	1.38806	0.00010669	0.000527462	kinesin family member 26B [Source:HGNC Symbol;Acc:HGNC:25484]
CPM	1.38759	6.42408e-06	4.0069e-05	carboxypeptidase M [Source:HGNC Symbol;Acc:HGNC:2311]
SIT1	1.38615	0.0123663	0.0341467	signaling threshold regulating transmembrane adaptor 1 [Source:HGNC Symbol;Acc:HGNC:17710]
SMIM10L2A	1.38453	1.32872e-06	9.37623e-06	small integral membrane protein 10 like 2A [Source:HGNC Symbol;Acc:HGNC:34499]
FLVCR2	1.38422	3.86991e-05	0.000208757	FLVCR heme transporter 2 [Source:HGNC Symbol;Acc:HGNC:20105]
LTB4R2	1.38287	7.64249e-05	0.0003887
KCP	1.38272	4.01687e-09	4.09452e-08	kielin cysteine rich BMP regulator [Source:HGNC Symbol;Acc:HGNC:17585]
GJD3	1.38174	3.15703e-10	3.60286e-09	gap junction protein delta 3 [Source:HGNC Symbol;Acc:HGNC:19147]
EBI3	1.38077	0.00021919	0.0010069	Epstein-Barr virus induced 3 [Source:HGNC Symbol;Acc:HGNC:3129]
NUDT17	1.38054	1.82345e-12	2.60031e-11	nudix hydrolase 17 [Source:HGNC Symbol;Acc:HGNC:26618]
PPP1R32	1.37889	5.66778e-06	3.57169e-05	protein phosphatase 1 regulatory subunit 32 [Source:HGNC Symbol;Acc:HGNC:28869]
SMTNL1	1.37867	0.00127471	0.0048244	smoothelin like 1 [Source:HGNC Symbol;Acc:HGNC:32394]
DGAT2	1.37867	4.53309e-05	0.000240507	diacylglycerol O-acyltransferase 2 [Source:HGNC Symbol;Acc:HGNC:16940]
TNNI2	1.37667	0.000442153	0.00188891
IL16	1.37541	6.21826e-15	1.15596e-13	interleukin 16 [Source:HGNC Symbol;Acc:HGNC:5980]
ITGA4	1.3749	3.82175e-12	5.24003e-11	integrin subunit alpha 4 [Source:HGNC Symbol;Acc:HGNC:6140]
HAGHL	1.37464	1.71551e-20	5.07933e-19	hydroxyacylglutathione hydrolase like [Source:HGNC Symbol;Acc:HGNC:14177]
PERP	1.37328	3.13877e-08	2.82821e-07	p53 apoptosis effector related to PMP22 [Source:HGNC Symbol;Acc:HGNC:17637]
SMARCA1	1.37226	6.19594e-19	1.621e-17	SWI/SNF related, matrix associated, actin dependent regulator of chromatin, subfamily a, member 1 [Source:HGNC Symbol;Acc:HGNC:11097]
IL1R1	1.37115	4.9654e-11	6.07222e-10	interleukin 1 receptor type 1 [Source:HGNC Symbol;Acc:HGNC:5993]
CPT1C	1.37025	0.00524689	0.0164866	carnitine palmitoyltransferase 1C [Source:HGNC Symbol;Acc:HGNC:18540]
NSUN5P2	1.36472	0.000707385	0.0028808	NSUN5 pseudogene 2 [Source:HGNC Symbol;Acc:HGNC:16609]
MIR4737	1.36168	0.00207615	0.00738957
GNGT2	1.36153	5.91756e-07	4.41658e-06	G protein subunit gamma transducin 2 [Source:HGNC Symbol;Acc:HGNC:4412]
LRG1	1.36056	9.01257e-15	1.64148e-13	leucine rich alpha-2-glycoprotein 1 [Source:HGNC Symbol;Acc:HGNC:29480]
SEC16B	1.36048	1.51116e-07	1.23386e-06	SEC16 homolog B, endoplasmic reticulum export factor [Source:HGNC Symbol;Acc:HGNC:30301]
WWC1	1.35988	3.19619e-05	0.000175688	WW and C2 domain containing 1 [Source:HGNC Symbol;Acc:HGNC:29435]
TMEM268	1.35897	6.82442e-10	7.53642e-09	transmembrane protein 268 [Source:HGNC Symbol;Acc:HGNC:24513]
LINC00869	1.35829	4.44866e-08	3.92769e-07	long intergenic non-protein coding RNA 869 [Source:HGNC Symbol;Acc:HGNC:29050]
MOK	1.35813	0.00114155	0.00437664	MOK protein kinase [Source:HGNC Symbol;Acc:HGNC:9833]
CCDC113	1.35711	5.69707e-09	5.69174e-08	coiled-coil domain containing 113 [Source:HGNC Symbol;Acc:HGNC:25002]
MKRN2OS	1.35706	0.0161498	0.0428222	MKRN2 opposite strand [Source:HGNC Symbol;Acc:HGNC:40375]
RTL5	1.35675	1.1029e-15	2.20117e-14	retrotransposon Gag like 5 [Source:HGNC Symbol;Acc:HGNC:29430]
KYNU	1.35661	0.000121743	0.000595095	kynureninase [Source:HGNC Symbol;Acc:HGNC:6469]
ZNF540	1.35602	0.00439787	0.0141521	zinc finger protein 540 [Source:HGNC Symbol;Acc:HGNC:25331]
BEST1	1.35502	2.57082e-07	2.02489e-06	bestrophin 1 [Source:HGNC Symbol;Acc:HGNC:12703]
AP1S3	1.35494	2.21173e-06	1.5024e-05	adaptor related protein complex 1 subunit sigma 3 [Source:HGNC Symbol;Acc:HGNC:18971]
ZNF248	1.35472	1.79157e-12	2.55913e-11	zinc finger protein 248 [Source:HGNC Symbol;Acc:HGNC:13041]
NAALAD2	1.35323	0.000244166	0.00111117
C5orf66	1.35163	8.04444e-07	5.87815e-06	chromosome 5 open reading frame 66 [Source:HGNC Symbol;Acc:HGNC:48332]
AJUBA	1.35104	0.00013303	0.000645466	ajuba LIM protein [Source:HGNC Symbol;Acc:HGNC:20250]
MFSD10	1.35079	8.16079e-28	4.31638e-26	major facilitator superfamily domain containing 10 [Source:HGNC Symbol;Acc:HGNC:16894]
PLXNA1	1.35066	3.86511e-10	4.37005e-09	plexin A1 [Source:HGNC Symbol;Acc:HGNC:9099]
FNDC10	1.35038	3.92625e-12	5.37899e-11	fibronectin type III domain containing 10 [Source:HGNC Symbol;Acc:HGNC:42951]
PRKCZ-AS1	1.35025	0.0101971	0.0290055	PRKCZ antisense RNA 1 [Source:HGNC Symbol;Acc:HGNC:40477]
COL16A1	1.34956	6.79754e-05	0.000348946	collagen type XVI alpha 1 chain [Source:HGNC Symbol;Acc:HGNC:2193]
SLC22A18AS	1.34848	9.15431e-05	0.000457703	solute carrier family 22 member 18 antisense [Source:HGNC Symbol;Acc:HGNC:10965]
BICC1	1.34758	4.39179e-07	3.35252e-06	BicC family RNA binding protein 1 [Source:HGNC Symbol;Acc:HGNC:19351]
FGR	1.34757	2.4363e-20	7.11483e-19	FGR proto-oncogene, Src family tyrosine kinase [Source:HGNC Symbol;Acc:HGNC:3697]
PTPRH	1.34743	4.37862e-06	2.82387e-05	protein tyrosine phosphatase receptor type H [Source:HGNC Symbol;Acc:HGNC:9672]
JAML	1.34714	1.15152e-05	6.85692e-05	junction adhesion molecule like [Source:HGNC Symbol;Acc:HGNC:19084]
TLR10	1.34675	1.20151e-07	9.95467e-07	toll like receptor 10 [Source:HGNC Symbol;Acc:HGNC:15634]
MANBA	1.34588	5.26182e-17	1.18749e-15	mannosidase beta [Source:HGNC Symbol;Acc:HGNC:6831]
C16orf54	1.34542	1.95248e-17	4.56308e-16	chromosome 16 open reading frame 54 [Source:HGNC Symbol;Acc:HGNC:26649]
CCL3	1.34486	2.55632e-05	0.000142859
NOG	1.34358	0.00062375	0.00257893	noggin [Source:HGNC Symbol;Acc:HGNC:7866]
CD72	1.34311	4.2552e-05	0.000227317	CD72 molecule [Source:HGNC Symbol;Acc:HGNC:1696]
LINC00665	1.34195	1.20514e-11	1.57165e-10	long intergenic non-protein coding RNA 665 [Source:HGNC Symbol;Acc:HGNC:44323]
CCR6	1.34184	2.6956e-05	0.000150152
CCDC149	1.34137	0.000147193	0.00070537	coiled-coil domain containing 149 [Source:HGNC Symbol;Acc:HGNC:25405]
LRPAP1	1.3409	1.3425e-25	5.97274e-24	LDL receptor related protein associated protein 1 [Source:HGNC Symbol;Acc:HGNC:6701]
CACNA2D4	1.34071	1.37567e-07	1.12773e-06
CALCOCO2	1.33849	2.02759e-30	1.28294e-28	calcium binding and coiled-coil domain 2 [Source:HGNC Symbol;Acc:HGNC:29912]
DIPK1A	1.33848	3.85181e-05	0.000207912	divergent protein kinase domain 1A [Source:HGNC Symbol;Acc:HGNC:32213]
SP140L	1.3374	3.63633e-14	6.18755e-13	SP140 nuclear body protein like [Source:HGNC Symbol;Acc:HGNC:25105]
LINGO3	1.33698	1.98754e-09	2.08826e-08	leucine rich repeat and Ig domain containing 3 [Source:HGNC Symbol;Acc:HGNC:21206]
LINC02864	1.33664	1.03033e-05	6.18921e-05	long intergenic non-protein coding RNA 2864 [Source:HGNC Symbol;Acc:HGNC:54480]
SARDH	1.33583	1.59753e-07	1.30087e-06	sarcosine dehydrogenase [Source:HGNC Symbol;Acc:HGNC:10536]
CLDN7	1.33372	1.86337e-11	2.37036e-10
SPI1	1.33277	8.79482e-25	3.65573e-23	Spi-1 proto-oncogene [Source:HGNC Symbol;Acc:HGNC:11241]
ANKRD23	1.33202	0.00064991	0.00267351	ankyrin repeat domain 23 [Source:HGNC Symbol;Acc:HGNC:24470]
GRAMD4	1.3297	4.89893e-18	1.20249e-16	GRAM domain containing 4 [Source:HGNC Symbol;Acc:HGNC:29113]
EPCAM	1.32845	9.15377e-13	1.34581e-11	epithelial cell adhesion molecule [Source:HGNC Symbol;Acc:HGNC:11529]
TACC2	1.32705	0.00312763	0.0105556	transforming acidic coiled-coil containing protein 2 [Source:HGNC Symbol;Acc:HGNC:11523]
GPT2	1.32384	3.29905e-14	5.64174e-13	glutamic--pyruvic transaminase 2 [Source:HGNC Symbol;Acc:HGNC:18062]
TRPV1	1.32356	9.41714e-09	9.0894e-08	transient receptor potential cation channel subfamily V member 1 [Source:HGNC Symbol;Acc:HGNC:12716]
KCNK13	1.32237	0.00625728	0.0191645	potassium two pore domain channel subfamily K member 13 [Source:HGNC Symbol;Acc:HGNC:6275]
ARHGEF17	1.32158	3.6586e-14	6.21308e-13	Rho guanine nucleotide exchange factor 17 [Source:HGNC Symbol;Acc:HGNC:21726]
IDUA	1.32044	1.2438e-11	1.6196e-10	alpha-L-iduronidase [Source:HGNC Symbol;Acc:HGNC:5391]
FGFR2	1.31992	0.000293401	0.00130703	fibroblast growth factor receptor 2 [Source:HGNC Symbol;Acc:HGNC:3689]
KCNJ8	1.31932	0.0108729	0.0306481	potassium inwardly rectifying channel subfamily J member 8 [Source:HGNC Symbol;Acc:HGNC:6269]
NPTXR	1.31878	5.26263e-05	0.00027545	neuronal pentraxin receptor [Source:HGNC Symbol;Acc:HGNC:7954]
SSPN	1.31848	0.000810634	0.00323461	sarcospan [Source:HGNC Symbol;Acc:HGNC:11322]
FSCN2	1.316	0.00736778	0.0220324	fascin actin-bundling protein 2, retinal [Source:HGNC Symbol;Acc:HGNC:3960]
AKNA	1.31392	8.51079e-23	3.01032e-21	AT-hook transcription factor [Source:HGNC Symbol;Acc:HGNC:24108]
NPR1	1.3137	0.00011521	0.000566078	natriuretic peptide receptor 1 [Source:HGNC Symbol;Acc:HGNC:7943]
GAS6	1.3133	2.09199e-09	2.1953e-08	growth arrest specific 6 [Source:HGNC Symbol;Acc:HGNC:4168]
TFEC	1.31203	8.52207e-15	1.55712e-13	transcription factor EC [Source:HGNC Symbol;Acc:HGNC:11754]
CHAC1	1.3119	1.40273e-07	1.14881e-06	ChaC glutathione specific gamma-glutamylcyclotransferase 1 [Source:HGNC Symbol;Acc:HGNC:28680]
CCDC39	1.31157	0.0037514	0.0123795	coiled-coil domain containing 39 [Source:HGNC Symbol;Acc:HGNC:25244]
LINC00648	1.30851	0.00274446	0.00943197	long intergenic non-protein coding RNA 648 [Source:HGNC Symbol;Acc:HGNC:44302]
RPS6KA4	1.30588	1.00259e-27	5.28652e-26	ribosomal protein S6 kinase A4 [Source:HGNC Symbol;Acc:HGNC:10433]
MAP6D1	1.30513	4.37814e-08	3.87545e-07	MAP6 domain containing 1 [Source:HGNC Symbol;Acc:HGNC:25753]
PARVG	1.30341	1.57296e-17	3.69128e-16	parvin gamma [Source:HGNC Symbol;Acc:HGNC:14654]
CACNA1C-AS2	1.3033	0.00112219	0.00431304
SEC31B	1.303	0.00165231	0.00605491	SEC31 homolog B, COPII coat complex component [Source:HGNC Symbol;Acc:HGNC:23197]
APBB2	1.30183	0.000852468	0.00337588	amyloid beta precursor protein binding family B member 2 [Source:HGNC Symbol;Acc:HGNC:582]
C17orf107	1.30122	0.000143054	0.000687849	chromosome 17 open reading frame 107 [Source:HGNC Symbol;Acc:HGNC:37238]
PRAG1	1.30053	3.93347e-07	3.02292e-06	PEAK1 related, kinase-activating pseudokinase 1 [Source:HGNC Symbol;Acc:HGNC:25438]
RAB40B	1.30034	9.09841e-08	7.6873e-07	RAB40B, member RAS oncogene family [Source:HGNC Symbol;Acc:HGNC:18284]
SAMD9L	1.30019	8.10312e-09	7.9105e-08	sterile alpha motif domain containing 9 like [Source:HGNC Symbol;Acc:HGNC:1349]
CTBP1-AS	1.3	0.0036005	0.0119439	CTBP1 antisense RNA [Source:HGNC Symbol;Acc:HGNC:48337]
AHSA2P	1.2994	0.000483772	0.00204675	activator of HSP90 ATPase homolog 2, pseudogene [Source:HGNC Symbol;Acc:HGNC:20437]
TCTN1	1.29935	3.9845e-07	3.05663e-06	tectonic family member 1 [Source:HGNC Symbol;Acc:HGNC:26113]
ATP2B4	1.29849	1.03897e-22	3.65221e-21	ATPase plasma membrane Ca2+ transporting 4 [Source:HGNC Symbol;Acc:HGNC:817]
NRXN2	1.29793	1.13549e-11	1.48421e-10	neurexin 2 [Source:HGNC Symbol;Acc:HGNC:8009]
SERPINB1	1.29702	3.84025e-18	9.59164e-17	serpin family B member 1 [Source:HGNC Symbol;Acc:HGNC:3311]
GALNS	1.29682	3.29919e-18	8.27655e-17	galactosamine (N-acetyl)-6-sulfatase [Source:HGNC Symbol;Acc:HGNC:4122]
ARHGEF40	1.29504	5.94764e-16	1.22865e-14	Rho guanine nucleotide exchange factor 40 [Source:HGNC Symbol;Acc:HGNC:25516]
KCNIP4	1.2949	0.00178441	0.00647237	potassium voltage-gated channel interacting protein 4 [Source:HGNC Symbol;Acc:HGNC:30083]
MCEMP1	1.29434	0.000840087	0.00333458	mast cell expressed membrane protein 1 [Source:HGNC Symbol;Acc:HGNC:27291]
HIF3A	1.29405	7.50316e-06	4.61758e-05	hypoxia inducible factor 3 subunit alpha [Source:HGNC Symbol;Acc:HGNC:15825]
PGGHG	1.29333	9.27236e-08	7.82653e-07	protein-glucosylgalactosylhydroxylysine glucosidase [Source:HGNC Symbol;Acc:HGNC:26210]
GOLGA8B	1.29328	0.0020169	0.00720098	golgin A8 family member B [Source:HGNC Symbol;Acc:HGNC:31973]
CD34	1.29238	1.59155e-06	1.10664e-05	CD34 molecule [Source:HGNC Symbol;Acc:HGNC:1662]
HSD17B11	1.29198	5.01363e-18	1.22888e-16	hydroxysteroid 17-beta dehydrogenase 11 [Source:HGNC Symbol;Acc:HGNC:22960]
IRF2BP2	1.29171	2.11727e-38	2.11529e-36	interferon regulatory factor 2 binding protein 2 [Source:HGNC Symbol;Acc:HGNC:21729]
TMEM220-AS1	1.29167	0.00767604	0.0228343	TMEM220 antisense RNA 1 [Source:HGNC Symbol;Acc:HGNC:44357]
CYP2U1	1.29062	0.000284636	0.0012733	cytochrome P450 family 2 subfamily U member 1 [Source:HGNC Symbol;Acc:HGNC:20582]
KCNH2	1.29021	6.41936e-27	3.17564e-25	potassium voltage-gated channel subfamily H member 2 [Source:HGNC Symbol;Acc:HGNC:6251]
PTPN13	1.29019	4.08095e-13	6.18076e-12	protein tyrosine phosphatase non-receptor type 13 [Source:HGNC Symbol;Acc:HGNC:9646]
GCNT1	1.28963	3.68534e-08	3.30154e-07	glucosaminyl (N-acetyl) transferase 1 [Source:HGNC Symbol;Acc:HGNC:4203]
SPEG	1.28745	8.98521e-12	1.18261e-10	striated muscle enriched protein kinase [Source:HGNC Symbol;Acc:HGNC:16901]
BAHCC1	1.28732	1.41632e-22	4.92798e-21	BAH domain and coiled-coil containing 1 [Source:HGNC Symbol;Acc:HGNC:29279]
SAMD13	1.28686	4.99185e-05	0.00026216	sterile alpha motif domain containing 13 [Source:HGNC Symbol;Acc:HGNC:24582]
COLGALT1	1.28671	7.38864e-36	6.2181e-34	collagen beta(1-O)galactosyltransferase 1 [Source:HGNC Symbol;Acc:HGNC:26182]
CD300LF	1.28594	4.03552e-05	0.000216665	CD300 molecule like family member f [Source:HGNC Symbol;Acc:HGNC:29883]
GPT	1.2855	0.0108508	0.0306051	glutamic--pyruvic transaminase [Source:HGNC Symbol;Acc:HGNC:4552]
MANEAL	1.28397	0.00788179	0.0233812	mannosidase endo-alpha like [Source:HGNC Symbol;Acc:HGNC:26452]
BEND4	1.2829	6.22522e-09	6.17964e-08	BEN domain containing 4 [Source:HGNC Symbol;Acc:HGNC:23815]
RASSF2	1.28145	4.38161e-23	1.57923e-21	Ras association domain family member 2 [Source:HGNC Symbol;Acc:HGNC:9883]
CD4	1.28128	1.31302e-23	4.93003e-22	CD4 molecule [Source:HGNC Symbol;Acc:HGNC:1678]
LTBP3	1.28048	1.7146e-09	1.80928e-08	latent transforming growth factor beta binding protein 3 [Source:HGNC Symbol;Acc:HGNC:6716]
TMOD4	1.27967	0.00321579	0.0108168	tropomodulin 4 [Source:HGNC Symbol;Acc:HGNC:11874]
TSPO	1.27952	1.08158e-12	1.5766e-11	translocator protein [Source:HGNC Symbol;Acc:HGNC:1158]
SLC16A2	1.27866	3.56024e-05	0.000193581	solute carrier family 16 member 2 [Source:HGNC Symbol;Acc:HGNC:10923]
SNORA16A	1.27787	0.0088873	0.0259097
TFCP2L1	1.27777	6.55857e-05	0.00033749	transcription factor CP2 like 1 [Source:HGNC Symbol;Acc:HGNC:17925]
FAM243B	1.2767	0.00106703	0.00412051
CD74	1.27626	2.20615e-12	3.10204e-11	CD74 molecule [Source:HGNC Symbol;Acc:HGNC:1697]
CCDC13	1.27571	0.00992979	0.0283538	coiled-coil domain containing 13 [Source:HGNC Symbol;Acc:HGNC:26358]
TBC1D8	1.27563	2.06722e-19	5.63259e-18	TBC1 domain family member 8 [Source:HGNC Symbol;Acc:HGNC:17791]
TMEM150A	1.27543	3.0535e-15	5.83512e-14	transmembrane protein 150A [Source:HGNC Symbol;Acc:HGNC:24677]
SGSH	1.27434	3.87041e-08	3.44565e-07	N-sulfoglucosamine sulfohydrolase [Source:HGNC Symbol;Acc:HGNC:10818]
LINC01140	1.27239	4.21993e-09	4.28871e-08	long intergenic non-protein coding RNA 1140 [Source:HGNC Symbol;Acc:HGNC:27922]
PDZD7	1.2717	1.26156e-05	7.43702e-05	PDZ domain containing 7 [Source:HGNC Symbol;Acc:HGNC:26257]
ANTXR2	1.27154	4.76639e-07	3.61264e-06	ANTXR cell adhesion molecule 2 [Source:HGNC Symbol;Acc:HGNC:21732]
BATF3	1.27039	0.0124529	0.0343581	basic leucine zipper ATF-like transcription factor 3 [Source:HGNC Symbol;Acc:HGNC:28915]
SIGLEC1	1.26872	0.000107479	0.000531144	sialic acid binding Ig like lectin 1 [Source:HGNC Symbol;Acc:HGNC:11127]
PARP15	1.26718	2.33101e-05	0.000131169	poly(ADP-ribose) polymerase family member 15 [Source:HGNC Symbol;Acc:HGNC:26876]
MIR3064	1.26628	2.60148e-06	1.74221e-05
MTUS1	1.2651	0.00156524	0.00578549	microtubule associated scaffold protein 1 [Source:HGNC Symbol;Acc:HGNC:29789]
KCNQ5	1.26501	3.47356e-13	5.29369e-12	potassium voltage-gated channel subfamily Q member 5 [Source:HGNC Symbol;Acc:HGNC:6299]
CYBRD1	1.26498	3.50025e-35	2.88881e-33	cytochrome b reductase 1 [Source:HGNC Symbol;Acc:HGNC:20797]
SERPINF1	1.26476	5.18041e-15	9.7255e-14	serpin family F member 1 [Source:HGNC Symbol;Acc:HGNC:8824]
B3GNT5	1.2638	4.01256e-18	9.9563e-17	UDP-GlcNAc:betaGal beta-1,3-N-acetylglucosaminyltransferase 5 [Source:HGNC Symbol;Acc:HGNC:15684]
CA9	1.26373	0.00693745	0.0209176	carbonic anhydrase 9 [Source:HGNC Symbol;Acc:HGNC:1383]
CEACAM21	1.26239	3.39701e-06	2.23467e-05	CEA cell adhesion molecule 21 [Source:HGNC Symbol;Acc:HGNC:28834]
ACY1	1.26161	0.000235038	0.0010722	aminoacylase 1 [Source:HGNC Symbol;Acc:HGNC:177]
MELTF	1.25884	2.17631e-11	2.74679e-10	melanotransferrin [Source:HGNC Symbol;Acc:HGNC:7037]
NRP1	1.25791	0.000234708	0.00107155	neuropilin 1 [Source:HGNC Symbol;Acc:HGNC:8004]
IL1RL2	1.25774	0.0133006	0.03631
PLD3	1.25768	3.4752e-19	9.26214e-18	phospholipase D family member 3 [Source:HGNC Symbol;Acc:HGNC:17158]
ERICH6-AS1	1.25759	0.00170846	0.00623261	ERICH6 antisense RNA 1 [Source:HGNC Symbol;Acc:HGNC:41205]
RASL10A	1.25663	9.31224e-05	0.000464633	RAS like family 10 member A [Source:HGNC Symbol;Acc:HGNC:16954]
LOH12CR2	1.25517	0.00297744	0.0101146
TBC1D10C	1.25498	8.09529e-19	2.10502e-17	TBC1 domain family member 10C [Source:HGNC Symbol;Acc:HGNC:24702]
ARHGAP26	1.25474	4.05196e-14	6.82679e-13	Rho GTPase activating protein 26 [Source:HGNC Symbol;Acc:HGNC:17073]
POGLUT2	1.25438	1.78187e-18	4.53673e-17	protein O-glucosyltransferase 2 [Source:HGNC Symbol;Acc:HGNC:19350]
DPYD	1.2539	0.00027143	0.00122126	dihydropyrimidine dehydrogenase [Source:HGNC Symbol;Acc:HGNC:3012]
MCOLN2	1.25366	0.000400518	0.00173139	mucolipin 2 [Source:HGNC Symbol;Acc:HGNC:13357]
PDE9A	1.253	0.000994946	0.00387102	phosphodiesterase 9A [Source:HGNC Symbol;Acc:HGNC:8795]
SYN2	1.25256	5.14149e-05	0.00026977	synapsin II [Source:HGNC Symbol;Acc:HGNC:11495]
TP53I11	1.25182	1.65541e-31	1.11343e-29	tumor protein p53 inducible protein 11 [Source:HGNC Symbol;Acc:HGNC:16842]
MIR5047	1.25094	2.37277e-05	0.000133431
BCAM	1.25077	1.84616e-12	2.62832e-11	basal cell adhesion molecule (Lutheran blood group) [Source:HGNC Symbol;Acc:HGNC:6722]
TRIM71	1.24945	1.05362e-08	1.01124e-07	tripartite motif containing 71 [Source:HGNC Symbol;Acc:HGNC:32669]
ACACB	1.24865	3.18271e-11	3.95155e-10	acetyl-CoA carboxylase beta [Source:HGNC Symbol;Acc:HGNC:85]
MYH14	1.24832	0.00191486	0.00689141	myosin heavy chain 14 [Source:HGNC Symbol;Acc:HGNC:23212]
COCH	1.24589	1.66531e-16	3.59674e-15	cochlin [Source:HGNC Symbol;Acc:HGNC:2180]
PPM1M	1.2451	2.74478e-14	4.72596e-13	protein phosphatase, Mg2+/Mn2+ dependent 1M [Source:HGNC Symbol;Acc:HGNC:26506]
TMEM204	1.24457	1.08019e-06	7.73102e-06	transmembrane protein 204 [Source:HGNC Symbol;Acc:HGNC:14158]
YJEFN3	1.24453	0.00314363	0.0106054	YjeF N-terminal domain containing 3 [Source:HGNC Symbol;Acc:HGNC:24785]
FAM107B	1.24393	1.08653e-17	2.59976e-16	family with sequence similarity 107 member B [Source:HGNC Symbol;Acc:HGNC:23726]
SYT17	1.24382	0.000887492	0.00349985	synaptotagmin 17 [Source:HGNC Symbol;Acc:HGNC:24119]
ZDHHC19	1.24111	0.000578288	0.00241022	zinc finger DHHC-type palmitoyltransferase 19 [Source:HGNC Symbol;Acc:HGNC:20713]
PTPRM	1.24096	7.895e-09	7.71174e-08	protein tyrosine phosphatase receptor type M [Source:HGNC Symbol;Acc:HGNC:9675]
MYO10	1.24014	3.56194e-05	0.000193612	myosin X [Source:HGNC Symbol;Acc:HGNC:7593]
NPEPL1	1.23985	0.000302878	0.0013412	aminopeptidase like 1 [Source:HGNC Symbol;Acc:HGNC:16244]
ENTPD7	1.23867	2.06385e-06	1.40922e-05	ectonucleoside triphosphate diphosphohydrolase 7 [Source:HGNC Symbol;Acc:HGNC:19745]
CCDC144NL-AS1	1.23733	0.0079699	0.0236091	CCDC144NL antisense RNA 1 [Source:HGNC Symbol;Acc:HGNC:51340]
RASAL1	1.23585	4.00919e-07	3.07419e-06	RAS protein activator like 1 [Source:HGNC Symbol;Acc:HGNC:9873]
AP4B1-AS1	1.2358	0.00434703	0.0140097	AP4B1 antisense RNA 1 [Source:HGNC Symbol;Acc:HGNC:44114]
PCDHB10	1.23494	0.00152169	0.00564651	protocadherin beta 10 [Source:HGNC Symbol;Acc:HGNC:8681]
ADAM23	1.23444	0.000389192	0.00168713	ADAM metallopeptidase domain 23 [Source:HGNC Symbol;Acc:HGNC:202]
SMARCD3	1.23402	0.000147271	0.000705545	SWI/SNF related, matrix associated, actin dependent regulator of chromatin, subfamily d, member 3 [Source:HGNC Symbol;Acc:HGNC:11108]
CGREF1	1.23394	0.000297135	0.00131914	cell growth regulator with EF-hand domain 1 [Source:HGNC Symbol;Acc:HGNC:16962]
NDUFB2-AS1	1.23331	0.00074601	0.00301296	NDUFB2 antisense RNA 1 [Source:HGNC Symbol;Acc:HGNC:40396]
UNC93B1	1.23303	2.86793e-27	1.47134e-25	unc-93 homolog B1, TLR signaling regulator [Source:HGNC Symbol;Acc:HGNC:13481]
SPATA20	1.23275	1.72908e-06	1.19207e-05	spermatogenesis associated 20 [Source:HGNC Symbol;Acc:HGNC:26125]
SMYD3	1.23238	1.25471e-09	1.34367e-08	SET and MYND domain containing 3 [Source:HGNC Symbol;Acc:HGNC:15513]
LRRK2	1.2323	0.0024236	0.00846896	leucine rich repeat kinase 2 [Source:HGNC Symbol;Acc:HGNC:18618]
CTSC	1.23225	1.98676e-21	6.27389e-20	cathepsin C [Source:HGNC Symbol;Acc:HGNC:2528]
CDCP1	1.23184	0.00707825	0.0212858	CUB domain containing protein 1 [Source:HGNC Symbol;Acc:HGNC:24357]
NIBAN1	1.23163	1.30856e-09	1.39897e-08	niban apoptosis regulator 1 [Source:HGNC Symbol;Acc:HGNC:16784]
MGAT4A	1.23114	1.35793e-06	9.56654e-06	alpha-1,3-mannosyl-glycoprotein 4-beta-N-acetylglucosaminyltransferase A [Source:HGNC Symbol;Acc:HGNC:7047]
TNFAIP2	1.23023	3.77457e-14	6.3973e-13	TNF alpha induced protein 2 [Source:HGNC Symbol;Acc:HGNC:11895]
NOSTRIN	1.22996	1.04346e-13	1.68811e-12	nitric oxide synthase trafficking [Source:HGNC Symbol;Acc:HGNC:20203]
SULT4A1	1.22886	0.000158328	0.000750935	sulfotransferase family 4A member 1 [Source:HGNC Symbol;Acc:HGNC:14903]
P3H3	1.22882	0.000157867	0.000749374	prolyl 3-hydroxylase 3 [Source:HGNC Symbol;Acc:HGNC:19318]
C1orf54	1.22806	1.03234e-05	6.19914e-05	chromosome 1 open reading frame 54 [Source:HGNC Symbol;Acc:HGNC:26258]
KC6	1.22649	0.00425226	0.0137665	keratoconus gene 6 [Source:NCBI gene (formerly Entrezgene);Acc:641516]
GLRX	1.22645	7.65954e-10	8.42583e-09	glutaredoxin [Source:HGNC Symbol;Acc:HGNC:4330]
INHBE	1.22578	0.00578857	0.0179347	inhibin subunit beta E [Source:HGNC Symbol;Acc:HGNC:24029]
SPINK2	1.22451	7.11303e-07	5.24467e-06	serine peptidase inhibitor Kazal type 2 [Source:HGNC Symbol;Acc:HGNC:11245]
VAV2	1.22449	1.41373e-13	2.2488e-12	vav guanine nucleotide exchange factor 2 [Source:HGNC Symbol;Acc:HGNC:12658]
U2AF1L4	1.22403	2.0223e-08	1.8665e-07	U2 small nuclear RNA auxiliary factor 1 like 4 [Source:HGNC Symbol;Acc:HGNC:23020]
NSUN5P1	1.2236	0.000356115	0.00155638	NSUN5 pseudogene 1 [Source:HGNC Symbol;Acc:HGNC:19146]
GPAT3	1.22065	1.58488e-13	2.4909e-12	glycerol-3-phosphate acyltransferase 3 [Source:HGNC Symbol;Acc:HGNC:28157]
RHOU	1.22053	9.90446e-07	7.14259e-06
CD79B	1.22027	6.2495e-05	0.000322557	CD79b molecule [Source:HGNC Symbol;Acc:HGNC:1699]
SPATC1	1.21883	0.0161971	0.0429209	spermatogenesis and centriole associated 1 [Source:HGNC Symbol;Acc:HGNC:30510]
CFAP92	1.21868	1.60119e-05	9.26648e-05	cilia and flagella associated protein 92 (putative) [Source:HGNC Symbol;Acc:HGNC:29231]
CARD10	1.21837	0.000534121	0.00223924	caspase recruitment domain family member 10 [Source:HGNC Symbol;Acc:HGNC:16422]
TNFSF14	1.21815	3.24761e-05	0.000178056	TNF superfamily member 14 [Source:HGNC Symbol;Acc:HGNC:11930]
STK32B	1.21806	0.000277535	0.00124577	serine/threonine kinase 32B [Source:HGNC Symbol;Acc:HGNC:14217]
ALS2CL	1.21505	4.64084e-06	2.9739e-05	ALS2 C-terminal like [Source:HGNC Symbol;Acc:HGNC:20605]
SGPL1	1.2146	1.67271e-13	2.6217e-12	sphingosine-1-phosphate lyase 1 [Source:HGNC Symbol;Acc:HGNC:10817]
TMEM144	1.21459	6.15688e-09	6.11536e-08	transmembrane protein 144 [Source:HGNC Symbol;Acc:HGNC:25633]
B4GALNT4	1.21455	0.000310088	0.00137029	beta-1,4-N-acetyl-galactosaminyltransferase 4 [Source:HGNC Symbol;Acc:HGNC:26315]
SEZ6L2	1.21232	2.511e-09	2.60303e-08	seizure related 6 homolog like 2 [Source:HGNC Symbol;Acc:HGNC:30844]
DBH-AS1	1.21215	0.00504517	0.0159585	DBH antisense RNA 1 [Source:HGNC Symbol;Acc:HGNC:24155]
GABRA3	1.21186	0.0124218	0.0342779	gamma-aminobutyric acid type A receptor subunit alpha3 [Source:HGNC Symbol;Acc:HGNC:4077]
ADCY3	1.21183	2.83973e-08	2.57505e-07	adenylate cyclase 3 [Source:HGNC Symbol;Acc:HGNC:234]
ULBP3	1.21158	0.00978254	0.0280129	UL16 binding protein 3 [Source:HGNC Symbol;Acc:HGNC:14895]
CYGB	1.21139	7.57253e-09	7.42221e-08	cytoglobin [Source:HGNC Symbol;Acc:HGNC:16505]
VWA7	1.21112	0.0124853	0.0344214
CCDC102A	1.21018	8.15276e-08	6.93635e-07	coiled-coil domain containing 102A [Source:HGNC Symbol;Acc:HGNC:28097]
LIME1	1.21004	1.88358e-06	1.29286e-05	Lck interacting transmembrane adaptor 1 [Source:HGNC Symbol;Acc:HGNC:26016]
AGAP11	1.20856	9.30376e-05	0.000464346
SH3TC1	1.20809	1.57948e-13	2.4847e-12	SH3 domain and tetratricopeptide repeats 1 [Source:HGNC Symbol;Acc:HGNC:26009]
CD53	1.20805	2.12033e-15	4.10235e-14	CD53 molecule [Source:HGNC Symbol;Acc:HGNC:1686]
MSRB1	1.20794	1.36517e-11	1.76686e-10	methionine sulfoxide reductase B1 [Source:HGNC Symbol;Acc:HGNC:14133]
RGS22	1.20453	0.0019565	0.00701467
RABL2B	1.20344	2.3384e-16	4.98742e-15	RAB, member of RAS oncogene family like 2B [Source:HGNC Symbol;Acc:HGNC:9800]
HIVEP3	1.2034	2.14686e-10	2.48152e-09	HIVEP zinc finger 3 [Source:HGNC Symbol;Acc:HGNC:13561]
RSKR	1.20279	0.00384596	0.0126282	ribosomal protein S6 kinase related [Source:HGNC Symbol;Acc:HGNC:26314]
EDDM13	1.20155	0.00520977	0.0163821	epididymal protein 13 [Source:HGNC Symbol;Acc:HGNC:53168]
ALDH5A1	1.20027	2.04893e-11	2.59672e-10	aldehyde dehydrogenase 5 family member A1 [Source:HGNC Symbol;Acc:HGNC:408]
GGTLC2	1.19655	0.00080226	0.00320604
GXYLT2	1.19631	3.20995e-05	0.00017633	glucoside xylosyltransferase 2 [Source:HGNC Symbol;Acc:HGNC:33383]
EFHD2	1.19535	4.54253e-17	1.02788e-15	EF-hand domain family member D2 [Source:HGNC Symbol;Acc:HGNC:28670]
OLFM4	1.19507	0.00431036	0.0139203	olfactomedin 4 [Source:HGNC Symbol;Acc:HGNC:17190]
SEMA7A	1.19384	1.27388e-11	1.65372e-10	semaphorin 7A (John Milton Hagen blood group) [Source:HGNC Symbol;Acc:HGNC:10741]
STX3	1.19335	5.48066e-08	4.77712e-07	syntaxin 3 [Source:HGNC Symbol;Acc:HGNC:11438]
GATA2	1.19251	2.52437e-28	1.3867e-26	GATA binding protein 2 [Source:HGNC Symbol;Acc:HGNC:4171]
THEMIS2	1.1914	3.03866e-22	1.02391e-20	thymocyte selection associated family member 2 [Source:HGNC Symbol;Acc:HGNC:16839]
LRRC8C	1.19079	2.08364e-14	3.63976e-13	leucine rich repeat containing 8 VRAC subunit C [Source:HGNC Symbol;Acc:HGNC:25075]
ULBP1	1.19026	4.27981e-05	0.000228417	UL16 binding protein 1 [Source:HGNC Symbol;Acc:HGNC:14893]
PXN	1.19019	2.63103e-17	6.07411e-16	paxillin [Source:HGNC Symbol;Acc:HGNC:9718]
RIN2	1.18997	3.1828e-10	3.62984e-09	Ras and Rab interactor 2 [Source:HGNC Symbol;Acc:HGNC:18750]
ZBTB46	1.18879	1.00232e-16	2.20951e-15	zinc finger and BTB domain containing 46 [Source:HGNC Symbol;Acc:HGNC:16094]
CACNA1C-AS1	1.18878	0.00705618	0.0212307
SNX32	1.18657	1.18871e-05	7.05628e-05	sorting nexin 32 [Source:HGNC Symbol;Acc:HGNC:26423]
PCNX2	1.18641	3.17431e-07	2.46836e-06	pecanex 2 [Source:HGNC Symbol;Acc:HGNC:8736]
DHX58	1.18637	1.44203e-08	1.35958e-07	DExH-box helicase 58 [Source:HGNC Symbol;Acc:HGNC:29517]
C1RL	1.18607	3.59205e-13	5.46939e-12	complement C1r subcomponent like [Source:HGNC Symbol;Acc:HGNC:21265]
PPT1	1.18533	7.69911e-28	4.08483e-26	palmitoyl-protein thioesterase 1 [Source:HGNC Symbol;Acc:HGNC:9325]
FAM43A	1.18445	2.52968e-09	2.6208e-08	family with sequence similarity 43 member A [Source:HGNC Symbol;Acc:HGNC:26888]
PCED1B-AS1	1.18186	0.0145716	0.0392095	PCED1B antisense RNA 1 [Source:HGNC Symbol;Acc:HGNC:44166]
TPD52L1	1.18133	2.53262e-06	1.70009e-05	TPD52 like 1 [Source:HGNC Symbol;Acc:HGNC:12006]
HPSE2	1.1812	1.04652e-19	2.92615e-18	heparanase 2 (inactive) [Source:HGNC Symbol;Acc:HGNC:18374]
GOLGA8A	1.181	0.0116189	0.032413	golgin A8 family member A [Source:HGNC Symbol;Acc:HGNC:31972]
XIST	1.18097	0.00305481	0.0103364	X inactive specific transcript [Source:HGNC Symbol;Acc:HGNC:12810]
NPAS1	1.17862	0.000208798	0.000964084	neuronal PAS domain protein 1 [Source:HGNC Symbol;Acc:HGNC:7894]
IER5L	1.17836	6.45272e-07	4.79088e-06	immediate early response 5 like [Source:HGNC Symbol;Acc:HGNC:23679]
RAB31	1.17821	6.45451e-20	1.82867e-18	RAB31, member RAS oncogene family [Source:HGNC Symbol;Acc:HGNC:9771]
KIF25-AS1	1.17759	0.0102462	0.0291183	KIF25 antisense RNA 1 [Source:HGNC Symbol;Acc:HGNC:20953]
IL17D	1.17758	0.000109898	0.000542784	interleukin 17D [Source:HGNC Symbol;Acc:HGNC:5984]
ARRDC1	1.17755	4.85349e-21	1.47802e-19	arrestin domain containing 1 [Source:HGNC Symbol;Acc:HGNC:28633]
HLA-DRB5	1.17749	0.00223106	0.00787509	major histocompatibility complex, class II, DR beta 5 [Source:HGNC Symbol;Acc:HGNC:4953]
TARBP1	1.17612	3.08807e-09	3.18194e-08	TAR (HIV-1) RNA binding protein 1 [Source:HGNC Symbol;Acc:HGNC:11568]
PTCHD4	1.17526	3.36381e-05	0.000183602	patched domain containing 4 [Source:HGNC Symbol;Acc:HGNC:21345]
CYTH4	1.17518	1.32551e-31	8.98614e-30	cytohesin 4 [Source:HGNC Symbol;Acc:HGNC:9505]
TCIRG1	1.17505	1.49294e-17	3.51313e-16	T cell immune regulator 1, ATPase H+ transporting V0 subunit a3 [Source:HGNC Symbol;Acc:HGNC:11647]
ASNS	1.17455	6.37856e-10	7.07606e-09	asparagine synthetase (glutamine-hydrolyzing) [Source:HGNC Symbol;Acc:HGNC:753]
TMC4	1.1729	0.000319293	0.00140733
AMY2B	1.17075	0.00398907	0.0130479	amylase alpha 2B [Source:HGNC Symbol;Acc:HGNC:478]
DMXL2	1.17068	2.87649e-10	3.29591e-09	Dmx like 2 [Source:HGNC Symbol;Acc:HGNC:2938]
AOC3	1.16819	0.000137998	0.000666541	amine oxidase copper containing 3 [Source:HGNC Symbol;Acc:HGNC:550]
HMOX1	1.1657	7.32687e-07	5.39303e-06	heme oxygenase 1 [Source:HGNC Symbol;Acc:HGNC:5013]
SYNE3	1.16504	1.51439e-07	1.23552e-06	spectrin repeat containing nuclear envelope family member 3 [Source:HGNC Symbol;Acc:HGNC:19861]
TTC28	1.16407	1.18825e-09	1.27674e-08	tetratricopeptide repeat domain 28 [Source:HGNC Symbol;Acc:HGNC:29179]
EDA	1.16195	0.0175646	0.045946	ectodysplasin A [Source:HGNC Symbol;Acc:HGNC:3157]
HIP1R	1.16188	1.25141e-10	1.48466e-09	huntingtin interacting protein 1 related [Source:HGNC Symbol;Acc:HGNC:18415]
SAMHD1	1.16076	8.2887e-09	8.07782e-08	SAM and HD domain containing deoxynucleoside triphosphate triphosphohydrolase 1 [Source:HGNC Symbol;Acc:HGNC:15925]
SLC1A4	1.1603	8.81046e-12	1.16051e-10	solute carrier family 1 member 4 [Source:HGNC Symbol;Acc:HGNC:10942]
AGBL2	1.16016	0.00801131	0.0237037
PCDHB2	1.15964	5.76027e-14	9.55422e-13	protocadherin beta 2 [Source:HGNC Symbol;Acc:HGNC:8687]
ALS2	1.15879	9.65913e-16	1.95055e-14	alsin Rho guanine nucleotide exchange factor ALS2 [Source:HGNC Symbol;Acc:HGNC:443]
CHSY1	1.15632	3.45292e-26	1.59432e-24	chondroitin sulfate synthase 1 [Source:HGNC Symbol;Acc:HGNC:17198]
PTPRE	1.15509	9.60606e-19	2.479e-17	protein tyrosine phosphatase receptor type E [Source:HGNC Symbol;Acc:HGNC:9669]
GIMAP8	1.15419	7.85141e-07	5.74693e-06	GTPase, IMAP family member 8 [Source:HGNC Symbol;Acc:HGNC:21792]
RAMP1	1.15411	2.08801e-06	1.4242e-05	receptor activity modifying protein 1 [Source:HGNC Symbol;Acc:HGNC:9843]
DNAH17	1.15282	0.000963534	0.00375736	dynein axonemal heavy chain 17 [Source:HGNC Symbol;Acc:HGNC:2946]
TMEM156	1.15168	1.13601e-08	1.08362e-07	transmembrane protein 156 [Source:HGNC Symbol;Acc:HGNC:26260]
FMN1	1.14983	0.00376885	0.0124203	formin 1 [Source:HGNC Symbol;Acc:HGNC:3768]
B3GNT7	1.14949	1.51956e-10	1.78912e-09	UDP-GlcNAc:betaGal beta-1,3-N-acetylglucosaminyltransferase 7 [Source:HGNC Symbol;Acc:HGNC:18811]
CFH	1.14902	2.73873e-14	4.72133e-13	complement factor H [Source:HGNC Symbol;Acc:HGNC:4883]
ST3GAL6	1.14864	1.06903e-08	1.0243e-07	ST3 beta-galactoside alpha-2,3-sialyltransferase 6 [Source:HGNC Symbol;Acc:HGNC:18080]
FMNL2	1.1479	4.22882e-07	3.23534e-06	formin like 2 [Source:HGNC Symbol;Acc:HGNC:18267]
MS4A4A	1.14772	0.0112831	0.0316311	membrane spanning 4-domains A4A [Source:HGNC Symbol;Acc:HGNC:13371]
TRAF3IP2	1.14764	9.96512e-10	1.07954e-08	TRAF3 interacting protein 2 [Source:HGNC Symbol;Acc:HGNC:1343]
SEMA3B	1.14639	0.000597423	0.00247968	semaphorin 3B [Source:HGNC Symbol;Acc:HGNC:10724]
LPL	1.14502	3.32216e-05	0.000181735	lipoprotein lipase [Source:HGNC Symbol;Acc:HGNC:6677]
ADAP2	1.14448	2.65543e-05	0.000147963	ArfGAP with dual PH domains 2 [Source:HGNC Symbol;Acc:HGNC:16487]
MYCBPAP	1.14425	0.0177434	0.0463358	MYCBP associated protein [Source:HGNC Symbol;Acc:HGNC:19677]
ZMAT1	1.14336	0.000203162	0.000941366	zinc finger matrin-type 1 [Source:HGNC Symbol;Acc:HGNC:29377]
APMAP	1.1432	7.36872e-23	2.6172e-21	adipocyte plasma membrane associated protein [Source:HGNC Symbol;Acc:HGNC:13238]
MARCHF1	1.14262	5.20028e-07	3.91891e-06	membrane associated ring-CH-type finger 1 [Source:HGNC Symbol;Acc:HGNC:26077]
PNMA6A	1.14251	0.00113127	0.00434306	PNMA family member 6A [Source:HGNC Symbol;Acc:HGNC:28248]
GSTA4	1.14234	1.96428e-07	1.57548e-06	glutathione S-transferase alpha 4 [Source:HGNC Symbol;Acc:HGNC:4629]
CNTRL	1.1423	3.05318e-11	3.79902e-10	centriolin [Source:HGNC Symbol;Acc:HGNC:1858]
DENND10	1.14192	5.111e-18	1.25095e-16	DENN domain containing 10 [Source:HGNC Symbol;Acc:HGNC:31793]
OCLN	1.14164	1.06303e-06	7.62742e-06	occludin [Source:HGNC Symbol;Acc:HGNC:8104]
SIPA1L2	1.14124	6.67391e-07	4.94222e-06	signal induced proliferation associated 1 like 2 [Source:HGNC Symbol;Acc:HGNC:23800]
TMEM198B	1.14102	6.96196e-05	0.000356636	transmembrane protein 198B (pseudogene) [Source:HGNC Symbol;Acc:HGNC:43629]
MYO15B	1.13913	0.00335814	0.0112381	myosin XVB [Source:HGNC Symbol;Acc:HGNC:14083]
VAMP1	1.1382	0.00384957	0.0126376	vesicle associated membrane protein 1 [Source:HGNC Symbol;Acc:HGNC:12642]
DLEC1	1.13788	2.6292e-06	1.7587e-05	DLEC1 cilia and flagella associated protein [Source:HGNC Symbol;Acc:HGNC:2899]
HEBP1	1.13784	3.30689e-10	3.76382e-09	heme binding protein 1 [Source:HGNC Symbol;Acc:HGNC:17176]
RAPGEF4	1.13653	0.000155218	0.000739058	Rap guanine nucleotide exchange factor 4 [Source:HGNC Symbol;Acc:HGNC:16626]
SLC2A10	1.135	2.75753e-17	6.33194e-16	solute carrier family 2 member 10 [Source:HGNC Symbol;Acc:HGNC:13444]
PPM1H	1.13453	2.06247e-07	1.64805e-06	protein phosphatase, Mg2+/Mn2+ dependent 1H [Source:HGNC Symbol;Acc:HGNC:18583]
SLC7A8	1.13425	6.65019e-06	4.13585e-05	solute carrier family 7 member 8 [Source:HGNC Symbol;Acc:HGNC:11066]
NINJ1	1.13216	2.31853e-12	3.24936e-11	ninjurin 1 [Source:HGNC Symbol;Acc:HGNC:7824]
PIK3R6	1.13153	7.10918e-17	1.58762e-15	phosphoinositide-3-kinase regulatory subunit 6 [Source:HGNC Symbol;Acc:HGNC:27101]
ZNF169	1.13126	1.18065e-05	7.01328e-05	zinc finger protein 169 [Source:HGNC Symbol;Acc:HGNC:12957]
DQX1	1.13103	0.0159236	0.0423192	DEAQ-box RNA dependent ATPase 1 [Source:HGNC Symbol;Acc:HGNC:20410]
CASP5	1.131	0.0142747	0.0385138	caspase 5 [Source:HGNC Symbol;Acc:HGNC:1506]
PCDHA2	1.13088	0.00613124	0.0188223	protocadherin alpha 2 [Source:HGNC Symbol;Acc:HGNC:8668]
FAM20C	1.12985	2.69657e-07	2.11711e-06
C1orf105	1.12974	0.0138298	0.0375147	chromosome 1 open reading frame 105 [Source:HGNC Symbol;Acc:HGNC:29591]
DYTN	1.12644	0.00433704	0.0139879	dystrotelin [Source:HGNC Symbol;Acc:HGNC:23279]
IRAK1BP1	1.12614	1.21186e-07	1.00356e-06	interleukin 1 receptor associated kinase 1 binding protein 1 [Source:HGNC Symbol;Acc:HGNC:17368]
POMT1	1.12421	5.46024e-23	1.95152e-21	protein O-mannosyltransferase 1 [Source:HGNC Symbol;Acc:HGNC:9202]
WDR91	1.12346	2.18569e-11	2.75574e-10	WD repeat domain 91 [Source:HGNC Symbol;Acc:HGNC:24997]
KLHL17	1.12278	6.67249e-09	6.58918e-08	kelch like family member 17 [Source:HGNC Symbol;Acc:HGNC:24023]
SSH3	1.12266	7.52248e-16	1.53541e-14	slingshot protein phosphatase 3 [Source:HGNC Symbol;Acc:HGNC:30581]
GPR85	1.12145	4.60283e-15	8.67934e-14	G protein-coupled receptor 85 [Source:HGNC Symbol;Acc:HGNC:4536]
KLHL13	1.12083	5.75647e-06	3.61956e-05	kelch like family member 13 [Source:HGNC Symbol;Acc:HGNC:22931]
NRG1	1.11954	4.01397e-06	2.60802e-05	neuregulin 1 [Source:HGNC Symbol;Acc:HGNC:7997]
SHF	1.11869	0.000215234	0.000990322	Src homology 2 domain containing F [Source:HGNC Symbol;Acc:HGNC:25116]
SEMA3A	1.11804	0.000161678	0.000764914	semaphorin 3A [Source:HGNC Symbol;Acc:HGNC:10723]
NBPF8	1.11717	1.29152e-06	9.14397e-06	NBPF member 8 [Source:HGNC Symbol;Acc:HGNC:31990]
LRRC75B	1.11613	2.95748e-08	2.67473e-07	leucine rich repeat containing 75B [Source:HGNC Symbol;Acc:HGNC:33155]
MAN2B2	1.1161	1.03859e-18	2.67622e-17	mannosidase alpha class 2B member 2 [Source:HGNC Symbol;Acc:HGNC:29623]
FAM169A	1.11606	1.80056e-07	1.45441e-06	family with sequence similarity 169 member A [Source:HGNC Symbol;Acc:HGNC:29138]
NEK11	1.1158	0.000370525	0.00161522	NIMA related kinase 11 [Source:HGNC Symbol;Acc:HGNC:18593]
CBARP	1.11559	9.55408e-07	6.91911e-06	CACN subunit beta associated regulatory protein [Source:HGNC Symbol;Acc:HGNC:28617]
RPS6KA2	1.11503	0.000876504	0.00346224	ribosomal protein S6 kinase A2 [Source:HGNC Symbol;Acc:HGNC:10431]
TCP10L	1.11439	0.016277	0.0430858
STK38L	1.11439	1.304e-14	2.32299e-13	serine/threonine kinase 38 like [Source:HGNC Symbol;Acc:HGNC:17848]
ABI3	1.11255	7.22825e-10	7.97208e-09	ABI family member 3 [Source:HGNC Symbol;Acc:HGNC:29859]
CKAP4	1.1116	2.98924e-10	3.4228e-09	cytoskeleton associated protein 4 [Source:HGNC Symbol;Acc:HGNC:16991]
CALCRL	1.11157	2.87713e-05	0.000159535	calcitonin receptor like receptor [Source:HGNC Symbol;Acc:HGNC:16709]
LENG8	1.11078	0.00365607	0.0121024	leukocyte receptor cluster member 8 [Source:HGNC Symbol;Acc:HGNC:15500]
POU2F2	1.1097	1.30399e-07	1.07568e-06	POU class 2 homeobox 2 [Source:HGNC Symbol;Acc:HGNC:9213]
SERPINF2	1.1068	0.00934876	0.0270427	serpin family F member 2 [Source:HGNC Symbol;Acc:HGNC:9075]
SLC27A3	1.10626	1.34568e-07	1.10687e-06
PLXNB2	1.1044	2.56363e-16	5.44063e-15	plexin B2 [Source:HGNC Symbol;Acc:HGNC:9104]
PDE1B	1.10349	9.48153e-11	1.13195e-09	phosphodiesterase 1B [Source:HGNC Symbol;Acc:HGNC:8775]
CACNA2D1	1.10258	0.0171766	0.0450898	calcium voltage-gated channel auxiliary subunit alpha2delta 1 [Source:HGNC Symbol;Acc:HGNC:1399]
NCF1	1.1001	6.6196e-06	4.11833e-05	neutrophil cytosolic factor 1 [Source:HGNC Symbol;Acc:HGNC:7660]
MLF1	1.09936	1.23227e-05	7.28197e-05	myeloid leukemia factor 1 [Source:HGNC Symbol;Acc:HGNC:7125]
GMIP	1.09601	6.9702e-20	1.95854e-18	GEM interacting protein [Source:HGNC Symbol;Acc:HGNC:24852]
IFNGR1	1.0953	1.0927e-15	2.18335e-14	interferon gamma receptor 1 [Source:HGNC Symbol;Acc:HGNC:5439]
AGMAT	1.09502	7.09975e-06	4.38987e-05	agmatinase [Source:HGNC Symbol;Acc:HGNC:18407]
SLC9A3	1.09444	0.00302028	0.0102459	solute carrier family 9 member A3 [Source:HGNC Symbol;Acc:HGNC:11073]
LRRC25	1.09401	1.51514e-08	1.42301e-07	leucine rich repeat containing 25 [Source:HGNC Symbol;Acc:HGNC:29806]
TAS2R14	1.09337	0.0179581	0.0468248
NUCB2	1.09326	2.91829e-19	7.83901e-18	nucleobindin 2 [Source:HGNC Symbol;Acc:HGNC:8044]
CEACAM19	1.09182	0.000897668	0.0035344	CEA cell adhesion molecule 19 [Source:HGNC Symbol;Acc:HGNC:31951]
PCDHGC4	1.09177	0.012212	0.0337808	protocadherin gamma subfamily C, 4 [Source:HGNC Symbol;Acc:HGNC:8717]
ADAM28	1.09135	7.85398e-06	4.81613e-05	ADAM metallopeptidase domain 28 [Source:HGNC Symbol;Acc:HGNC:206]
TNRC18	1.0908	7.74934e-19	2.01814e-17	trinucleotide repeat containing 18 [Source:HGNC Symbol;Acc:HGNC:11962]
CYRIA	1.09061	2.88777e-14	4.94832e-13	CYFIP related Rac1 interactor A [Source:HGNC Symbol;Acc:HGNC:25373]
OPRL1	1.09027	3.02524e-11	3.767e-10	opioid related nociceptin receptor 1 [Source:HGNC Symbol;Acc:HGNC:8155]
DAGLA	1.09019	6.79484e-06	4.21507e-05	diacylglycerol lipase alpha [Source:HGNC Symbol;Acc:HGNC:1165]
CD33	1.08893	7.73711e-17	1.7211e-15	CD33 molecule [Source:HGNC Symbol;Acc:HGNC:1659]
ARHGEF6	1.08798	1.36256e-25	6.04623e-24	Rac/Cdc42 guanine nucleotide exchange factor 6 [Source:HGNC Symbol;Acc:HGNC:685]
CD244	1.08793	1.73418e-13	2.71307e-12	CD244 molecule [Source:HGNC Symbol;Acc:HGNC:18171]
MDFIC	1.08763	8.72328e-15	1.59218e-13	MyoD family inhibitor domain containing [Source:HGNC Symbol;Acc:HGNC:28870]
FRAT2	1.08733	6.49797e-15	1.20403e-13	FRAT regulator of WNT signaling pathway 2 [Source:HGNC Symbol;Acc:HGNC:16048]
RBMS2	1.08693	2.3262e-12	3.25745e-11	RNA binding motif single stranded interacting protein 2 [Source:HGNC Symbol;Acc:HGNC:9909]
BEGAIN	1.08622	9.76353e-05	0.000485873	brain enriched guanylate kinase associated [Source:HGNC Symbol;Acc:HGNC:24163]
NMB	1.08532	1.71565e-06	1.18377e-05	neuromedin B [Source:HGNC Symbol;Acc:HGNC:7842]
IL1RL1	1.08399	0.00206144	0.0073416	interleukin 1 receptor like 1 [Source:HGNC Symbol;Acc:HGNC:5998]
PARP10	1.08305	2.04333e-10	2.37242e-09	poly(ADP-ribose) polymerase family member 10 [Source:HGNC Symbol;Acc:HGNC:25895]
SLC39A11	1.08191	6.078e-19	1.59258e-17	solute carrier family 39 member 11 [Source:HGNC Symbol;Acc:HGNC:14463]
ERMP1	1.08066	4.85126e-11	5.9454e-10	endoplasmic reticulum metallopeptidase 1 [Source:HGNC Symbol;Acc:HGNC:23703]
ZNF610	1.07872	0.0028939	0.00987604	zinc finger protein 610 [Source:HGNC Symbol;Acc:HGNC:26687]
SOX8	1.07835	1.21457e-06	8.6493e-06	SRY-box transcription factor 8 [Source:HGNC Symbol;Acc:HGNC:11203]
SLC18A2	1.07734	5.12962e-10	5.74276e-09	solute carrier family 18 member A2 [Source:HGNC Symbol;Acc:HGNC:10935]
RIPK3	1.07711	0.000144559	0.000694113
NRIP2	1.07641	0.000159935	0.000757717	nuclear receptor interacting protein 2 [Source:HGNC Symbol;Acc:HGNC:23078]
SMCO4	1.07601	1.02029e-07	8.55701e-07	single-pass membrane protein with coiled-coil domains 4 [Source:HGNC Symbol;Acc:HGNC:24810]
ZNF501	1.07597	9.09728e-05	0.000455502
HS3ST3A1	1.07523	0.0043449	0.014008	heparan sulfate-glucosamine 3-sulfotransferase 3A1 [Source:HGNC Symbol;Acc:HGNC:5196]
TIFA	1.07436	1.57839e-08	1.47431e-07	TRAF interacting protein with forkhead associated domain [Source:HGNC Symbol;Acc:HGNC:19075]
STBD1	1.07387	0.0126672	0.0348313	starch binding domain 1 [Source:HGNC Symbol;Acc:HGNC:24854]
MRAS	1.07289	2.9893e-09	3.08203e-08	muscle RAS oncogene homolog [Source:HGNC Symbol;Acc:HGNC:7227]
GARNL3	1.07285	0.00100869	0.00391912	GTPase activating Rap/RanGAP domain like 3 [Source:HGNC Symbol;Acc:HGNC:25425]
ADAP1	1.0725	1.49148e-11	1.9245e-10	ArfGAP with dual PH domains 1 [Source:HGNC Symbol;Acc:HGNC:16486]
ZC3H12D	1.07164	9.16225e-07	6.6438e-06	zinc finger CCCH-type containing 12D [Source:HGNC Symbol;Acc:HGNC:21175]
GCNA	1.07036	0.0164994	0.0435801	germ cell nuclear acidic peptidase [Source:HGNC Symbol;Acc:HGNC:15805]
SAP25	1.07001	0.000343939	0.0015074
RHBDF2	1.06971	2.62271e-05	0.000146282	rhomboid 5 homolog 2 [Source:HGNC Symbol;Acc:HGNC:20788]
ARMC12	1.06849	0.00510934	0.0161137	armadillo repeat containing 12 [Source:HGNC Symbol;Acc:HGNC:21099]
FAM184A	1.06844	0.00923146	0.0267306	family with sequence similarity 184 member A [Source:HGNC Symbol;Acc:HGNC:20991]
STAG3L5P-PVRIG2P-PILRB	1.06837	0.00169882	0.00620015	STAG3L5P-PVRIG2P-PILRB readthrough [Source:HGNC Symbol;Acc:HGNC:48898]
NOTUM	1.06748	0.000456886	0.00194504	notum, palmitoleoyl-protein carboxylesterase [Source:HGNC Symbol;Acc:HGNC:27106]
CTSH	1.06621	0.000433541	0.00185676	cathepsin H [Source:HGNC Symbol;Acc:HGNC:2535]
ITGA9	1.06461	7.10277e-06	4.39015e-05	integrin subunit alpha 9 [Source:HGNC Symbol;Acc:HGNC:6145]
SLC43A1	1.06415	2.45163e-11	3.07742e-10	solute carrier family 43 member 1 [Source:HGNC Symbol;Acc:HGNC:9225]
PTK2B	1.06367	1.66765e-23	6.18008e-22	protein tyrosine kinase 2 beta [Source:HGNC Symbol;Acc:HGNC:9612]
PIK3R5	1.0624	6.39638e-16	1.31658e-14	phosphoinositide-3-kinase regulatory subunit 5 [Source:HGNC Symbol;Acc:HGNC:30035]
OSBPL1A	1.06225	1.63073e-11	2.09312e-10	oxysterol binding protein like 1A [Source:HGNC Symbol;Acc:HGNC:16398]
PITPNM1	1.06206	3.33336e-14	5.69471e-13	phosphatidylinositol transfer protein membrane associated 1 [Source:HGNC Symbol;Acc:HGNC:9003]
RAB29	1.06187	2.49621e-20	7.26495e-19	RAB29, member RAS oncogene family [Source:HGNC Symbol;Acc:HGNC:9789]
PRAME	1.05982	0.00218782	0.00773844
EVC2	1.05968	0.0034789	0.0115923	EvC ciliary complex subunit 2 [Source:HGNC Symbol;Acc:HGNC:19747]
CLDN12	1.05873	6.96247e-12	9.30727e-11	claudin 12 [Source:HGNC Symbol;Acc:HGNC:2034]
CASKIN1	1.05859	1.2757e-05	7.51002e-05	CASK interacting protein 1 [Source:HGNC Symbol;Acc:HGNC:20879]
NEURL1	1.05804	0.0175325	0.0458833	neuralized E3 ubiquitin protein ligase 1 [Source:HGNC Symbol;Acc:HGNC:7761]
GPR150	1.05715	0.00185749	0.00670611	G protein-coupled receptor 150 [Source:HGNC Symbol;Acc:HGNC:23628]
IL23A	1.05674	0.00128139	0.00484212	interleukin 23 subunit alpha [Source:HGNC Symbol;Acc:HGNC:15488]
ARFGAP1	1.05573	1.96806e-19	5.3882e-18	ADP ribosylation factor GTPase activating protein 1 [Source:HGNC Symbol;Acc:HGNC:15852]
SEMA3F	1.0546	0.000160937	0.000762043	semaphorin 3F [Source:HGNC Symbol;Acc:HGNC:10728]
NCF1B	1.05414	4.3676e-05	0.000232521	neutrophil cytosolic factor 1B pseudogene [Source:HGNC Symbol;Acc:HGNC:32522]
DAPK2	1.05399	3.11352e-11	3.86847e-10	death associated protein kinase 2 [Source:HGNC Symbol;Acc:HGNC:2675]
PCK2	1.05384	7.93403e-08	6.76372e-07
SNORA25	1.05368	0.00994129	0.0283724
SPRY4	1.05348	0.000359413	0.00156926	sprouty RTK signaling antagonist 4 [Source:HGNC Symbol;Acc:HGNC:15533]
TBC1D2	1.0532	1.29094e-08	1.22117e-07	TBC1 domain family member 2 [Source:HGNC Symbol;Acc:HGNC:18026]
TCTN3	1.05238	1.33774e-13	2.13235e-12	tectonic family member 3 [Source:HGNC Symbol;Acc:HGNC:24519]
RFTN1	1.05229	8.22528e-07	6.00527e-06	raftlin, lipid raft linker 1 [Source:HGNC Symbol;Acc:HGNC:30278]
C1orf115	1.05092	0.000213519	0.00098349	chromosome 1 open reading frame 115 [Source:HGNC Symbol;Acc:HGNC:25873]
ADAMTS10	1.04907	2.1404e-06	1.458e-05	ADAM metallopeptidase with thrombospondin type 1 motif 10 [Source:HGNC Symbol;Acc:HGNC:13201]
PXK	1.04867	4.986e-12	6.72834e-11	PX domain containing serine/threonine kinase like [Source:HGNC Symbol;Acc:HGNC:23326]
SLC35A1	1.04835	1.42043e-09	1.511e-08	solute carrier family 35 member A1 [Source:HGNC Symbol;Acc:HGNC:11021]
ZNF415	1.04826	0.00107476	0.00414702	zinc finger protein 415 [Source:HGNC Symbol;Acc:HGNC:20636]
FHDC1	1.04819	3.76614e-05	0.000203545	FH2 domain containing 1 [Source:HGNC Symbol;Acc:HGNC:29363]
ARSA	1.04786	1.17791e-14	2.10716e-13	arylsulfatase A [Source:HGNC Symbol;Acc:HGNC:713]
PDGFD	1.04709	0.0138124	0.0374796	platelet derived growth factor D [Source:HGNC Symbol;Acc:HGNC:30620]
SLC25A21-AS1	1.04683	0.00328492	0.0110146	SLC25A21 antisense RNA 1 [Source:HGNC Symbol;Acc:HGNC:44298]
CPXM1	1.04652	5.02518e-09	5.05595e-08	carboxypeptidase X, M14 family member 1 [Source:HGNC Symbol;Acc:HGNC:15771]
NFIC	1.04636	4.88552e-09	4.92552e-08	nuclear factor I C [Source:HGNC Symbol;Acc:HGNC:7786]
IFFO1	1.04453	1.1243e-12	1.63468e-11	intermediate filament family orphan 1 [Source:HGNC Symbol;Acc:HGNC:24970]
TTLL1	1.04452	9.56873e-10	1.04189e-08	tubulin tyrosine ligase like 1 [Source:HGNC Symbol;Acc:HGNC:1312]
KDM1B	1.04365	4.53543e-16	9.48387e-15	lysine demethylase 1B [Source:HGNC Symbol;Acc:HGNC:21577]
TMIGD2	1.04362	1.87805e-07	1.51129e-06	transmembrane and immunoglobulin domain containing 2 [Source:HGNC Symbol;Acc:HGNC:28324]
HERC2P7	1.04356	0.006394	0.0195272	hect domain and RLD 2 pseudogene 7 [Source:NCBI gene (formerly Entrezgene);Acc:100132101]
AVPR2	1.04293	0.00245763	0.0085721	arginine vasopressin receptor 2 [Source:HGNC Symbol;Acc:HGNC:897]
CAPS	1.04183	0.00183497	0.00663743	calcyphosine [Source:HGNC Symbol;Acc:HGNC:1487]
LAMB1	1.04104	3.0873e-21	9.5897e-20	laminin subunit beta 1 [Source:HGNC Symbol;Acc:HGNC:6486]
ADCY4	1.0401	0.0127198	0.0349477
IGFLR1	1.04003	6.22095e-07	4.62685e-06	IGF like family receptor 1 [Source:HGNC Symbol;Acc:HGNC:23620]
LINC01123	1.03947	0.00238286	0.00835053	long intergenic non-protein coding RNA 1123 [Source:HGNC Symbol;Acc:HGNC:49269]
NEDD9	1.03872	5.00972e-08	4.38678e-07	neural precursor cell expressed, developmentally down-regulated 9 [Source:HGNC Symbol;Acc:HGNC:7733]
TBC1D16	1.03862	5.44376e-07	4.08617e-06	TBC1 domain family member 16 [Source:HGNC Symbol;Acc:HGNC:28356]
TXLNB	1.03839	0.0123844	0.0341901	taxilin beta [Source:HGNC Symbol;Acc:HGNC:21617]
IL10RA	1.03799	8.64015e-16	1.75099e-14	interleukin 10 receptor subunit alpha [Source:HGNC Symbol;Acc:HGNC:5964]
WARS1	1.0378	1.23171e-08	1.17098e-07	tryptophanyl-tRNA synthetase 1 [Source:HGNC Symbol;Acc:HGNC:12729]
C1QTNF3	1.03778	0.000783924	0.00314158	C1q and TNF related 3 [Source:HGNC Symbol;Acc:HGNC:14326]
GPR34	1.03747	0.00357717	0.0118757	G protein-coupled receptor 34 [Source:HGNC Symbol;Acc:HGNC:4490]
ALDH4A1	1.03738	1.96243e-05	0.000111903	aldehyde dehydrogenase 4 family member A1 [Source:HGNC Symbol;Acc:HGNC:406]
MKNK1	1.03715	2.22463e-19	6.05184e-18	MAPK interacting serine/threonine kinase 1 [Source:HGNC Symbol;Acc:HGNC:7110]
BDNF-AS	1.03655	0.000461087	0.00196097	BDNF antisense RNA [Source:HGNC Symbol;Acc:HGNC:20608]
RAB27A	1.03626	1.25441e-11	1.63093e-10	RAB27A, member RAS oncogene family [Source:HGNC Symbol;Acc:HGNC:9766]
ZDHHC1	1.03519	0.000409596	0.00176795	zinc finger DHHC-type containing 1 [Source:HGNC Symbol;Acc:HGNC:17916]
MICALL2	1.03459	7.71548e-05	0.000392062	MICAL like 2 [Source:HGNC Symbol;Acc:HGNC:29672]
SMIM14	1.03403	1.16241e-10	1.38195e-09	small integral membrane protein 14 [Source:HGNC Symbol;Acc:HGNC:27321]
ARHGEF5	1.03374	5.41378e-05	0.000282755	Rho guanine nucleotide exchange factor 5 [Source:HGNC Symbol;Acc:HGNC:13209]
RNF130	1.03301	2.8598e-20	8.25285e-19	ring finger protein 130 [Source:HGNC Symbol;Acc:HGNC:18280]
HCK	1.03245	2.58788e-22	8.75473e-21	HCK proto-oncogene, Src family tyrosine kinase [Source:HGNC Symbol;Acc:HGNC:4840]
CYBA	1.03227	4.27685e-09	4.34398e-08	cytochrome b-245 alpha chain [Source:HGNC Symbol;Acc:HGNC:2577]
MMP24	1.032	0.0127195	0.0349477	matrix metallopeptidase 24 [Source:HGNC Symbol;Acc:HGNC:7172]
C22orf23	1.03133	2.63007e-07	2.06965e-06	chromosome 22 open reading frame 23 [Source:HGNC Symbol;Acc:HGNC:18589]
CD68	1.03117	1.0224e-07	8.5705e-07
CDK18	1.03042	1.72806e-06	1.19185e-05	cyclin dependent kinase 18 [Source:HGNC Symbol;Acc:HGNC:8751]
GCA	1.02967	4.13052e-14	6.94546e-13	grancalcin [Source:HGNC Symbol;Acc:HGNC:15990]
CLEC3B	1.02938	0.000696912	0.00284222
KCNC4	1.02889	0.000217233	0.000998442	potassium voltage-gated channel subfamily C member 4 [Source:HGNC Symbol;Acc:HGNC:6236]
TNFRSF18	1.02873	0.000435562	0.00186448	TNF receptor superfamily member 18 [Source:HGNC Symbol;Acc:HGNC:11914]
IFT81	1.0267	9.77994e-05	0.000486406	intraflagellar transport 81 [Source:HGNC Symbol;Acc:HGNC:14313]
MMP9	1.02597	0.0141007	0.0381485	matrix metallopeptidase 9 [Source:HGNC Symbol;Acc:HGNC:7176]
HEXA	1.02441	2.43234e-14	4.21441e-13	hexosaminidase subunit alpha [Source:HGNC Symbol;Acc:HGNC:4878]
MYCL	1.02381	0.000508215	0.00214009	MYCL proto-oncogene, bHLH transcription factor [Source:HGNC Symbol;Acc:HGNC:7555]
ANXA2	1.02264	7.33453e-08	6.27771e-07	annexin A2 [Source:HGNC Symbol;Acc:HGNC:537]
AATK	1.02126	1.67439e-07	1.35956e-06	apoptosis associated tyrosine kinase [Source:HGNC Symbol;Acc:HGNC:21]
CKM	1.02115	1.26389e-05	7.44822e-05	creatine kinase, M-type [Source:HGNC Symbol;Acc:HGNC:1994]
VN1R1	1.01978	0.0137048	0.037238	vomeronasal 1 receptor 1 [Source:HGNC Symbol;Acc:HGNC:13548]
SNN	1.01876	1.38402e-06	9.73031e-06	stannin [Source:HGNC Symbol;Acc:HGNC:11149]
MAN2B1	1.01772	1.60498e-21	5.12515e-20	mannosidase alpha class 2B member 1 [Source:HGNC Symbol;Acc:HGNC:6826]
CHST13	1.01736	0.00890543	0.0259404	carbohydrate sulfotransferase 13 [Source:HGNC Symbol;Acc:HGNC:21755]
FAM86B3P	1.01725	0.00520283	0.0163633
STX1B	1.01554	0.00592325	0.018289	syntaxin 1B [Source:HGNC Symbol;Acc:HGNC:18539]
GLMP	1.01538	4.33258e-12	5.88845e-11	glycosylated lysosomal membrane protein [Source:HGNC Symbol;Acc:HGNC:29436]
CYTIP	1.01388	2.60271e-06	1.74234e-05	cytohesin 1 interacting protein [Source:HGNC Symbol;Acc:HGNC:9506]
PTCH2	1.0131	0.000965262	0.00376324	patched 2 [Source:HGNC Symbol;Acc:HGNC:9586]
DHRS7	1.01242	4.63608e-13	6.99055e-12	dehydrogenase/reductase 7 [Source:HGNC Symbol;Acc:HGNC:21524]
CYP2S1	1.01192	4.05787e-05	0.000217728	cytochrome P450 family 2 subfamily S member 1 [Source:HGNC Symbol;Acc:HGNC:15654]
CPZ	1.0118	0.0136595	0.0371473	carboxypeptidase Z [Source:HGNC Symbol;Acc:HGNC:2333]
GOLGA2P5	1.01087	0.00965677	0.0277551	GOLGA2 pseudogene 5 [Source:HGNC Symbol;Acc:HGNC:25315]
RPL36A	1.0103	0.000157506	0.000748285	ribosomal protein L36a [Source:HGNC Symbol;Acc:HGNC:10359]
TRAF3IP3	1.01023	8.35962e-12	1.10453e-10	TRAF3 interacting protein 3 [Source:HGNC Symbol;Acc:HGNC:30766]
IKBKE	1.00942	3.56732e-12	4.91484e-11	inhibitor of nuclear factor kappa B kinase subunit epsilon [Source:HGNC Symbol;Acc:HGNC:14552]
PRELID3A	1.00934	0.0124859	0.0344214	PRELI domain containing 3A [Source:HGNC Symbol;Acc:HGNC:24639]
NCF1C	1.0091	0.000224909	0.00103067	neutrophil cytosolic factor 1C pseudogene [Source:HGNC Symbol;Acc:HGNC:32523]
TDRD7	1.00895	9.70798e-13	1.42361e-11	tudor domain containing 7 [Source:HGNC Symbol;Acc:HGNC:30831]
ARMH1	1.00871	1.25919e-09	1.34703e-08	armadillo like helical domain containing 1 [Source:HGNC Symbol;Acc:HGNC:34345]
GOLGA6L10	1.0083	0.000460996	0.00196097	golgin A6 family like 10 [Source:HGNC Symbol;Acc:HGNC:37228]
GVQW3	1.00715	0.0165643	0.043738	GVQW motif containing 3 [Source:HGNC Symbol;Acc:HGNC:51239]
PLTP	1.00381	1.55424e-10	1.82744e-09	phospholipid transfer protein [Source:HGNC Symbol;Acc:HGNC:9093]
TMEM92	1.00317	0.00720934	0.0216116	transmembrane protein 92 [Source:HGNC Symbol;Acc:HGNC:26579]
DUSP3	1.00254	2.06234e-19	5.63259e-18	dual specificity phosphatase 3 [Source:HGNC Symbol;Acc:HGNC:3069]
VSIR	1.00253	3.57136e-10	4.05403e-09	V-set immunoregulatory receptor [Source:HGNC Symbol;Acc:HGNC:30085]
NPR3	1.00246	0.000386931	0.0016786	natriuretic peptide receptor 3 [Source:HGNC Symbol;Acc:HGNC:7945]
DOCK5	1.00166	1.18978e-13	1.91216e-12	dedicator of cytokinesis 5 [Source:HGNC Symbol;Acc:HGNC:23476]

## Sheet: HSPCs_T21-1GSvsT21-1_DOWN
T21-1GS HSPCs vs T21-1 HSPCs; Downregulated genes, FDR < 0.05
Gene ID	logFC_TGS_vs_T	PValue	FDR	Name
CCN3	-14.32	0.00595517	0.0192351	cellular communication network factor 3 [Source:HGNC Symbol;Acc:HGNC:7885]
DNASE1L3	-12.8347	0.000108374	0.000587577	deoxyribonuclease 1 like 3 [Source:HGNC Symbol;Acc:HGNC:2959]
ZBED6CL	-11.1869	2.74913e-53	9.39323e-51	ZBED6 C-terminal like [Source:HGNC Symbol;Acc:HGNC:21720]
FXYD4	-10.7917	0.000221463	0.00111126	FXYD domain containing ion transport regulator 4 [Source:HGNC Symbol;Acc:HGNC:4028]
SDR42E1	-10.3436	0.00750119	0.023368	short chain dehydrogenase/reductase family 42E, member 1 [Source:HGNC Symbol;Acc:HGNC:29834]
ZNF229	-10.3077	6.29864e-23	3.42694e-21	zinc finger protein 229 [Source:HGNC Symbol;Acc:HGNC:13022]
XIRP2	-9.46954	7.21876e-16	2.17122e-14	xin actin binding repeat containing 2 [Source:HGNC Symbol;Acc:HGNC:14303]
LRRC61	-9.20544	5.90441e-65	2.96679e-62	leucine rich repeat containing 61 [Source:HGNC Symbol;Acc:HGNC:21704]
NR5A2	-8.98168	9.24137e-13	1.90676e-11	nuclear receptor subfamily 5 group A member 2 [Source:HGNC Symbol;Acc:HGNC:7984]
ZNF667	-8.681	2.06604e-14	5.19061e-13	zinc finger protein 667 [Source:HGNC Symbol;Acc:HGNC:28854]
LCN9	-8.51009	2.73312e-07	2.57259e-06	lipocalin 9 [Source:HGNC Symbol;Acc:HGNC:17442]
MIR924HG	-8.50558	3.77966e-09	4.83322e-08	MIR924 host gene [Source:HGNC Symbol;Acc:HGNC:44332]
SUSD4	-8.30302	0.00124982	0.00503704	sushi domain containing 4 [Source:HGNC Symbol;Acc:HGNC:25470]
LRTM1	-8.24192	4.33512e-08	4.69634e-07	leucine rich repeats and transmembrane domains 1 [Source:HGNC Symbol;Acc:HGNC:25023]
C1orf94	-8.10565	9.19242e-07	7.85555e-06	chromosome 1 open reading frame 94 [Source:HGNC Symbol;Acc:HGNC:28250]
GRXCR2	-8.07866	4.46842e-07	4.03694e-06	glutaredoxin and cysteine rich domain containing 2 [Source:HGNC Symbol;Acc:HGNC:33862]
LINC02693	-8.04879	2.20731e-09	2.9142e-08	long intergenic non-protein coding RNA 2693 [Source:HGNC Symbol;Acc:HGNC:27904]
LINC00892	-8.02533	7.77793e-11	1.27278e-09	long intergenic non-protein coding RNA 892 [Source:HGNC Symbol;Acc:HGNC:48578]
CLCA1	-7.99073	2.06453e-08	2.37192e-07	chloride channel accessory 1 [Source:HGNC Symbol;Acc:HGNC:2015]
HBM	-7.93884	2.43352e-08	2.76609e-07	hemoglobin subunit mu [Source:HGNC Symbol;Acc:HGNC:4826]
CTSF	-7.7737	1.52383e-08	1.78431e-07	cathepsin F [Source:HGNC Symbol;Acc:HGNC:2531]
MOBP	-7.67233	3.00561e-10	4.49631e-09	myelin associated oligodendrocyte basic protein [Source:HGNC Symbol;Acc:HGNC:7189]
FXYD2	-7.6376	0.0104116	0.0306887	FXYD domain containing ion transport regulator 2 [Source:HGNC Symbol;Acc:HGNC:4026]
C9orf64	-7.60666	3.56031e-82	2.89639e-79	chromosome 9 open reading frame 64 [Source:HGNC Symbol;Acc:HGNC:28144]
LRRC37A11P	-7.36717	1.58844e-83	1.5076e-80	leucine rich repeat containing 37 member A11, pseudogene [Source:HGNC Symbol;Acc:HGNC:43815]
PXT1	-7.15419	8.88934e-07	7.63143e-06	peroxisomal testis enriched protein 1 [Source:HGNC Symbol;Acc:HGNC:18312]
ZNF572	-6.78731	3.48448e-18	1.2913e-16	zinc finger protein 572 [Source:HGNC Symbol;Acc:HGNC:26758]
HSD17B3	-6.73723	0.000590887	0.00263157
TCHH	-6.7327	1.45983e-06	1.20076e-05	trichohyalin [Source:HGNC Symbol;Acc:HGNC:11791]
RELN	-6.712	7.93116e-113	1.50551e-109	reelin [Source:HGNC Symbol;Acc:HGNC:9957]
SPANXN4	-6.69167	0.000268828	0.00131294	SPANX family member N4 [Source:HGNC Symbol;Acc:HGNC:33177]
BARX1	-6.68681	0.00467306	0.0156508	BARX homeobox 1 [Source:HGNC Symbol;Acc:HGNC:955]
FAP	-6.66611	0.000121982	0.000653889	fibroblast activation protein alpha [Source:HGNC Symbol;Acc:HGNC:3590]
CST9L	-6.64142	7.13299e-06	5.09874e-05	cystatin 9 like [Source:HGNC Symbol;Acc:HGNC:16233]
PCSK1	-6.5406	2.06726e-05	0.000134081	proprotein convertase subtilisin/kexin type 1 [Source:HGNC Symbol;Acc:HGNC:8743]
PLA1A	-6.51091	0.00012015	0.000644875	phospholipase A1 member A [Source:HGNC Symbol;Acc:HGNC:17661]
ZNF385B	-6.50114	0.000249955	0.00123204	zinc finger protein 385B [Source:HGNC Symbol;Acc:HGNC:26332]
PRSS2	-6.44783	6.18364e-14	1.46928e-12	serine protease 2 [Source:HGNC Symbol;Acc:HGNC:9483]
ADD3-AS1	-6.38072	0.000209792	0.00105944	ADD3 antisense RNA 1 [Source:HGNC Symbol;Acc:HGNC:48682]
CABP5	-6.36857	2.69089e-24	1.67778e-22	calcium binding protein 5 [Source:HGNC Symbol;Acc:HGNC:13714]
LINC01554	-6.32743	0.000520097	0.00235936	long intergenic non-protein coding RNA 1554 [Source:HGNC Symbol;Acc:HGNC:24687]
SERPINB5	-6.31473	0.00303993	0.0108668	serpin family B member 5 [Source:HGNC Symbol;Acc:HGNC:8949]
GNG8	-6.22576	6.25885e-16	1.88915e-14	G protein subunit gamma 8 [Source:HGNC Symbol;Acc:HGNC:19664]
WNT7B	-6.22092	0.00206846	0.00780594	Wnt family member 7B [Source:HGNC Symbol;Acc:HGNC:12787]
ZNF471	-6.20612	0.000331642	0.00158572	zinc finger protein 471 [Source:HGNC Symbol;Acc:HGNC:23226]
LINC00642	-6.17808	9.56252e-05	0.000526139	long intergenic non-protein coding RNA 642 [Source:HGNC Symbol;Acc:HGNC:44293]
XIST	-6.02353	3.52147e-24	2.1563e-22	X inactive specific transcript [Source:HGNC Symbol;Acc:HGNC:12810]
CRYGD	-5.98702	0.00787204	0.0243108
ACSL6	-5.98231	0.000199311	0.00101475	acyl-CoA synthetase long chain family member 6 [Source:HGNC Symbol;Acc:HGNC:16496]
H2AC21	-5.89827	0.00168554	0.00655731	H2A clustered histone 21 [Source:HGNC Symbol;Acc:HGNC:20508]
ADCY6-DT	-5.88807	0.000655719	0.00287304	ADCY6 divergent transcript [Source:HGNC Symbol;Acc:HGNC:53332]
GDF2	-5.84607	0.00825708	0.0252984	growth differentiation factor 2 [Source:HGNC Symbol;Acc:HGNC:4217]
ALAS2	-5.79565	5.76535e-156	3.28318e-152	5'-aminolevulinate synthase 2 [Source:HGNC Symbol;Acc:HGNC:397]
SDS	-5.78392	8.87427e-05	0.000492234	serine dehydratase [Source:HGNC Symbol;Acc:HGNC:10691]
TMEM30B	-5.76903	0.00293048	0.010531	transmembrane protein 30B [Source:HGNC Symbol;Acc:HGNC:27254]
SH2D1A	-5.76376	0.000999869	0.00414807	SH2 domain containing 1A [Source:HGNC Symbol;Acc:HGNC:10820]
GRIN1	-5.75103	0.000550085	0.00247997	glutamate ionotropic receptor NMDA type subunit 1 [Source:HGNC Symbol;Acc:HGNC:4584]
UPK1A	-5.7412	1.6118e-11	2.85939e-10	uroplakin 1A [Source:HGNC Symbol;Acc:HGNC:12577]
POU3F2	-5.73464	0.00344878	0.0121108	POU class 3 homeobox 2 [Source:HGNC Symbol;Acc:HGNC:9215]
PPBPP2	-5.73221	0.00027574	0.00134439	pro-platelet basic protein pseudogene 2 [Source:HGNC Symbol;Acc:HGNC:16981]
OPRK1	-5.7106	6.38702e-13	1.34379e-11	opioid receptor kappa 1 [Source:HGNC Symbol;Acc:HGNC:8154]
PKLR	-5.6856	2.54085e-28	2.03793e-26
LPAR3	-5.68412	0.0148093	0.0410052	lysophosphatidic acid receptor 3 [Source:HGNC Symbol;Acc:HGNC:14298]
GNAZ	-5.67644	9.04711e-128	2.20801e-124	G protein subunit alpha z [Source:HGNC Symbol;Acc:HGNC:4395]
CCR4	-5.66365	2.71462e-20	1.18914e-18	C-C motif chemokine receptor 4 [Source:HGNC Symbol;Acc:HGNC:1605]
CD2	-5.65353	7.86794e-50	2.35817e-47	CD2 molecule [Source:HGNC Symbol;Acc:HGNC:1639]
OLFM1	-5.62276	0.0100772	0.0298472	olfactomedin 1 [Source:HGNC Symbol;Acc:HGNC:17187]
ADGRG7	-5.60233	0.00210989	0.00794299	adhesion G protein-coupled receptor G7 [Source:HGNC Symbol;Acc:HGNC:19241]
SYNPR	-5.59762	0.00360536	0.0125702	synaptoporin [Source:HGNC Symbol;Acc:HGNC:16507]
LINC02324	-5.58704	2.39211e-29	2.00327e-27	long intergenic non-protein coding RNA 2324 [Source:HGNC Symbol;Acc:HGNC:53244]
HRCT1	-5.56206	0.0100661	0.0298196	histidine rich carboxyl terminus 1 [Source:HGNC Symbol;Acc:HGNC:33872]
CPNE5	-5.56184	1.28947e-67	7.34312e-65	copine 5 [Source:HGNC Symbol;Acc:HGNC:2318]
IFNB1	-5.53934	0.00393766	0.0135354	interferon beta 1 [Source:HGNC Symbol;Acc:HGNC:5434]
GRIK3	-5.52309	1.0142e-25	7.04334e-24	glutamate ionotropic receptor kainate type subunit 3 [Source:HGNC Symbol;Acc:HGNC:4581]
HBA1	-5.4834	4.2823e-146	1.21931e-142	hemoglobin subunit alpha 1 [Source:HGNC Symbol;Acc:HGNC:4823]
UPK1A-AS1	-5.47842	5.08004e-24	3.03453e-22	UPK1A antisense RNA 1 [Source:HGNC Symbol;Acc:HGNC:40603]
IGSF11	-5.44366	6.30272e-12	1.17936e-10	immunoglobulin superfamily member 11 [Source:HGNC Symbol;Acc:HGNC:16669]
RHBDL3	-5.44326	8.44046e-45	2.05995e-42	rhomboid like 3 [Source:HGNC Symbol;Acc:HGNC:16502]
GALNT15	-5.4268	0.00403736	0.0138253	polypeptide N-acetylgalactosaminyltransferase 15 [Source:HGNC Symbol;Acc:HGNC:21531]
TMEM233	-5.42445	0.00328968	0.0116358	transmembrane protein 233 [Source:HGNC Symbol;Acc:HGNC:37219]
HBZ	-5.41667	1.15996e-122	2.47709e-119	hemoglobin subunit zeta [Source:HGNC Symbol;Acc:HGNC:4835]
MAGEB4	-5.41618	0.00433736	0.0146906	MAGE family member B4 [Source:HGNC Symbol;Acc:HGNC:6811]
HBA2	-5.35983	6.0545e-152	2.0687e-148	hemoglobin subunit alpha 2 [Source:HGNC Symbol;Acc:HGNC:4824]
FASLG	-5.35754	0.00391702	0.0134755	Fas ligand [Source:HGNC Symbol;Acc:HGNC:11936]
MIR210	-5.3562	0.00390324	0.0134333
PKHD1L1	-5.35138	5.35574e-83	4.57487e-80	PKHD1 like 1 [Source:HGNC Symbol;Acc:HGNC:20313]
TNFAIP8L3	-5.33895	0.00226468	0.00845309	TNF alpha induced protein 8 like 3 [Source:HGNC Symbol;Acc:HGNC:20620]
LINC01973	-5.29835	0.00787211	0.0243108	long intergenic non-protein coding RNA 1973 [Source:HGNC Symbol;Acc:HGNC:52800]
KCNJ15	-5.2478	0.00995866	0.0295782	potassium inwardly rectifying channel subfamily J member 15 [Source:HGNC Symbol;Acc:HGNC:6261]
RLN3	-5.24611	8.40148e-06	5.93594e-05
MIR9-1HG	-5.24199	1.30825e-12	2.64811e-11	MIR9-1 host gene [Source:HGNC Symbol;Acc:HGNC:30780]
CCDC175	-5.2287	0.00227486	0.00848368	coiled-coil domain containing 175 [Source:HGNC Symbol;Acc:HGNC:19847]
SND1-IT1	-5.20346	0.00593085	0.019179	SND1 intronic transcript 1 [Source:HGNC Symbol;Acc:HGNC:24158]
PPBP	-5.17928	2.1712e-87	2.64949e-84	pro-platelet basic protein [Source:HGNC Symbol;Acc:HGNC:9240]
TCERG1L	-5.15107	1.2247e-14	3.18945e-13	transcription elongation regulator 1 like [Source:HGNC Symbol;Acc:HGNC:23533]
C10orf71	-5.08711	1.21835e-26	8.78243e-25	chromosome 10 open reading frame 71 [Source:HGNC Symbol;Acc:HGNC:26973]
PROKR1	-5.08483	4.29358e-11	7.29141e-10	prokineticin receptor 1 [Source:HGNC Symbol;Acc:HGNC:4524]
ANK1	-5.04584	6.71228e-159	5.73363e-155	ankyrin 1 [Source:HGNC Symbol;Acc:HGNC:492]
CXCR1	-5.04477	0.00474777	0.0158699	C-X-C motif chemokine receptor 1 [Source:HGNC Symbol;Acc:HGNC:6026]
HBG1	-5.02714	7.3641e-52	2.28742e-49	hemoglobin subunit gamma 1 [Source:HGNC Symbol;Acc:HGNC:4831]
LINC00520	-5.01582	9.48102e-16	2.78784e-14	long intergenic non-protein coding RNA 520 [Source:HGNC Symbol;Acc:HGNC:19843]
ABLIM3	-5.00561	6.18586e-29	5.10528e-27	actin binding LIM protein family member 3 [Source:HGNC Symbol;Acc:HGNC:29132]
CALHM5	-4.99956	9.26132e-21	4.23049e-19	calcium homeostasis modulator family member 5 [Source:HGNC Symbol;Acc:HGNC:21568]
GMNC	-4.9737	0.0107489	0.0314711	geminin coiled-coil domain containing [Source:HGNC Symbol;Acc:HGNC:40049]
H2BC14	-4.95583	0.0117851	0.0338837	H2B clustered histone 14 [Source:HGNC Symbol;Acc:HGNC:4750]
HBG2	-4.95568	4.13479e-37	6.0375e-35	hemoglobin subunit gamma 2 [Source:HGNC Symbol;Acc:HGNC:4832]
LRAT	-4.94708	0.00468683	0.0156877	lecithin retinol acyltransferase [Source:HGNC Symbol;Acc:HGNC:6685]
C4orf54	-4.93808	0.00656035	0.0208283	chromosome 4 open reading frame 54 [Source:HGNC Symbol;Acc:HGNC:27741]
BEND2	-4.93296	8.18402e-17	2.67846e-15	BEN domain containing 2 [Source:HGNC Symbol;Acc:HGNC:28509]
CALB2	-4.91196	7.85811e-09	9.61662e-08	calbindin 2 [Source:HGNC Symbol;Acc:HGNC:1435]
DMBT1	-4.90673	0.00796026	0.0245296	deleted in malignant brain tumors 1 [Source:HGNC Symbol;Acc:HGNC:2926]
RGS6	-4.88735	1.8725e-83	1.68368e-80	regulator of G protein signaling 6 [Source:HGNC Symbol;Acc:HGNC:10002]
SLC6A2	-4.86721	6.84026e-09	8.41246e-08	solute carrier family 6 member 2 [Source:HGNC Symbol;Acc:HGNC:11048]
POF1B	-4.83986	2.47657e-16	7.74904e-15	POF1B actin binding protein [Source:HGNC Symbol;Acc:HGNC:13711]
MYBPHL	-4.83585	1.35319e-16	4.34547e-15	myosin binding protein H like [Source:HGNC Symbol;Acc:HGNC:30434]
ATP2B2	-4.80703	5.05818e-33	5.3342e-31	ATPase plasma membrane Ca2+ transporting 2 [Source:HGNC Symbol;Acc:HGNC:815]
CD96	-4.7983	2.7787e-18	1.03876e-16	CD96 molecule [Source:HGNC Symbol;Acc:HGNC:16892]
RAX	-4.7894	0.0118222	0.0339788	retina and anterior neural fold homeobox [Source:HGNC Symbol;Acc:HGNC:18662]
ENO2	-4.78543	2.83454e-47	7.93856e-45	enolase 2 [Source:HGNC Symbol;Acc:HGNC:3353]
FAM178B	-4.68565	4.83402e-09	6.06792e-08	family with sequence similarity 178 member B [Source:HGNC Symbol;Acc:HGNC:28036]
HEMGN	-4.67529	8.59821e-94	1.33538e-90	hemogen [Source:HGNC Symbol;Acc:HGNC:17509]
SLC7A9	-4.67475	0.00645048	0.0205405	solute carrier family 7 member 9 [Source:HGNC Symbol;Acc:HGNC:11067]
CABP7	-4.67168	0.0121205	0.0346821	calcium binding protein 7 [Source:HGNC Symbol;Acc:HGNC:20834]
GJB2	-4.66105	0.0146288	0.0405844	gap junction protein beta 2 [Source:HGNC Symbol;Acc:HGNC:4284]
CXCL11	-4.6575	1.74114e-09	2.34218e-08	C-X-C motif chemokine ligand 11 [Source:HGNC Symbol;Acc:HGNC:10638]
C5orf63	-4.56271	2.79082e-05	0.000175676	chromosome 5 open reading frame 63 [Source:HGNC Symbol;Acc:HGNC:40051]
GP5	-4.56044	5.47151e-64	2.59654e-61	glycoprotein V platelet [Source:HGNC Symbol;Acc:HGNC:4443]
GCKR	-4.55477	1.55525e-42	3.32123e-40	glucokinase regulator [Source:HGNC Symbol;Acc:HGNC:4196]
SLC6A10P	-4.54362	1.47333e-09	2.0056e-08
FRMPD3	-4.52936	5.81489e-09	7.22484e-08	FERM and PDZ domain containing 3 [Source:HGNC Symbol;Acc:HGNC:29382]
ACCSL	-4.51648	1.08635e-12	2.21999e-11	1-aminocyclopropane-1-carboxylate synthase homolog (inactive) like [Source:HGNC Symbol;Acc:HGNC:34391]
CA1	-4.49756	6.77118e-07	5.9475e-06	carbonic anhydrase 1 [Source:HGNC Symbol;Acc:HGNC:1368]
PDE6A	-4.48655	7.59456e-06	5.40831e-05	phosphodiesterase 6A [Source:HGNC Symbol;Acc:HGNC:8785]
KCNA3	-4.46687	4.19077e-11	7.1381e-10	potassium voltage-gated channel subfamily A member 3 [Source:HGNC Symbol;Acc:HGNC:6221]
CD274	-4.45449	3.28065e-33	3.56985e-31	CD274 molecule [Source:HGNC Symbol;Acc:HGNC:17635]
ABCC3	-4.43999	1.19153e-93	1.69633e-90	ATP binding cassette subfamily C member 3 [Source:HGNC Symbol;Acc:HGNC:54]
EGR4	-4.42296	0.0013001	0.00521385
TMEM40	-4.41306	1.57921e-53	5.50598e-51	transmembrane protein 40 [Source:HGNC Symbol;Acc:HGNC:25620]
TEX49	-4.39558	3.27845e-06	2.50487e-05	testis expressed 49 [Source:HGNC Symbol;Acc:HGNC:48628]
ENKUR	-4.39357	1.3304e-40	2.44392e-38	enkurin, TRPC channel interacting protein [Source:HGNC Symbol;Acc:HGNC:28388]
CCDC184	-4.39252	0.00872085	0.0264208	coiled-coil domain containing 184 [Source:HGNC Symbol;Acc:HGNC:33749]
CLEC1B	-4.36412	1.43574e-23	8.14887e-22	C-type lectin domain family 1 member B [Source:HGNC Symbol;Acc:HGNC:24356]
SPTA1	-4.33912	4.19569e-55	1.59287e-52	spectrin alpha, erythrocytic 1 [Source:HGNC Symbol;Acc:HGNC:11272]
KCNS3	-4.33213	1.31335e-05	8.90369e-05	potassium voltage-gated channel modifier subfamily S member 3 [Source:HGNC Symbol;Acc:HGNC:6302]
GFAP	-4.32518	4.13e-11	7.04162e-10	glial fibrillary acidic protein [Source:HGNC Symbol;Acc:HGNC:4235]
IDO1	-4.31538	3.91993e-05	0.000238321	indoleamine 2,3-dioxygenase 1 [Source:HGNC Symbol;Acc:HGNC:6059]
IRX3	-4.31494	1.4805e-85	1.6862e-82	iroquois homeobox 3 [Source:HGNC Symbol;Acc:HGNC:14360]
CD40LG	-4.27896	2.93157e-18	1.09351e-16	CD40 ligand [Source:HGNC Symbol;Acc:HGNC:11935]
INSYN2A	-4.26247	2.93204e-19	1.18981e-17	inhibitory synaptic factor 2A [Source:HGNC Symbol;Acc:HGNC:33859]
PF4	-4.26213	8.50422e-67	4.54019e-64	platelet factor 4 [Source:HGNC Symbol;Acc:HGNC:8861]
CXCL14	-4.25073	2.72375e-18	1.02495e-16	C-X-C motif chemokine ligand 14 [Source:HGNC Symbol;Acc:HGNC:10640]
UPK1B	-4.25033	0.00957947	0.0286655	uroplakin 1B [Source:HGNC Symbol;Acc:HGNC:12578]
GABBR2	-4.24423	3.60642e-08	3.97497e-07	gamma-aminobutyric acid type B receptor subunit 2 [Source:HGNC Symbol;Acc:HGNC:4507]
LY6G6F	-4.22942	1.03191e-46	2.71217e-44
EGFL6	-4.22445	2.37512e-09	3.11379e-08	EGF like domain multiple 6 [Source:HGNC Symbol;Acc:HGNC:3235]
OR51E1	-4.21227	1.39487e-20	6.22192e-19	olfactory receptor family 51 subfamily E member 1 [Source:HGNC Symbol;Acc:HGNC:15194]
C15orf54	-4.2072	2.2973e-17	8.07551e-16	chromosome 15 putative open reading frame 54 [Source:HGNC Symbol;Acc:HGNC:33797]
PDE5A	-4.20226	1.28588e-43	2.89052e-41	phosphodiesterase 5A [Source:HGNC Symbol;Acc:HGNC:8784]
RGS9	-4.19195	1.53594e-23	8.68873e-22	regulator of G protein signaling 9 [Source:HGNC Symbol;Acc:HGNC:10004]
SLC34A2	-4.18623	2.90893e-20	1.271e-18	solute carrier family 34 member 2 [Source:HGNC Symbol;Acc:HGNC:11020]
SV2C	-4.18481	9.19107e-11	1.49543e-09	synaptic vesicle glycoprotein 2C [Source:HGNC Symbol;Acc:HGNC:30670]
DNAJA4	-4.18259	2.8455e-17	9.85581e-16	DnaJ heat shock protein family (Hsp40) member A4 [Source:HGNC Symbol;Acc:HGNC:14885]
EPB42	-4.18096	1.1318e-23	6.46679e-22	erythrocyte membrane protein band 4.2 [Source:HGNC Symbol;Acc:HGNC:3381]
OPCML	-4.16756	0.000310093	0.00149693	opioid binding protein/cell adhesion molecule like [Source:HGNC Symbol;Acc:HGNC:8143]
SPTB	-4.16044	2.81502e-153	1.2023e-149	spectrin beta, erythrocytic [Source:HGNC Symbol;Acc:HGNC:11274]
SLC30A10	-4.15971	4.83518e-24	2.89839e-22	solute carrier family 30 member 10 [Source:HGNC Symbol;Acc:HGNC:25355]
IQCD	-4.14736	6.06938e-14	1.44615e-12	IQ motif containing D [Source:HGNC Symbol;Acc:HGNC:25168]
LRRC32	-4.14335	3.10754e-174	5.30892e-170	leucine rich repeat containing 32 [Source:HGNC Symbol;Acc:HGNC:4161]
TLCD4	-4.14084	1.82033e-31	1.73735e-29	TLC domain containing 4 [Source:HGNC Symbol;Acc:HGNC:26477]
HBE1	-4.14019	2.98283e-65	1.5442e-62	hemoglobin subunit epsilon 1 [Source:HGNC Symbol;Acc:HGNC:4830]
RNASE1	-4.13601	1.64346e-15	4.71087e-14	ribonuclease A family member 1, pancreatic [Source:HGNC Symbol;Acc:HGNC:10044]
ATP13A4	-4.13188	0.000179334	0.0009256	ATPase 13A4 [Source:HGNC Symbol;Acc:HGNC:25422]
PNCK	-4.12037	1.10862e-18	4.27534e-17	pregnancy up-regulated nonubiquitous CaM kinase [Source:HGNC Symbol;Acc:HGNC:13415]
MEIG1	-4.10549	0.00017848	0.000921753	meiosis/spermiogenesis associated 1 [Source:HGNC Symbol;Acc:HGNC:23429]
THBS1	-4.0893	4.06616e-72	2.89443e-69	thrombospondin 1 [Source:HGNC Symbol;Acc:HGNC:11785]
TUBB1	-4.06322	2.97148e-26	2.08908e-24	tubulin beta 1 class VI [Source:HGNC Symbol;Acc:HGNC:16257]
FSTL4	-4.06004	1.21518e-11	2.19684e-10	follistatin like 4 [Source:HGNC Symbol;Acc:HGNC:21389]
VNN1	-4.03494	7.29598e-37	1.03012e-34	vanin 1 [Source:HGNC Symbol;Acc:HGNC:12705]
MIR3681HG	-3.99578	0.00400071	0.0137135	MIR3681 host gene [Source:HGNC Symbol;Acc:HGNC:52001]
PTGER3	-3.99047	1.54438e-15	4.43432e-14	prostaglandin E receptor 3 [Source:HGNC Symbol;Acc:HGNC:9595]
NBL1	-3.96257	0.000579213	0.00258898	NBL1, DAN family BMP antagonist [Source:HGNC Symbol;Acc:HGNC:7650]
HGD	-3.9604	5.72527e-28	4.46623e-26	homogentisate 1,2-dioxygenase [Source:HGNC Symbol;Acc:HGNC:4892]
TRAPPC3L	-3.9582	0.000140697	0.000743939	trafficking protein particle complex 3 like [Source:HGNC Symbol;Acc:HGNC:21090]
SCN3A	-3.95329	1.11344e-06	9.34282e-06	sodium voltage-gated channel alpha subunit 3 [Source:HGNC Symbol;Acc:HGNC:10590]
DMTN	-3.93597	3.5145e-106	6.00418e-103	dematin actin binding protein [Source:HGNC Symbol;Acc:HGNC:3382]
PRRT3-AS1	-3.91435	0.000499147	0.00227641	PRRT3 antisense RNA 1 [Source:HGNC Symbol;Acc:HGNC:41151]
SLC6A1	-3.91256	6.2131e-24	3.68558e-22	solute carrier family 6 member 1 [Source:HGNC Symbol;Acc:HGNC:11042]
LY6G6D	-3.90576	2.7659e-18	1.03852e-16
GJA5	-3.8986	3.70237e-40	6.45422e-38	gap junction protein alpha 5 [Source:HGNC Symbol;Acc:HGNC:4279]
IGFBP6	-3.87493	3.1448e-12	6.0502e-11	insulin like growth factor binding protein 6 [Source:HGNC Symbol;Acc:HGNC:5475]
ADCY8	-3.86596	1.38159e-08	1.63005e-07	adenylate cyclase 8 [Source:HGNC Symbol;Acc:HGNC:239]
H1-4	-3.85887	8.99167e-07	7.70766e-06	H1.4 linker histone, cluster member [Source:HGNC Symbol;Acc:HGNC:4718]
PTCRA	-3.83894	2.90212e-19	1.18047e-17	pre T cell antigen receptor alpha [Source:HGNC Symbol;Acc:HGNC:21290]
PLAAT5	-3.8373	0.000124503	0.00066594	phospholipase A and acyltransferase 5 [Source:HGNC Symbol;Acc:HGNC:24978]
KIF19	-3.83352	2.68566e-11	4.68181e-10	kinesin family member 19 [Source:HGNC Symbol;Acc:HGNC:26735]
RIMKLA	-3.82913	2.27897e-07	2.17265e-06	ribosomal modification protein rimK like family member A [Source:HGNC Symbol;Acc:HGNC:28725]
CXCL5	-3.81425	4.79172e-09	6.02811e-08	C-X-C motif chemokine ligand 5 [Source:HGNC Symbol;Acc:HGNC:10642]
KRTAP10-6	-3.8009	0.000795034	0.0034024	keratin associated protein 10-6 [Source:HGNC Symbol;Acc:HGNC:20523]
NR0B1	-3.79686	0.000680629	0.00296478	nuclear receptor subfamily 0 group B member 1 [Source:HGNC Symbol;Acc:HGNC:7960]
ANKRD45	-3.78923	1.85054e-18	7.00989e-17	ankyrin repeat domain 45 [Source:HGNC Symbol;Acc:HGNC:24786]
LINGO1-AS1	-3.78269	4.79843e-08	5.14604e-07	LINGO1 antisense RNA 1 [Source:HGNC Symbol;Acc:HGNC:27368]
ST6GALNAC1	-3.7809	1.44567e-10	2.27629e-09	ST6 N-acetylgalactosaminide alpha-2,6-sialyltransferase 1 [Source:HGNC Symbol;Acc:HGNC:23614]
RSPO2	-3.77651	0.000784155	0.00335836	R-spondin 2 [Source:HGNC Symbol;Acc:HGNC:28583]
AQP10	-3.77558	7.73219e-37	1.08276e-34	aquaporin 10 [Source:HGNC Symbol;Acc:HGNC:16029]
H1-3	-3.76691	0.000452673	0.00209013	H1.3 linker histone, cluster member [Source:HGNC Symbol;Acc:HGNC:4717]
AHSP	-3.74699	3.95554e-13	8.54318e-12	alpha hemoglobin stabilizing protein [Source:HGNC Symbol;Acc:HGNC:18075]
RHD	-3.73448	2.46523e-71	1.55985e-68	Rh blood group D antigen [Source:HGNC Symbol;Acc:HGNC:10009]
PDZK1IP1	-3.73358	9.93875e-40	1.64848e-37	PDZK1 interacting protein 1 [Source:HGNC Symbol;Acc:HGNC:16887]
TRPC3	-3.73063	0.000446132	0.00206327	transient receptor potential cation channel subfamily C member 3 [Source:HGNC Symbol;Acc:HGNC:12335]
HPR	-3.72885	9.51915e-21	4.33667e-19	haptoglobin-related protein [Source:HGNC Symbol;Acc:HGNC:5156]
BGLT3	-3.71566	1.06844e-11	1.95012e-10	beta globin locus transcript 3 [Source:HGNC Symbol;Acc:HGNC:49033]
MYEOV	-3.70167	1.51687e-31	1.45586e-29	myeloma overexpressed [Source:HGNC Symbol;Acc:HGNC:7563]
BPIFB4	-3.69658	7.8722e-23	4.2292e-21	BPI fold containing family B member 4 [Source:HGNC Symbol;Acc:HGNC:16179]
RAD21L1	-3.67546	0.000616354	0.0027251	RAD21 cohesin complex component like 1 [Source:HGNC Symbol;Acc:HGNC:16271]
MGAM2	-3.67227	0.00026674	0.00130573
FAM30A	-3.64718	0.00184258	0.00708954
CAPN13	-3.62689	9.93328e-06	6.89838e-05	calpain 13 [Source:HGNC Symbol;Acc:HGNC:16663]
TUBA4B	-3.60723	2.10499e-25	1.41581e-23	tubulin alpha 4b [Source:HGNC Symbol;Acc:HGNC:18637]
LINC00989	-3.60565	4.81397e-22	2.43319e-20	long intergenic non-protein coding RNA 989 [Source:HGNC Symbol;Acc:HGNC:48918]
PPIEL	-3.60052	2.28212e-10	3.48416e-09	peptidylprolyl isomerase E like pseudogene [Source:HGNC Symbol;Acc:HGNC:33195]
LINC01121	-3.58165	0.000944391	0.00395538	long intergenic non-protein coding RNA 1121 [Source:HGNC Symbol;Acc:HGNC:49266]
FGF2	-3.56227	8.37673e-44	1.90811e-41	fibroblast growth factor 2 [Source:HGNC Symbol;Acc:HGNC:3676]
F2RL3	-3.54703	2.73684e-58	1.08735e-55	F2R like thrombin or trypsin receptor 3 [Source:HGNC Symbol;Acc:HGNC:3540]
LACTB2-AS1	-3.54542	0.00185178	0.00711396	LACTB2 antisense RNA 1 [Source:HGNC Symbol;Acc:HGNC:27841]
ST8SIA5	-3.5376	4.92612e-10	7.18684e-09	ST8 alpha-N-acetyl-neuraminide alpha-2,8-sialyltransferase 5 [Source:HGNC Symbol;Acc:HGNC:17827]
TMCC2	-3.51901	2.6441e-26	1.86661e-24	transmembrane and coiled-coil domain family 2 [Source:HGNC Symbol;Acc:HGNC:24239]
LTF	-3.50035	0.000678273	0.00295527	lactotransferrin [Source:HGNC Symbol;Acc:HGNC:6720]
SNPH	-3.47583	6.12344e-40	1.04613e-37	syntaphilin [Source:HGNC Symbol;Acc:HGNC:15931]
C4A	-3.47447	8.74705e-61	3.93249e-58	complement C4A (Rodgers blood group) [Source:HGNC Symbol;Acc:HGNC:1323]
CCL5	-3.4678	3.53284e-34	4.13391e-32
C4B	-3.44568	3.36634e-63	1.55434e-60
C1orf116	-3.42463	1.83315e-71	1.20452e-68	chromosome 1 open reading frame 116 [Source:HGNC Symbol;Acc:HGNC:28667]
SP8	-3.41984	5.88042e-08	6.2128e-07	Sp8 transcription factor [Source:HGNC Symbol;Acc:HGNC:19196]
PAGE2B	-3.3908	1.88786e-05	0.000123666	PAGE family member 2B [Source:HGNC Symbol;Acc:HGNC:31805]
PTH2	-3.3898	1.28017e-23	7.29014e-22	parathyroid hormone 2 [Source:HGNC Symbol;Acc:HGNC:30828]
ACSM4	-3.3836	0.00320076	0.0113401	acyl-CoA synthetase medium chain family member 4 [Source:HGNC Symbol;Acc:HGNC:32016]
SGCZ	-3.38155	1.09815e-14	2.86424e-13	sarcoglycan zeta [Source:HGNC Symbol;Acc:HGNC:14075]
SLC17A7	-3.37881	2.65349e-14	6.59858e-13	solute carrier family 17 member 7 [Source:HGNC Symbol;Acc:HGNC:16704]
H2BC17	-3.35012	6.12311e-15	1.64219e-13	H2B clustered histone 17 [Source:HGNC Symbol;Acc:HGNC:4758]
GCOM1	-3.34008	2.11276e-44	5.01312e-42	GRINL1A complex locus 1 [Source:HGNC Symbol;Acc:HGNC:26424]
CABCOCO1	-3.33755	4.06621e-07	3.70887e-06	ciliary associated calcium binding coiled-coil 1 [Source:HGNC Symbol;Acc:HGNC:28678]
LIPC	-3.33218	3.49214e-11	6.00198e-10	lipase C, hepatic type [Source:HGNC Symbol;Acc:HGNC:6619]
NHLH1	-3.3317	4.74687e-15	1.29339e-13	nescient helix-loop-helix 1 [Source:HGNC Symbol;Acc:HGNC:7817]
FAXDC2	-3.32823	4.10584e-36	5.48001e-34	fatty acid hydroxylase domain containing 2 [Source:HGNC Symbol;Acc:HGNC:1334]
SDR9C7	-3.3052	0.00350626	0.0122823	short chain dehydrogenase/reductase family 9C member 7 [Source:HGNC Symbol;Acc:HGNC:29958]
MSC-AS1	-3.29444	2.48529e-08	2.82118e-07	MSC antisense RNA 1 [Source:HGNC Symbol;Acc:HGNC:48724]
BPIFB3	-3.29286	1.14182e-26	8.30082e-25	BPI fold containing family B member 3 [Source:HGNC Symbol;Acc:HGNC:16178]
AFAP1	-3.28254	1.22115e-60	5.34927e-58	actin filament associated protein 1 [Source:HGNC Symbol;Acc:HGNC:24017]
PGLYRP3	-3.26969	0.00102619	0.00424079	peptidoglycan recognition protein 3 [Source:HGNC Symbol;Acc:HGNC:30014]
NAV2	-3.26551	4.75313e-10	6.95439e-09	neuron navigator 2 [Source:HGNC Symbol;Acc:HGNC:15997]
DHRS3	-3.26484	8.60916e-29	7.03727e-27	dehydrogenase/reductase 3 [Source:HGNC Symbol;Acc:HGNC:17693]
ALDH1A1	-3.26071	6.03416e-38	9.1228e-36	aldehyde dehydrogenase 1 family member A1 [Source:HGNC Symbol;Acc:HGNC:402]
VEPH1	-3.24859	5.3663e-20	2.29194e-18	ventricular zone expressed PH domain containing 1 [Source:HGNC Symbol;Acc:HGNC:25735]
TSPAN7	-3.23397	1.35837e-21	6.66851e-20	tetraspanin 7 [Source:HGNC Symbol;Acc:HGNC:11854]
HPSE	-3.23288	1.20725e-56	4.68741e-54	heparanase [Source:HGNC Symbol;Acc:HGNC:5164]
H2BC6	-3.22022	5.45895e-07	4.8548e-06	H2B clustered histone 6 [Source:HGNC Symbol;Acc:HGNC:4753]
MGAT5B	-3.21613	4.54648e-37	6.58237e-35	alpha-1,6-mannosylglycoprotein 6-beta-N-acetylglucosaminyltransferase B [Source:HGNC Symbol;Acc:HGNC:24140]
LRRC75A	-3.19892	4.03021e-31	3.74196e-29	leucine rich repeat containing 75A [Source:HGNC Symbol;Acc:HGNC:32403]
LTBP1	-3.18963	1.14086e-54	4.23704e-52	latent transforming growth factor beta binding protein 1 [Source:HGNC Symbol;Acc:HGNC:6714]
ALOX15B	-3.18775	0.000566518	0.00254069	arachidonate 15-lipoxygenase type B [Source:HGNC Symbol;Acc:HGNC:434]
NDST3	-3.18212	2.59097e-15	7.25643e-14	N-deacetylase and N-sulfotransferase 3 [Source:HGNC Symbol;Acc:HGNC:7682]
TNNI3	-3.17099	8.07895e-47	2.15658e-44	troponin I3, cardiac type [Source:HGNC Symbol;Acc:HGNC:11947]
CNGA1	-3.15928	6.10283e-06	4.4197e-05	cyclic nucleotide gated channel subunit alpha 1 [Source:HGNC Symbol;Acc:HGNC:2148]
NBPF6	-3.15616	6.10245e-14	1.45201e-12	NBPF member 6 [Source:HGNC Symbol;Acc:HGNC:31988]
GDF3	-3.15504	5.40894e-08	5.75024e-07	growth differentiation factor 3 [Source:HGNC Symbol;Acc:HGNC:4218]
CADM2	-3.13698	1.98716e-40	3.57353e-38	cell adhesion molecule 2 [Source:HGNC Symbol;Acc:HGNC:29849]
TRIM63	-3.13316	1.08626e-11	1.98055e-10	tripartite motif containing 63 [Source:HGNC Symbol;Acc:HGNC:16007]
MAPK4	-3.13261	1.93715e-46	5.01429e-44	mitogen-activated protein kinase 4 [Source:HGNC Symbol;Acc:HGNC:6878]
MUC15	-3.12565	0.00434052	0.0146926	mucin 15, cell surface associated [Source:HGNC Symbol;Acc:HGNC:14956]
H4C1	-3.11642	0.0116016	0.0335084	H4 clustered histone 1 [Source:HGNC Symbol;Acc:HGNC:4781]
TPBGL	-3.11404	0.00474184	0.0158563	trophoblast glycoprotein like [Source:HGNC Symbol;Acc:HGNC:44159]
GSTA1	-3.11105	1.07926e-08	1.29572e-07	glutathione S-transferase alpha 1 [Source:HGNC Symbol;Acc:HGNC:4626]
MPP7	-3.1071	3.06471e-45	7.58804e-43	membrane palmitoylated protein 7 [Source:HGNC Symbol;Acc:HGNC:26542]
DNM3	-3.10493	3.88306e-28	3.0701e-26	dynamin 3 [Source:HGNC Symbol;Acc:HGNC:29125]
SLC4A1	-3.09769	7.75959e-12	1.43468e-10	solute carrier family 4 member 1 (Diego blood group) [Source:HGNC Symbol;Acc:HGNC:11027]
TSC22D3	-3.08656	9.67586e-40	1.62061e-37	TSC22 domain family member 3 [Source:HGNC Symbol;Acc:HGNC:3051]
CEACAM18	-3.08526	0.00116386	0.00473078	CEA cell adhesion molecule 18 [Source:HGNC Symbol;Acc:HGNC:31949]
LINC00504	-3.08514	1.08767e-12	2.22005e-11	long intergenic non-protein coding RNA 504 [Source:HGNC Symbol;Acc:HGNC:43555]
ADORA2A	-3.07795	0.000291571	0.00141592	adenosine A2a receptor [Source:HGNC Symbol;Acc:HGNC:263]
PCED1B	-3.07705	1.17728e-19	4.91751e-18	PC-esterase domain containing 1B [Source:HGNC Symbol;Acc:HGNC:28255]
GSTT2B	-3.06808	3.67992e-09	4.71626e-08	glutathione S-transferase theta 2B [Source:HGNC Symbol;Acc:HGNC:33437]
TMEFF2	-3.06442	0.000569147	0.00255071	transmembrane protein with EGF like and two follistatin like domains 2 [Source:HGNC Symbol;Acc:HGNC:11867]
HEPHL1	-3.05258	2.84373e-08	3.192e-07	hephaestin like 1 [Source:HGNC Symbol;Acc:HGNC:30477]
AMHR2	-3.05233	8.19572e-42	1.62809e-39	anti-Mullerian hormone receptor type 2 [Source:HGNC Symbol;Acc:HGNC:465]
H3C12	-3.04103	0.000101607	0.000555297	H3 clustered histone 12 [Source:HGNC Symbol;Acc:HGNC:4774]
ITGB5	-3.037	6.57225e-47	1.78223e-44	integrin subunit beta 5 [Source:HGNC Symbol;Acc:HGNC:6160]
VPS37D	-3.03401	6.47919e-06	4.66065e-05	VPS37D subunit of ESCRT-I [Source:HGNC Symbol;Acc:HGNC:18287]
LGALSL	-3.03278	6.86391e-44	1.58464e-41	galectin like [Source:HGNC Symbol;Acc:HGNC:25012]
C11orf87	-3.0321	3.71777e-05	0.000227487	chromosome 11 open reading frame 87 [Source:HGNC Symbol;Acc:HGNC:33788]
KLHDC8A	-3.02856	3.67183e-05	0.000224998	kelch domain containing 8A [Source:HGNC Symbol;Acc:HGNC:25573]
TSPAN33	-3.02752	9.43194e-37	1.31004e-34	tetraspanin 33 [Source:HGNC Symbol;Acc:HGNC:28743]
LINC00964	-3.02625	0.00112464	0.00458747	long intergenic non-protein coding RNA 964 [Source:HGNC Symbol;Acc:HGNC:27226]
TNFRSF11A	-3.02492	2.9563e-21	1.40684e-19	TNF receptor superfamily member 11a [Source:HGNC Symbol;Acc:HGNC:11908]
CAT	-3.02299	4.84313e-07	4.34788e-06	catalase [Source:HGNC Symbol;Acc:HGNC:1516]
ATP8A2	-3.01251	2.26171e-15	6.3972e-14	ATPase phospholipid transporting 8A2 [Source:HGNC Symbol;Acc:HGNC:13533]
SYNPO2L	-3.01192	3.02797e-19	1.22582e-17	synaptopodin 2 like [Source:HGNC Symbol;Acc:HGNC:23532]
ATP1B2	-3.01071	4.69632e-20	2.02939e-18	ATPase Na+/K+ transporting subunit beta 2 [Source:HGNC Symbol;Acc:HGNC:805]
C4orf47	-3.01051	0.0139614	0.0390435	chromosome 4 open reading frame 47 [Source:HGNC Symbol;Acc:HGNC:34346]
GRAP2	-3.00869	1.04389e-38	1.63613e-36	GRB2 related adaptor protein 2 [Source:HGNC Symbol;Acc:HGNC:4563]
IFT74-AS1	-2.99819	0.00360642	0.0125713	IFT74 antisense RNA 1 [Source:HGNC Symbol;Acc:HGNC:49806]
PPP1R14C	-2.99333	2.30747e-17	8.09463e-16	protein phosphatase 1 regulatory inhibitor subunit 14C [Source:HGNC Symbol;Acc:HGNC:14952]
MFAP3L	-2.98705	6.36612e-25	4.13532e-23	microfibril associated protein 3 like [Source:HGNC Symbol;Acc:HGNC:29083]
MYZAP	-2.98431	7.17048e-36	9.35119e-34	myocardial zonula adherens protein [Source:HGNC Symbol;Acc:HGNC:43444]
CD28	-2.98299	0.0181976	0.0484551	CD28 molecule [Source:HGNC Symbol;Acc:HGNC:1653]
NLRC5	-2.98225	2.59722e-60	1.10927e-57	NLR family CARD domain containing 5 [Source:HGNC Symbol;Acc:HGNC:29933]
NBPF4	-2.97505	1.35349e-08	1.60132e-07	NBPF member 4 [Source:HGNC Symbol;Acc:HGNC:26550]
CD22	-2.9669	8.25915e-19	3.21411e-17	CD22 molecule [Source:HGNC Symbol;Acc:HGNC:1643]
SLC6A8	-2.95992	2.24209e-14	5.6164e-13	solute carrier family 6 member 8 [Source:HGNC Symbol;Acc:HGNC:11055]
CTTN	-2.95886	4.27502e-11	7.26711e-10	cortactin [Source:HGNC Symbol;Acc:HGNC:3338]
OSBP2	-2.95717	4.47614e-31	4.13353e-29	oxysterol binding protein 2 [Source:HGNC Symbol;Acc:HGNC:8504]
KCNN3	-2.95373	1.48941e-12	2.97256e-11	potassium calcium-activated channel subfamily N member 3 [Source:HGNC Symbol;Acc:HGNC:6292]
TUBA4A	-2.94999	5.33974e-59	2.22498e-56	tubulin alpha 4a [Source:HGNC Symbol;Acc:HGNC:12407]
NFASC	-2.94811	0.000267965	0.00130944	neurofascin [Source:HGNC Symbol;Acc:HGNC:29866]
RLN1	-2.93539	0.00232568	0.00864864	relaxin 1 [Source:HGNC Symbol;Acc:HGNC:10026]
CMTM5	-2.93404	3.42702e-79	2.66124e-76	CKLF like MARVEL transmembrane domain containing 5 [Source:HGNC Symbol;Acc:HGNC:19176]
DHDH	-2.92315	1.03082e-07	1.047e-06	dihydrodiol dehydrogenase [Source:HGNC Symbol;Acc:HGNC:17887]
S100A5	-2.91964	0.000553775	0.00249294	S100 calcium binding protein A5 [Source:HGNC Symbol;Acc:HGNC:10495]
TFPI2	-2.91807	1.15969e-09	1.60682e-08	tissue factor pathway inhibitor 2 [Source:HGNC Symbol;Acc:HGNC:11761]
FLJ31104	-2.91774	8.43016e-06	5.94882e-05	uncharacterized LOC441072 [Source:NCBI gene (formerly Entrezgene);Acc:441072]
CHST2	-2.91686	4.19566e-67	2.31222e-64	carbohydrate sulfotransferase 2 [Source:HGNC Symbol;Acc:HGNC:1970]
CLSTN2	-2.91033	1.429e-10	2.25212e-09	calsyntenin 2 [Source:HGNC Symbol;Acc:HGNC:17448]
SLC8A3	-2.90575	2.84482e-23	1.57795e-21	solute carrier family 8 member A3 [Source:HGNC Symbol;Acc:HGNC:11070]
REEP1	-2.90425	1.42519e-05	9.59714e-05	receptor accessory protein 1 [Source:HGNC Symbol;Acc:HGNC:25786]
FXYD7	-2.89645	4.98728e-06	3.67253e-05	FXYD domain containing ion transport regulator 7 [Source:HGNC Symbol;Acc:HGNC:4034]
LRRIQ3	-2.89586	1.22288e-05	8.35002e-05	leucine rich repeats and IQ motif containing 3 [Source:HGNC Symbol;Acc:HGNC:28318]
MYO1A	-2.89146	0.000149122	0.000783636	myosin IA [Source:HGNC Symbol;Acc:HGNC:7595]
METTL27	-2.88983	0.0130861	0.0369648	methyltransferase like 27 [Source:HGNC Symbol;Acc:HGNC:19068]
HBB	-2.87442	1.57151e-07	1.54742e-06	hemoglobin subunit beta [Source:HGNC Symbol;Acc:HGNC:4827]
PLEKHA7	-2.87113	4.10012e-36	5.48001e-34	pleckstrin homology domain containing A7 [Source:HGNC Symbol;Acc:HGNC:27049]
H2BC11	-2.8667	1.8696e-27	1.42591e-25	H2B clustered histone 11 [Source:HGNC Symbol;Acc:HGNC:4761]
TNXB	-2.86175	1.07615e-15	3.14812e-14	tenascin XB [Source:HGNC Symbol;Acc:HGNC:11976]
SNORA11	-2.85461	0.00281714	0.0101923	small nucleolar RNA, H/ACA box 11 [Source:HGNC Symbol;Acc:HGNC:32599]
IL9R	-2.8531	3.26774e-09	4.20694e-08
CDKN2C	-2.85181	4.14674e-44	9.7045e-42	cyclin dependent kinase inhibitor 2C [Source:HGNC Symbol;Acc:HGNC:1789]
COL18A1-AS2	-2.81528	0.0187435	0.0496331	COL18A1 antisense RNA 2 [Source:HGNC Symbol;Acc:HGNC:40155]
DPF3	-2.81288	2.49287e-24	1.56001e-22	double PHD fingers 3 [Source:HGNC Symbol;Acc:HGNC:17427]
NR5A1	-2.81077	4.05541e-07	3.701e-06	nuclear receptor subfamily 5 group A member 1 [Source:HGNC Symbol;Acc:HGNC:7983]
FZD5	-2.80818	1.18621e-68	6.98802e-66	frizzled class receptor 5 [Source:HGNC Symbol;Acc:HGNC:4043]
RIPOR3	-2.80797	8.63918e-19	3.35436e-17	RIPOR family member 3 [Source:HGNC Symbol;Acc:HGNC:16168]
ENDOD1	-2.80554	2.49072e-22	1.28554e-20	endonuclease domain containing 1 [Source:HGNC Symbol;Acc:HGNC:29129]
ADRA2A	-2.80112	2.491e-85	2.65976e-82	adrenoceptor alpha 2A [Source:HGNC Symbol;Acc:HGNC:281]
GFY	-2.79554	2.41566e-17	8.4568e-16	golgi associated olfactory signaling regulator [Source:HGNC Symbol;Acc:HGNC:44663]
IMPG2	-2.7886	0.000909914	0.00383634	interphotoreceptor matrix proteoglycan 2 [Source:HGNC Symbol;Acc:HGNC:18362]
RAB30	-2.78603	1.33087e-11	2.38579e-10	RAB30, member RAS oncogene family [Source:HGNC Symbol;Acc:HGNC:9770]
RD3L	-2.78319	2.68642e-05	0.000169855	retinal degeneration 3 like [Source:HGNC Symbol;Acc:HGNC:40912]
SLC30A2	-2.78266	4.34538e-20	1.88417e-18	solute carrier family 30 member 2 [Source:HGNC Symbol;Acc:HGNC:11013]
SERPINE1	-2.77537	1.0476e-10	1.6916e-09	serpin family E member 1 [Source:HGNC Symbol;Acc:HGNC:8583]
N4BP3	-2.76525	6.77258e-15	1.80785e-13	NEDD4 binding protein 3 [Source:HGNC Symbol;Acc:HGNC:29852]
CDKN2D	-2.7651	4.37063e-75	3.24643e-72	cyclin dependent kinase inhibitor 2D [Source:HGNC Symbol;Acc:HGNC:1790]
ABLIM1	-2.76194	1.00439e-12	2.06487e-11	actin binding LIM protein 1 [Source:HGNC Symbol;Acc:HGNC:78]
TLR5	-2.76115	1.76931e-27	1.36157e-25	toll like receptor 5 [Source:HGNC Symbol;Acc:HGNC:11851]
ANO2	-2.76113	0.00118987	0.00482615	anoctamin 2 [Source:HGNC Symbol;Acc:HGNC:1183]
KEL	-2.75819	6.2761e-37	9.01015e-35	Kell metallo-endopeptidase (Kell blood group) [Source:HGNC Symbol;Acc:HGNC:6308]
SLC39A4	-2.74728	6.26326e-27	4.61214e-25	solute carrier family 39 member 4 [Source:HGNC Symbol;Acc:HGNC:17129]
SFRP1	-2.70841	6.38315e-08	6.7025e-07	secreted frizzled related protein 1 [Source:HGNC Symbol;Acc:HGNC:10776]
CRYM	-2.70753	1.63987e-34	2.00111e-32	crystallin mu [Source:HGNC Symbol;Acc:HGNC:2418]
ABCA6	-2.70201	0.000323542	0.00155264	ATP binding cassette subfamily A member 6 [Source:HGNC Symbol;Acc:HGNC:36]
C3orf20	-2.70013	7.08831e-31	6.40723e-29	chromosome 3 open reading frame 20 [Source:HGNC Symbol;Acc:HGNC:25320]
CTCFL	-2.69227	1.23134e-05	8.39768e-05	CCCTC-binding factor like [Source:HGNC Symbol;Acc:HGNC:16234]
KIAA0513	-2.6884	2.72694e-34	3.21291e-32	KIAA0513 [Source:HGNC Symbol;Acc:HGNC:29058]
AKR1C8P	-2.68787	0.00205909	0.00777745	aldo-keto reductase family 1 member C8, pseudogene [Source:HGNC Symbol;Acc:HGNC:23469]
ELOVL7	-2.6878	9.04756e-72	6.18274e-69	ELOVL fatty acid elongase 7 [Source:HGNC Symbol;Acc:HGNC:26292]
ETV7	-2.65049	0.00396792	0.0136092	ETS variant transcription factor 7 [Source:HGNC Symbol;Acc:HGNC:18160]
ITLN2	-2.65035	4.11069e-07	3.74145e-06	intelectin 2 [Source:HGNC Symbol;Acc:HGNC:20599]
SLC6A19	-2.64839	1.39756e-15	4.0331e-14	solute carrier family 6 member 19 [Source:HGNC Symbol;Acc:HGNC:27960]
APLP1	-2.64476	8.3359e-53	2.68699e-50	amyloid beta precursor like protein 1 [Source:HGNC Symbol;Acc:HGNC:597]
RFPL1	-2.64401	0.00868965	0.0263586	ret finger protein like 1 [Source:HGNC Symbol;Acc:HGNC:9977]
KDF1	-2.64159	0.0163382	0.0443261	keratinocyte differentiation factor 1 [Source:HGNC Symbol;Acc:HGNC:26624]
MAFF	-2.63704	8.24818e-40	1.39517e-37	MAF bZIP transcription factor F [Source:HGNC Symbol;Acc:HGNC:6780]
MSC	-2.6312	0.000185715	0.000954213	musculin [Source:HGNC Symbol;Acc:HGNC:7321]
HNF4A-AS1	-2.63099	3.89606e-05	0.000237122	HNF4A antisense RNA 1 [Source:HGNC Symbol;Acc:HGNC:49505]
H2BC9	-2.62581	1.1455e-11	2.07968e-10	H2B clustered histone 9 [Source:HGNC Symbol;Acc:HGNC:4755]
TJP2	-2.61848	3.62287e-17	1.23539e-15	tight junction protein 2 [Source:HGNC Symbol;Acc:HGNC:11828]
CMKLR1	-2.61821	2.93365e-14	7.25475e-13	chemerin chemokine-like receptor 1 [Source:HGNC Symbol;Acc:HGNC:2121]
MIR133A1HG	-2.61808	0.00999243	0.0296527	MIR133A1 host gene [Source:HGNC Symbol;Acc:HGNC:49594]
SLC35D3	-2.61739	3.06116e-27	2.31402e-25	solute carrier family 35 member D3 [Source:HGNC Symbol;Acc:HGNC:15621]
PSRC1	-2.61711	7.03291e-35	8.77009e-33	proline and serine rich coiled-coil 1 [Source:HGNC Symbol;Acc:HGNC:24472]
ITGB3	-2.61213	4.4679e-27	3.33317e-25	integrin subunit beta 3 [Source:HGNC Symbol;Acc:HGNC:6156]
ANKRD37	-2.6095	2.12555e-09	2.81495e-08	ankyrin repeat domain 37 [Source:HGNC Symbol;Acc:HGNC:29593]
EHD2	-2.60736	6.88906e-84	6.9231e-81	EH domain containing 2 [Source:HGNC Symbol;Acc:HGNC:3243]
PNMT	-2.60536	2.87028e-10	4.31274e-09	phenylethanolamine N-methyltransferase [Source:HGNC Symbol;Acc:HGNC:9160]
RGS13	-2.6044	0.00612527	0.0196848	regulator of G protein signaling 13 [Source:HGNC Symbol;Acc:HGNC:9995]
GNG11	-2.60381	1.4754e-22	7.75559e-21	G protein subunit gamma 11 [Source:HGNC Symbol;Acc:HGNC:4403]
ZSCAN4	-2.5978	0.00812868	0.024967	zinc finger and SCAN domain containing 4 [Source:HGNC Symbol;Acc:HGNC:23709]
RHCE	-2.59639	7.15566e-38	1.06302e-35	Rh blood group CcEe antigens [Source:HGNC Symbol;Acc:HGNC:10008]
EML6	-2.59023	3.06131e-12	5.90955e-11	EMAP like 6 [Source:HGNC Symbol;Acc:HGNC:35412]
UNC45B	-2.58961	8.90554e-15	2.34788e-13	unc-45 myosin chaperone B [Source:HGNC Symbol;Acc:HGNC:14304]
S1PR5	-2.58843	0.0148381	0.0410782	sphingosine-1-phosphate receptor 5 [Source:HGNC Symbol;Acc:HGNC:14299]
CFAP45	-2.58552	3.13891e-36	4.3246e-34	cilia and flagella associated protein 45 [Source:HGNC Symbol;Acc:HGNC:17229]
GYPA	-2.57944	6.57496e-17	2.16847e-15	glycophorin A (MNS blood group) [Source:HGNC Symbol;Acc:HGNC:4702]
LINC01814	-2.5749	4.85121e-13	1.03857e-11	long intergenic non-protein coding RNA 1814 [Source:HGNC Symbol;Acc:HGNC:52618]
NPC1L1	-2.55908	5.63535e-05	0.000329368	NPC1 like intracellular cholesterol transporter 1 [Source:HGNC Symbol;Acc:HGNC:7898]
ARPP21	-2.55378	0.0157304	0.0429774	cAMP regulated phosphoprotein 21 [Source:HGNC Symbol;Acc:HGNC:16968]
RFESD	-2.53618	3.27825e-19	1.31778e-17	Rieske Fe-S domain containing [Source:HGNC Symbol;Acc:HGNC:29587]
KLF2	-2.53133	2.38578e-19	9.79777e-18	Kruppel like factor 2 [Source:HGNC Symbol;Acc:HGNC:6347]
VNN2	-2.52737	0.0004934	0.00225381	vanin 2 [Source:HGNC Symbol;Acc:HGNC:12706]
LRRC3C	-2.52671	0.00746025	0.0232659	leucine rich repeat containing 3C [Source:HGNC Symbol;Acc:HGNC:40034]
TCF15	-2.52411	4.4721e-11	7.5795e-10	transcription factor 15 [Source:HGNC Symbol;Acc:HGNC:11627]
MYOM1	-2.52198	3.99251e-36	5.41333e-34	myomesin 1 [Source:HGNC Symbol;Acc:HGNC:7613]
EID3	-2.51537	7.09072e-06	5.0749e-05	EP300 interacting inhibitor of differentiation 3 [Source:HGNC Symbol;Acc:HGNC:32961]
LINC01216	-2.51192	0.00426976	0.0144962	long intergenic non-protein coding RNA 1216 [Source:HGNC Symbol;Acc:HGNC:41418]
LINC02694	-2.50889	2.72705e-33	3.00574e-31	long intergenic non-protein coding RNA 2694 [Source:HGNC Symbol;Acc:HGNC:33796]
SP6	-2.50852	5.90068e-12	1.10655e-10	Sp6 transcription factor [Source:HGNC Symbol;Acc:HGNC:14530]
SH3TC2	-2.50433	1.2487e-22	6.62507e-21	SH3 domain and tetratricopeptide repeats 2 [Source:HGNC Symbol;Acc:HGNC:29427]
EFNB1	-2.50073	2.14582e-49	6.32055e-47	ephrin B1 [Source:HGNC Symbol;Acc:HGNC:3226]
TEPP	-2.49553	0.00157182	0.00616885	testis, prostate and placenta expressed [Source:HGNC Symbol;Acc:HGNC:33745]
F2RL2	-2.49341	2.72391e-40	4.79744e-38	coagulation factor II thrombin receptor like 2 [Source:HGNC Symbol;Acc:HGNC:3539]
C11orf96	-2.49096	7.10482e-12	1.32077e-10	chromosome 11 open reading frame 96 [Source:HGNC Symbol;Acc:HGNC:38675]
LCN2	-2.4792	2.75194e-16	8.53252e-15	lipocalin 2 [Source:HGNC Symbol;Acc:HGNC:6526]
APOC3	-2.47631	0.0134195	0.0377317	apolipoprotein C3 [Source:HGNC Symbol;Acc:HGNC:610]
EPOR	-2.47389	1.19241e-58	4.85026e-56	erythropoietin receptor [Source:HGNC Symbol;Acc:HGNC:3416]
IRAG1	-2.47304	3.94341e-36	5.38954e-34	inositol 1,4,5-triphosphate receptor associated 1 [Source:HGNC Symbol;Acc:HGNC:7237]
UBASH3A	-2.46768	6.76823e-06	4.85426e-05	ubiquitin associated and SH3 domain containing A [Source:HGNC Symbol;Acc:HGNC:12462]
BNIP3	-2.4643	3.29408e-27	2.47912e-25	BCL2 interacting protein 3 [Source:HGNC Symbol;Acc:HGNC:1084]
ST8SIA1	-2.45804	9.84013e-07	8.35531e-06	ST8 alpha-N-acetyl-neuraminide alpha-2,8-sialyltransferase 1 [Source:HGNC Symbol;Acc:HGNC:10869]
GFRA3	-2.45661	7.59105e-11	1.24578e-09	GDNF family receptor alpha 3 [Source:HGNC Symbol;Acc:HGNC:4245]
PTHLH	-2.44322	0.0149512	0.0413043	parathyroid hormone like hormone [Source:HGNC Symbol;Acc:HGNC:9607]
LDHD	-2.43723	2.2937e-18	8.66936e-17	lactate dehydrogenase D [Source:HGNC Symbol;Acc:HGNC:19708]
EFCAB12	-2.43501	0.00210622	0.00793092	EF-hand calcium binding domain 12 [Source:HGNC Symbol;Acc:HGNC:28061]
PDE2A	-2.43069	8.37476e-17	2.73565e-15	phosphodiesterase 2A [Source:HGNC Symbol;Acc:HGNC:8777]
CATSPER1	-2.42062	7.46908e-28	5.77383e-26	cation channel sperm associated 1 [Source:HGNC Symbol;Acc:HGNC:17116]
CYP1B1	-2.41906	5.71578e-09	7.10688e-08	cytochrome P450 family 1 subfamily B member 1 [Source:HGNC Symbol;Acc:HGNC:2597]
LINC01136	-2.41563	1.19316e-05	8.16668e-05	long intergenic non-protein coding RNA 1136 [Source:HGNC Symbol;Acc:HGNC:49452]
LMNA	-2.41406	6.07807e-53	1.99688e-50	lamin A/C [Source:HGNC Symbol;Acc:HGNC:6636]
HLA-F	-2.41258	4.53272e-14	1.10624e-12	major histocompatibility complex, class I, F [Source:HGNC Symbol;Acc:HGNC:4963]
DAPP1	-2.41245	6.8981e-36	9.06517e-34	dual adaptor of phosphotyrosine and 3-phosphoinositides 1 [Source:HGNC Symbol;Acc:HGNC:16500]
MRAP2	-2.4105	8.12147e-09	9.92469e-08	melanocortin 2 receptor accessory protein 2 [Source:HGNC Symbol;Acc:HGNC:21232]
PNPO	-2.40656	1.27237e-17	4.56663e-16	pyridoxamine 5'-phosphate oxidase [Source:HGNC Symbol;Acc:HGNC:30260]
NLRP14	-2.38836	5.49865e-05	0.000322703	NLR family pyrin domain containing 14 [Source:HGNC Symbol;Acc:HGNC:22939]
TREML1	-2.36851	1.34668e-12	2.71942e-11	triggering receptor expressed on myeloid cells like 1 [Source:HGNC Symbol;Acc:HGNC:20434]
BDNF	-2.36787	4.90262e-20	2.10443e-18	brain derived neurotrophic factor [Source:HGNC Symbol;Acc:HGNC:1033]
PBK	-2.36436	1.38539e-26	9.90296e-25	PDZ binding kinase [Source:HGNC Symbol;Acc:HGNC:18282]
RAB27B	-2.36346	1.74272e-33	1.94592e-31	RAB27B, member RAS oncogene family [Source:HGNC Symbol;Acc:HGNC:9767]
ADAM12	-2.35879	5.53633e-12	1.04396e-10	ADAM metallopeptidase domain 12 [Source:HGNC Symbol;Acc:HGNC:190]
FAM162B	-2.35547	0.00787764	0.0243234
GP1BA	-2.35377	6.06763e-31	5.54328e-29	glycoprotein Ib platelet subunit alpha [Source:HGNC Symbol;Acc:HGNC:4439]
AFF3	-2.35039	8.58477e-05	0.000478663	AF4/FMR2 family member 3 [Source:HGNC Symbol;Acc:HGNC:6473]
S100A2	-2.3397	0.00011687	0.000628457	S100 calcium binding protein A2 [Source:HGNC Symbol;Acc:HGNC:10492]
MYRFL	-2.33802	0.0153782	0.0422516	myelin regulatory factor like [Source:HGNC Symbol;Acc:HGNC:26316]
MAP3K7CL	-2.3368	0.000267435	0.001308	MAP3K7 C-terminal like [Source:HGNC Symbol;Acc:HGNC:16457]
LEFTY1	-2.33604	5.39808e-11	9.04126e-10	left-right determination factor 1 [Source:HGNC Symbol;Acc:HGNC:6552]
GSTA2	-2.33557	8.73776e-10	1.23063e-08	glutathione S-transferase alpha 2 [Source:HGNC Symbol;Acc:HGNC:4627]
H1-2	-2.33122	3.26526e-42	6.72094e-40	H1.2 linker histone, cluster member [Source:HGNC Symbol;Acc:HGNC:4716]
MYO3B	-2.33058	2.49846e-45	6.27701e-43	myosin IIIB [Source:HGNC Symbol;Acc:HGNC:15576]
CPXM2	-2.32906	2.16482e-05	0.000139772	carboxypeptidase X, M14 family member 2 [Source:HGNC Symbol;Acc:HGNC:26977]
MPIG6B	-2.32805	1.78394e-11	3.15168e-10	megakaryocyte and platelet inhibitory receptor G6b [Source:HGNC Symbol;Acc:HGNC:13937]
DKK1	-2.31981	9.43855e-06	6.58963e-05	dickkopf WNT signaling pathway inhibitor 1 [Source:HGNC Symbol;Acc:HGNC:2891]
DUSP8	-2.31976	9.2653e-05	0.000511267
HJV	-2.31878	0.0177892	0.0474861	hemojuvelin BMP co-receptor [Source:HGNC Symbol;Acc:HGNC:4887]
F13A1	-2.31475	2.27791e-12	4.44752e-11	coagulation factor XIII A chain [Source:HGNC Symbol;Acc:HGNC:3531]
NR4A3	-2.31258	0.00744304	0.0232335	nuclear receptor subfamily 4 group A member 3 [Source:HGNC Symbol;Acc:HGNC:7982]
TUBA8	-2.3075	1.44898e-11	2.58126e-10	tubulin alpha 8 [Source:HGNC Symbol;Acc:HGNC:12410]
CDH20	-2.30485	3.70186e-05	0.000226595	cadherin 20 [Source:HGNC Symbol;Acc:HGNC:1760]
ABCB6	-2.30352	1.69051e-34	2.04828e-32	ATP binding cassette subfamily B member 6 (Langereis blood group) [Source:HGNC Symbol;Acc:HGNC:47]
RHAG	-2.29819	5.2229e-22	2.6321e-20	Rh associated glycoprotein [Source:HGNC Symbol;Acc:HGNC:10006]
ILDR2	-2.29279	2.9389e-07	2.74812e-06	immunoglobulin like domain containing receptor 2 [Source:HGNC Symbol;Acc:HGNC:18131]
TAC3	-2.28844	4.85687e-05	0.000289186	tachykinin precursor 3 [Source:HGNC Symbol;Acc:HGNC:11521]
MYH7	-2.28333	1.98443e-07	1.9132e-06	myosin heavy chain 7 [Source:HGNC Symbol;Acc:HGNC:7577]
RSPH14	-2.28024	0.000795888	0.0034052	radial spoke head 14 homolog [Source:HGNC Symbol;Acc:HGNC:13437]
DOK6	-2.26721	9.71862e-11	1.57527e-09	docking protein 6 [Source:HGNC Symbol;Acc:HGNC:28301]
STX11	-2.26044	2.73548e-28	2.18378e-26	syntaxin 11 [Source:HGNC Symbol;Acc:HGNC:11429]
CYP26B1	-2.25948	0.0168599	0.0454241	cytochrome P450 family 26 subfamily B member 1 [Source:HGNC Symbol;Acc:HGNC:20581]
TF	-2.25911	5.05764e-05	0.000299808	transferrin [Source:HGNC Symbol;Acc:HGNC:11740]
AK7	-2.25784	5.20286e-07	4.6464e-06	adenylate kinase 7 [Source:HGNC Symbol;Acc:HGNC:20091]
TULP2	-2.2575	0.000189459	0.00097082	TUB like protein 2 [Source:HGNC Symbol;Acc:HGNC:12424]
EGLN3	-2.25663	2.24283e-29	1.88751e-27	egl-9 family hypoxia inducible factor 3 [Source:HGNC Symbol;Acc:HGNC:14661]
APOBEC3A	-2.24233	3.31206e-07	3.06684e-06	apolipoprotein B mRNA editing enzyme catalytic subunit 3A [Source:HGNC Symbol;Acc:HGNC:17343]
VWA3B	-2.23648	5.92618e-15	1.59689e-13	von Willebrand factor A domain containing 3B [Source:HGNC Symbol;Acc:HGNC:28385]
H4C8	-2.23432	4.93019e-05	0.000292965	H4 clustered histone 8 [Source:HGNC Symbol;Acc:HGNC:4788]
GRIN2A	-2.23335	0.000222466	0.0011152	glutamate ionotropic receptor NMDA type subunit 2A [Source:HGNC Symbol;Acc:HGNC:4585]
CST6	-2.23223	1.57808e-05	0.000105148	cystatin E/M [Source:HGNC Symbol;Acc:HGNC:2478]
LYVE1	-2.23198	8.43071e-09	1.02732e-07	lymphatic vessel endothelial hyaluronan receptor 1 [Source:HGNC Symbol;Acc:HGNC:14687]
PF4V1	-2.22984	3.0645e-19	1.23476e-17	platelet factor 4 variant 1 [Source:HGNC Symbol;Acc:HGNC:8862]
ENTPD1-AS1	-2.22761	0.00601451	0.0193872	ENTPD1 antisense RNA 1 [Source:HGNC Symbol;Acc:HGNC:45203]
MRO	-2.21462	0.000143921	0.000759107	maestro [Source:HGNC Symbol;Acc:HGNC:24121]
ECM1	-2.21391	3.13558e-24	1.93387e-22	extracellular matrix protein 1 [Source:HGNC Symbol;Acc:HGNC:3153]
MARCHF4	-2.21274	1.3254e-12	2.67966e-11	membrane associated ring-CH-type finger 4 [Source:HGNC Symbol;Acc:HGNC:29269]
SLC22A23	-2.21198	2.55189e-29	2.12666e-27	solute carrier family 22 member 23 [Source:HGNC Symbol;Acc:HGNC:21106]
TRIM40	-2.21164	1.35151e-11	2.41772e-10	tripartite motif containing 40 [Source:HGNC Symbol;Acc:HGNC:18736]
LLCFC1	-2.20459	0.000598067	0.00265801
HECW2-AS1	-2.1933	1.02527e-09	1.42869e-08	HECW2 antisense RNA 1 [Source:HGNC Symbol;Acc:HGNC:54062]
PTPRN	-2.19291	1.66493e-09	2.24496e-08	protein tyrosine phosphatase receptor type N [Source:HGNC Symbol;Acc:HGNC:9676]
SH3BP5	-2.187	1.84312e-38	2.83675e-36	SH3 domain binding protein 5 [Source:HGNC Symbol;Acc:HGNC:10827]
FUT1	-2.18068	1.7732e-42	3.73992e-40	fucosyltransferase 1 (H blood group) [Source:HGNC Symbol;Acc:HGNC:4012]
CCDC68	-2.17951	2.50319e-43	5.48262e-41	coiled-coil domain containing 68 [Source:HGNC Symbol;Acc:HGNC:24350]
BIRC3	-2.17566	3.8162e-05	0.000233009	baculoviral IAP repeat containing 3 [Source:HGNC Symbol;Acc:HGNC:591]
STXBP5L	-2.17266	1.892e-06	1.51893e-05	syntaxin binding protein 5 like [Source:HGNC Symbol;Acc:HGNC:30757]
SLFN14	-2.17012	3.71635e-17	1.26223e-15	schlafen family member 14 [Source:HGNC Symbol;Acc:HGNC:32689]
GUCY1B1	-2.16921	5.28396e-17	1.76656e-15	guanylate cyclase 1 soluble subunit beta 1 [Source:HGNC Symbol;Acc:HGNC:4687]
CD163	-2.16623	6.01859e-17	2.00042e-15	CD163 molecule [Source:HGNC Symbol;Acc:HGNC:1631]
H4C4	-2.16487	0.00509032	0.0168697	H4 clustered histone 4 [Source:HGNC Symbol;Acc:HGNC:4782]
KCNK1	-2.16288	1.49607e-05	0.000100153	potassium two pore domain channel subfamily K member 1 [Source:HGNC Symbol;Acc:HGNC:6272]
APOA4	-2.1616	0.0125715	0.0357416	apolipoprotein A4 [Source:HGNC Symbol;Acc:HGNC:602]
SEC14L2	-2.1475	3.34021e-10	4.97508e-09	SEC14 like lipid binding 2 [Source:HGNC Symbol;Acc:HGNC:10699]
ELAPOR1	-2.14716	0.000238566	0.00118306	endosome-lysosome associated apoptosis and autophagy regulator 1 [Source:HGNC Symbol;Acc:HGNC:29618]
TRPV3	-2.14676	5.37521e-13	1.14075e-11	transient receptor potential cation channel subfamily V member 3 [Source:HGNC Symbol;Acc:HGNC:18084]
STRIP2	-2.14197	3.69469e-17	1.25737e-15	striatin interacting protein 2 [Source:HGNC Symbol;Acc:HGNC:22209]
ZSWIM5	-2.13983	0.00136652	0.00545715	zinc finger SWIM-type containing 5 [Source:HGNC Symbol;Acc:HGNC:29299]
CXCL10	-2.13965	0.00912415	0.027531	C-X-C motif chemokine ligand 10 [Source:HGNC Symbol;Acc:HGNC:10637]
H2AC17	-2.1391	2.20202e-08	2.52649e-07	H2A clustered histone 17 [Source:HGNC Symbol;Acc:HGNC:4735]
SLAMF1	-2.1316	8.35467e-07	7.20501e-06	signaling lymphocytic activation molecule family member 1 [Source:HGNC Symbol;Acc:HGNC:10903]
PCDHB5	-2.1303	4.44426e-05	0.000267062	protocadherin beta 5 [Source:HGNC Symbol;Acc:HGNC:8690]
UBE2C	-2.13012	3.64595e-41	6.92082e-39	ubiquitin conjugating enzyme E2 C [Source:HGNC Symbol;Acc:HGNC:15937]
AFP	-2.12808	0.00415731	0.0141679	alpha fetoprotein [Source:HGNC Symbol;Acc:HGNC:317]
SPDYC	-2.12775	4.49237e-22	2.28416e-20	speedy/RINGO cell cycle regulator family member C [Source:HGNC Symbol;Acc:HGNC:32681]
ZFPM1	-2.12661	3.07904e-37	4.53468e-35	zinc finger protein, FOG family member 1 [Source:HGNC Symbol;Acc:HGNC:19762]
TSPAN9	-2.12416	1.59266e-24	1.00774e-22	tetraspanin 9 [Source:HGNC Symbol;Acc:HGNC:21640]
RDM1	-2.11889	8.8451e-08	9.08657e-07
IL7R	-2.11823	2.01805e-14	5.09253e-13	interleukin 7 receptor [Source:HGNC Symbol;Acc:HGNC:6024]
DAAM1	-2.10855	1.81009e-40	3.28973e-38	dishevelled associated activator of morphogenesis 1 [Source:HGNC Symbol;Acc:HGNC:18142]
GALNT5	-2.10786	1.60024e-09	2.168e-08	polypeptide N-acetylgalactosaminyltransferase 5 [Source:HGNC Symbol;Acc:HGNC:4127]
GP9	-2.10782	1.61237e-21	7.8255e-20	glycoprotein IX platelet [Source:HGNC Symbol;Acc:HGNC:4444]
FHL1	-2.1077	7.21502e-07	6.29527e-06	four and a half LIM domains 1 [Source:HGNC Symbol;Acc:HGNC:3702]
SNTA1	-2.10669	3.1991e-31	2.98653e-29	syntrophin alpha 1 [Source:HGNC Symbol;Acc:HGNC:11167]
TMEM108	-2.10262	1.11436e-23	6.3885e-22	transmembrane protein 108 [Source:HGNC Symbol;Acc:HGNC:28451]
TACR2	-2.09472	0.00199383	0.00757114	tachykinin receptor 2 [Source:HGNC Symbol;Acc:HGNC:11527]
KLF1	-2.09136	3.24481e-15	8.95547e-14	Kruppel like factor 1 [Source:HGNC Symbol;Acc:HGNC:6345]
FABP6	-2.08845	0.00012275	0.000657704	fatty acid binding protein 6 [Source:HGNC Symbol;Acc:HGNC:3561]
VSIG2	-2.08249	2.53281e-10	3.82925e-09	V-set and immunoglobulin domain containing 2 [Source:HGNC Symbol;Acc:HGNC:17149]
HNRNPH2	-2.0823	0.0137378	0.0385255	heterogeneous nuclear ribonucleoprotein H2 [Source:HGNC Symbol;Acc:HGNC:5042]
LIPH	-2.07622	2.05001e-16	6.47364e-15	lipase H [Source:HGNC Symbol;Acc:HGNC:18483]
LINC01169	-2.07325	5.54374e-07	4.92252e-06	long intergenic non-protein coding RNA 1169 [Source:HGNC Symbol;Acc:HGNC:49541]
LINC00654	-2.07275	2.09106e-12	4.11089e-11	long intergenic non-protein coding RNA 654 [Source:HGNC Symbol;Acc:HGNC:27154]
LRRC9	-2.06952	1.57327e-06	1.28479e-05	leucine rich repeat containing 9 [Source:HGNC Symbol;Acc:HGNC:19848]
KCNH3	-2.06544	0.000513495	0.00233561	potassium voltage-gated channel subfamily H member 3 [Source:HGNC Symbol;Acc:HGNC:6252]
SLC6A9	-2.05841	1.69787e-29	1.43596e-27	solute carrier family 6 member 9 [Source:HGNC Symbol;Acc:HGNC:11056]
AQP1	-2.05649	2.01931e-06	1.61054e-05	aquaporin 1 (Colton blood group) [Source:HGNC Symbol;Acc:HGNC:633]
SCG5	-2.05563	0.00170441	0.00661925
LAMB3	-2.05486	2.14755e-13	4.77931e-12	laminin subunit beta 3 [Source:HGNC Symbol;Acc:HGNC:6490]
FRZB	-2.04443	0.00098735	0.00410711	frizzled related protein [Source:HGNC Symbol;Acc:HGNC:3959]
EFS	-2.04267	1.03728e-12	2.12736e-11	embryonal Fyn-associated substrate [Source:HGNC Symbol;Acc:HGNC:16898]
PLA2G6	-2.04249	2.37101e-08	2.70225e-07	phospholipase A2 group VI [Source:HGNC Symbol;Acc:HGNC:9039]
P4HA2	-2.04141	1.24984e-12	2.53891e-11	prolyl 4-hydroxylase subunit alpha 2 [Source:HGNC Symbol;Acc:HGNC:8547]
DGKI	-2.0413	8.6453e-31	7.77349e-29	diacylglycerol kinase iota [Source:HGNC Symbol;Acc:HGNC:2855]
AMIGO2	-2.03575	7.97534e-08	8.24263e-07	adhesion molecule with Ig like domain 2 [Source:HGNC Symbol;Acc:HGNC:24073]
ZNF185	-2.03514	9.23762e-23	4.9472e-21	zinc finger protein 185 with LIM domain [Source:HGNC Symbol;Acc:HGNC:12976]
SLC2A1-AS1	-2.03258	0.00649812	0.020653	SLC2A1 antisense RNA 1 [Source:HGNC Symbol;Acc:HGNC:44187]
RD3	-2.02743	0.000624877	0.00275565	retinal degeneration 3, GUCY2D regulator [Source:HGNC Symbol;Acc:HGNC:19689]
CCDC92	-2.02497	3.2742e-17	1.12548e-15	coiled-coil domain containing 92 [Source:HGNC Symbol;Acc:HGNC:29563]
NRN1	-2.0249	2.34956e-11	4.10428e-10	neuritin 1 [Source:HGNC Symbol;Acc:HGNC:17972]
IRX5	-2.02478	3.00728e-06	2.30905e-05	iroquois homeobox 5 [Source:HGNC Symbol;Acc:HGNC:14361]
C6orf223	-2.0243	1.34804e-22	7.12999e-21	chromosome 6 open reading frame 223 [Source:HGNC Symbol;Acc:HGNC:28692]
KLK1	-2.02428	1.53295e-06	1.25366e-05	kallikrein 1 [Source:HGNC Symbol;Acc:HGNC:6357]
NRGN	-2.02279	7.8868e-11	1.28936e-09	neurogranin [Source:HGNC Symbol;Acc:HGNC:8000]
H2BC13	-2.02279	7.10497e-05	0.000403528	H2B clustered histone 13 [Source:HGNC Symbol;Acc:HGNC:4748]
KALRN	-2.02031	2.95473e-42	6.15592e-40	kalirin RhoGEF kinase [Source:HGNC Symbol;Acc:HGNC:4814]
HS3ST4	-2.0197	1.25776e-07	1.26027e-06	heparan sulfate-glucosamine 3-sulfotransferase 4 [Source:HGNC Symbol;Acc:HGNC:5200]
TTLL7	-2.01696	5.54551e-06	4.05043e-05	tubulin tyrosine ligase like 7 [Source:HGNC Symbol;Acc:HGNC:26242]
WASIR2	-2.01543	1.1683e-07	1.17407e-06	WASH and IL9R antisense RNA 2 [Source:HGNC Symbol;Acc:HGNC:38609]
KLHDC8B	-2.01415	3.34397e-12	6.41171e-11	kelch domain containing 8B [Source:HGNC Symbol;Acc:HGNC:28557]
KLF9	-2.01274	5.93146e-30	5.17005e-28	Kruppel like factor 9 [Source:HGNC Symbol;Acc:HGNC:1123]
TMOD1	-2.01119	2.03118e-14	5.11056e-13	tropomodulin 1 [Source:HGNC Symbol;Acc:HGNC:11871]
RASD1	-2.01085	0.000367541	0.00173839	ras related dexamethasone induced 1 [Source:HGNC Symbol;Acc:HGNC:15828]
CCDC173	-2.0104	1.21677e-08	1.44658e-07	coiled-coil domain containing 173 [Source:HGNC Symbol;Acc:HGNC:25064]
SERP2	-2.00615	4.72684e-09	5.97288e-08	stress associated endoplasmic reticulum protein family member 2 [Source:HGNC Symbol;Acc:HGNC:20607]
EHD3	-2.00223	3.41979e-15	9.40799e-14	EH domain containing 3 [Source:HGNC Symbol;Acc:HGNC:3244]
DHRS2	-2.00179	0.000110232	0.000596325	dehydrogenase/reductase 2 [Source:HGNC Symbol;Acc:HGNC:18349]
C5AR1	-2.00008	6.23876e-25	4.06805e-23	complement C5a receptor 1 [Source:HGNC Symbol;Acc:HGNC:1338]
C3orf35	-1.99852	0.00346301	0.0121473	chromosome 3 open reading frame 35 [Source:HGNC Symbol;Acc:HGNC:24082]
AMMECR1	-1.99808	2.98876e-31	2.80549e-29	AMMECR nuclear protein 1 [Source:HGNC Symbol;Acc:HGNC:467]
CNIH2	-1.99781	0.000147827	0.000777309	cornichon family AMPA receptor auxiliary protein 2 [Source:HGNC Symbol;Acc:HGNC:28744]
SERPINE2	-1.99738	7.24963e-32	7.11797e-30	serpin family E member 2 [Source:HGNC Symbol;Acc:HGNC:8951]
C6orf99	-1.99386	0.00517366	0.0170976	chromosome 6 open reading frame 99 [Source:HGNC Symbol;Acc:HGNC:21179]
SNAP25	-1.9938	0.00533704	0.0175545	synaptosome associated protein 25 [Source:HGNC Symbol;Acc:HGNC:11132]
SMOX	-1.99341	5.05366e-34	5.79441e-32	spermine oxidase [Source:HGNC Symbol;Acc:HGNC:15862]
LINC01016	-1.99248	0.00493447	0.0164168	long intergenic non-protein coding RNA 1016 [Source:HGNC Symbol;Acc:HGNC:48991]
GJB3	-1.98433	0.00094642	0.00396096	gap junction protein beta 3 [Source:HGNC Symbol;Acc:HGNC:4285]
HOXC8	-1.98333	0.0113513	0.0329135	homeobox C8 [Source:HGNC Symbol;Acc:HGNC:5129]
RSPH9	-1.98247	6.05013e-05	0.000349545	radial spoke head component 9 [Source:HGNC Symbol;Acc:HGNC:21057]
APOA2	-1.98233	0.0106796	0.0312951	apolipoprotein A2 [Source:HGNC Symbol;Acc:HGNC:601]
PHETA2	-1.98111	6.31476e-07	5.56951e-06	PH domain containing endocytic trafficking adaptor 2 [Source:HGNC Symbol;Acc:HGNC:27161]
HEPACAM2	-1.9756	0.00400268	0.0137148	HEPACAM family member 2 [Source:HGNC Symbol;Acc:HGNC:27364]
H2BC4	-1.97428	7.46476e-07	6.48997e-06	H2B clustered histone 4 [Source:HGNC Symbol;Acc:HGNC:4757]
PRKAR2B	-1.97201	6.24373e-17	2.07122e-15	protein kinase cAMP-dependent type II regulatory subunit beta [Source:HGNC Symbol;Acc:HGNC:9392]
SYTL4	-1.96822	4.9148e-36	6.50888e-34	synaptotagmin like 4 [Source:HGNC Symbol;Acc:HGNC:15588]
AVPR1A	-1.96803	1.41292e-33	1.58805e-31	arginine vasopressin receptor 1A [Source:HGNC Symbol;Acc:HGNC:895]
DDX11L10	-1.96527	0.000670596	0.00292837	DEAD/H-box helicase 11 like 10 (pseudogene) [Source:HGNC Symbol;Acc:HGNC:14125]
TTR	-1.96314	0.00959619	0.0287012	transthyretin [Source:HGNC Symbol;Acc:HGNC:12405]
HOXB-AS3	-1.96247	0.000203374	0.00103099	HOXB cluster antisense RNA 3 [Source:HGNC Symbol;Acc:HGNC:40283]
SLC25A37	-1.96154	4.22953e-12	8.04647e-11	solute carrier family 25 member 37 [Source:HGNC Symbol;Acc:HGNC:29786]
LRRN2	-1.95876	7.87426e-13	1.64053e-11	leucine rich repeat neuronal 2 [Source:HGNC Symbol;Acc:HGNC:16914]
H1-5	-1.95583	0.0167744	0.0452653	H1.5 linker histone, cluster member [Source:HGNC Symbol;Acc:HGNC:4719]
IQSEC1	-1.95405	2.72143e-34	3.21291e-32	IQ motif and Sec7 domain ArfGEF 1 [Source:HGNC Symbol;Acc:HGNC:29112]
CATSPERB	-1.94937	0.00328328	0.0116156
H3C10	-1.94932	3.2427e-30	2.87038e-28	H3 clustered histone 10 [Source:HGNC Symbol;Acc:HGNC:4775]
SH3BGRL2	-1.94711	6.25119e-28	4.85433e-26	SH3 domain binding glutamate rich protein like 2 [Source:HGNC Symbol;Acc:HGNC:15567]
CALB1	-1.94672	0.00617265	0.0198109	calbindin 1 [Source:HGNC Symbol;Acc:HGNC:1434]
SEPTIN4	-1.94051	5.23966e-09	6.53867e-08	septin 4 [Source:HGNC Symbol;Acc:HGNC:9165]
GPR158	-1.93946	0.0147061	0.0407525	G protein-coupled receptor 158 [Source:HGNC Symbol;Acc:HGNC:23689]
LDB3	-1.9315	0.000161346	0.000842175	LIM domain binding 3 [Source:HGNC Symbol;Acc:HGNC:15710]
TIGD3	-1.92823	0.000253107	0.00124649	tigger transposable element derived 3 [Source:HGNC Symbol;Acc:HGNC:18334]
GDF15	-1.92771	6.73152e-08	7.04665e-07	growth differentiation factor 15 [Source:HGNC Symbol;Acc:HGNC:30142]
TNFRSF9	-1.92656	0.000371792	0.00175607	TNF receptor superfamily member 9 [Source:HGNC Symbol;Acc:HGNC:11924]
VIPR2	-1.92353	0.00784234	0.0242451	vasoactive intestinal peptide receptor 2 [Source:HGNC Symbol;Acc:HGNC:12695]
H2BC12	-1.92329	3.58081e-33	3.87181e-31	H2B clustered histone 12 [Source:HGNC Symbol;Acc:HGNC:13954]
KCNQ4	-1.91961	6.66151e-24	3.91741e-22	potassium voltage-gated channel subfamily Q member 4 [Source:HGNC Symbol;Acc:HGNC:6298]
PBX4	-1.91838	2.06456e-06	1.64204e-05	PBX homeobox 4 [Source:HGNC Symbol;Acc:HGNC:13403]
KCNK6	-1.9152	1.96332e-21	9.44827e-20	potassium two pore domain channel subfamily K member 6 [Source:HGNC Symbol;Acc:HGNC:6281]
H2AC11	-1.91429	7.43954e-08	7.74039e-07	H2A clustered histone 11 [Source:HGNC Symbol;Acc:HGNC:4737]
PSMB8-AS1	-1.91212	5.39135e-05	0.000316984
H2AC13	-1.91162	6.85303e-10	9.77271e-09	H2A clustered histone 13 [Source:HGNC Symbol;Acc:HGNC:4725]
SLCO2B1	-1.91	1.41363e-09	1.93358e-08	solute carrier organic anion transporter family member 2B1 [Source:HGNC Symbol;Acc:HGNC:10962]
ZMYND10	-1.90548	6.67896e-11	1.10565e-09	zinc finger MYND-type containing 10 [Source:HGNC Symbol;Acc:HGNC:19412]
KRT79	-1.90072	0.00437198	0.0147932	keratin 79 [Source:HGNC Symbol;Acc:HGNC:28930]
CPAMD8	-1.89996	1.71126e-16	5.43405e-15	C3 and PZP like alpha-2-macroglobulin domain containing 8 [Source:HGNC Symbol;Acc:HGNC:23228]
OR2B6	-1.89649	0.0097988	0.0292304	olfactory receptor family 2 subfamily B member 6 [Source:HGNC Symbol;Acc:HGNC:8241]
CD36	-1.89354	2.75606e-15	7.681e-14	CD36 molecule [Source:HGNC Symbol;Acc:HGNC:1663]
SLC35E4	-1.89325	0.0045096	0.0151837	solute carrier family 35 member E4 [Source:HGNC Symbol;Acc:HGNC:17058]
DSTNP2	-1.88947	2.36562e-16	7.41546e-15	DSTN pseudogene 2 [Source:HGNC Symbol;Acc:HGNC:34546]
TMPRSS13	-1.88141	3.96404e-17	1.34102e-15	transmembrane serine protease 13 [Source:HGNC Symbol;Acc:HGNC:29808]
ARHGEF15	-1.87711	8.27437e-10	1.16729e-08	Rho guanine nucleotide exchange factor 15 [Source:HGNC Symbol;Acc:HGNC:15590]
SERPINB9	-1.87688	9.72531e-24	5.63211e-22	serpin family B member 9 [Source:HGNC Symbol;Acc:HGNC:8955]
FNDC4	-1.87589	8.32188e-14	1.9529e-12	fibronectin type III domain containing 4 [Source:HGNC Symbol;Acc:HGNC:20239]
GAD1	-1.87528	1.50067e-32	1.52604e-30	glutamate decarboxylase 1 [Source:HGNC Symbol;Acc:HGNC:4092]
OPTN	-1.87335	2.4868e-14	6.21118e-13	optineurin [Source:HGNC Symbol;Acc:HGNC:17142]
PDGFB	-1.87178	5.69911e-22	2.86364e-20	platelet derived growth factor subunit B [Source:HGNC Symbol;Acc:HGNC:8800]
NDRG2	-1.87065	5.71877e-33	5.95728e-31	NDRG family member 2 [Source:HGNC Symbol;Acc:HGNC:14460]
PLEKHF2	-1.86804	1.78261e-27	1.36565e-25	pleckstrin homology and FYVE domain containing 2 [Source:HGNC Symbol;Acc:HGNC:20757]
ADGRV1	-1.86782	7.60804e-08	7.90126e-07	adhesion G protein-coupled receptor V1 [Source:HGNC Symbol;Acc:HGNC:17416]
TC2N	-1.8676	1.10404e-12	2.25077e-11	tandem C2 domains, nuclear [Source:HGNC Symbol;Acc:HGNC:19859]
LSR	-1.86618	1.1047e-18	4.26983e-17	lipolysis stimulated lipoprotein receptor [Source:HGNC Symbol;Acc:HGNC:29572]
ALDOC	-1.85869	7.16786e-27	5.25561e-25	aldolase, fructose-bisphosphate C [Source:HGNC Symbol;Acc:HGNC:418]
PRR29	-1.85646	2.37104e-08	2.70225e-07	proline rich 29 [Source:HGNC Symbol;Acc:HGNC:25673]
KCNAB1	-1.85583	3.22714e-07	2.9947e-06	potassium voltage-gated channel subfamily A member regulatory beta subunit 1 [Source:HGNC Symbol;Acc:HGNC:6228]
RTN1	-1.85476	1.64469e-43	3.64908e-41	reticulon 1 [Source:HGNC Symbol;Acc:HGNC:10467]
LARP6	-1.85036	5.45315e-11	9.11561e-10	La ribonucleoprotein 6, translational regulator [Source:HGNC Symbol;Acc:HGNC:24012]
RYR3	-1.84768	3.0706e-11	5.3203e-10	ryanodine receptor 3 [Source:HGNC Symbol;Acc:HGNC:10485]
IGFBP5	-1.84713	0.00211735	0.00796409	insulin like growth factor binding protein 5 [Source:HGNC Symbol;Acc:HGNC:5474]
LINC01269	-1.84469	0.00565292	0.0184092	long intergenic non-protein coding RNA 1269 [Source:HGNC Symbol;Acc:HGNC:50325]
GAS2L1	-1.8436	7.56054e-16	2.26604e-14	growth arrest specific 2 like 1 [Source:HGNC Symbol;Acc:HGNC:16955]
P2RY14	-1.84229	6.05153e-10	8.68047e-09	purinergic receptor P2Y14 [Source:HGNC Symbol;Acc:HGNC:16442]
TBX18	-1.84199	1.8407e-18	7.00033e-17	T-box transcription factor 18 [Source:HGNC Symbol;Acc:HGNC:11595]
SUCNR1	-1.82903	3.2918e-15	9.07051e-14	succinate receptor 1 [Source:HGNC Symbol;Acc:HGNC:4542]
FABP3	-1.82606	5.56093e-06	4.05648e-05	fatty acid binding protein 3 [Source:HGNC Symbol;Acc:HGNC:3557]
RUFY1	-1.82275	8.17353e-09	9.98117e-08	RUN and FYVE domain containing 1 [Source:HGNC Symbol;Acc:HGNC:19760]
MAGEA10	-1.81734	0.0115416	0.0333858	MAGE family member A10 [Source:HGNC Symbol;Acc:HGNC:6797]
MYBPH	-1.81522	1.0739e-07	1.08817e-06	myosin binding protein H [Source:HGNC Symbol;Acc:HGNC:7552]
MYH10	-1.81299	9.21421e-11	1.49777e-09	myosin heavy chain 10 [Source:HGNC Symbol;Acc:HGNC:7568]
ARHGAP18	-1.80982	6.6726e-26	4.67191e-24	Rho GTPase activating protein 18 [Source:HGNC Symbol;Acc:HGNC:21035]
LGI4	-1.8067	0.00216537	0.00811252	leucine rich repeat LGI family member 4 [Source:HGNC Symbol;Acc:HGNC:18712]
ARID5B	-1.80388	4.90171e-13	1.04676e-11	AT-rich interaction domain 5B [Source:HGNC Symbol;Acc:HGNC:17362]
PROSER2	-1.79596	6.9472e-19	2.72215e-17	proline and serine rich 2 [Source:HGNC Symbol;Acc:HGNC:23728]
LINC01366	-1.79516	9.81652e-17	3.18831e-15	long intergenic non-protein coding RNA 1366 [Source:HGNC Symbol;Acc:HGNC:27416]
H2BC15	-1.79437	5.17445e-09	6.46673e-08	H2B clustered histone 15 [Source:HGNC Symbol;Acc:HGNC:4749]
HSPB6	-1.79344	0.0121543	0.0347573	heat shock protein family B (small) member 6 [Source:HGNC Symbol;Acc:HGNC:26511]
RARRES1	-1.79227	0.000157057	0.000820537	retinoic acid receptor responder 1 [Source:HGNC Symbol;Acc:HGNC:9867]
CD9	-1.79129	4.80523e-11	8.08793e-10	CD9 molecule [Source:HGNC Symbol;Acc:HGNC:1709]
GATA5	-1.79113	3.66533e-08	4.0321e-07	GATA binding protein 5 [Source:HGNC Symbol;Acc:HGNC:15802]
SLC6A11	-1.79089	5.76144e-05	0.000335818	solute carrier family 6 member 11 [Source:HGNC Symbol;Acc:HGNC:11044]
GNLY	-1.78755	1.83195e-05	0.000120189	granulysin [Source:HGNC Symbol;Acc:HGNC:4414]
TPCN1	-1.78644	2.62673e-35	3.34889e-33	two pore segment channel 1 [Source:HGNC Symbol;Acc:HGNC:18182]
PIMREG	-1.78587	9.81137e-20	4.1387e-18	PICALM interacting mitotic regulator [Source:HGNC Symbol;Acc:HGNC:25483]
BLVRB	-1.78567	1.19444e-26	8.64654e-25	biliverdin reductase B [Source:HGNC Symbol;Acc:HGNC:1063]
PCDHGB4	-1.77914	0.0001538	0.000805246	protocadherin gamma subfamily B, 4 [Source:HGNC Symbol;Acc:HGNC:8711]
CHRNA2	-1.77529	0.00755057	0.0235029	cholinergic receptor nicotinic alpha 2 subunit [Source:HGNC Symbol;Acc:HGNC:1956]
SPSB4	-1.77303	3.17643e-07	2.95406e-06	splA/ryanodine receptor domain and SOCS box containing 4 [Source:HGNC Symbol;Acc:HGNC:30630]
SOD3	-1.77094	2.7097e-06	2.10229e-05	superoxide dismutase 3 [Source:HGNC Symbol;Acc:HGNC:11181]
KCNN1	-1.77026	3.05211e-13	6.6849e-12	potassium calcium-activated channel subfamily N member 1 [Source:HGNC Symbol;Acc:HGNC:6290]
LINC00853	-1.77021	7.2341e-07	6.30547e-06	long intergenic non-protein coding RNA 853 [Source:HGNC Symbol;Acc:HGNC:43716]
PDE11A	-1.76942	1.85131e-07	1.79908e-06	phosphodiesterase 11A [Source:NCBI gene (formerly Entrezgene);Acc:50940]
GJB4	-1.76862	9.55601e-06	6.65803e-05	gap junction protein beta 4 [Source:HGNC Symbol;Acc:HGNC:4286]
H2BC8	-1.76746	4.35231e-06	3.2441e-05	H2B clustered histone 8 [Source:HGNC Symbol;Acc:HGNC:4746]
CR1L	-1.76543	4.988e-10	7.26471e-09	complement C3b/C4b receptor 1 like [Source:HGNC Symbol;Acc:HGNC:2335]
MTMR11	-1.75989	2.38386e-06	1.86902e-05	myotubularin related protein 11 [Source:HGNC Symbol;Acc:HGNC:24307]
TRIM10	-1.7548	6.1091e-07	5.39927e-06	tripartite motif containing 10 [Source:HGNC Symbol;Acc:HGNC:10072]
CTNND2	-1.7511	0.000106273	0.000577652	catenin delta 2 [Source:HGNC Symbol;Acc:HGNC:2516]
ULBP2	-1.74794	0.0143886	0.0400221	UL16 binding protein 2 [Source:HGNC Symbol;Acc:HGNC:14894]
HLA-B	-1.74508	8.91048e-33	9.17028e-31	major histocompatibility complex, class I, B [Source:HGNC Symbol;Acc:HGNC:4932]
TRIM58	-1.74498	2.93434e-14	7.25475e-13	tripartite motif containing 58 [Source:HGNC Symbol;Acc:HGNC:24150]
RGS2	-1.74251	1.1889e-15	3.45428e-14	regulator of G protein signaling 2 [Source:HGNC Symbol;Acc:HGNC:9998]
STON1	-1.7376	5.58965e-16	1.69918e-14	stonin 1 [Source:HGNC Symbol;Acc:HGNC:17003]
SLC52A3	-1.73335	5.38157e-12	1.0159e-10	solute carrier family 52 member 3 [Source:HGNC Symbol;Acc:HGNC:16187]
MASP1	-1.73227	4.00621e-08	4.3719e-07	mannan binding lectin serine peptidase 1 [Source:HGNC Symbol;Acc:HGNC:6901]
H2BC7	-1.73099	2.36529e-06	1.85913e-05	H2B clustered histone 7 [Source:HGNC Symbol;Acc:HGNC:4752]
FPGT	-1.72895	1.99003e-20	8.8077e-19	fucose-1-phosphate guanylyltransferase [Source:HGNC Symbol;Acc:HGNC:3825]
LINC01215	-1.72848	1.78012e-10	2.75967e-09	long intergenic non-protein coding RNA 1215 [Source:HGNC Symbol;Acc:HGNC:49651]
PLEKHA6	-1.72709	1.66719e-08	1.93625e-07	pleckstrin homology domain containing A6 [Source:HGNC Symbol;Acc:HGNC:17053]
LINGO1	-1.72595	2.68087e-08	3.0291e-07	leucine rich repeat and Ig domain containing 1 [Source:HGNC Symbol;Acc:HGNC:21205]
FOLR1	-1.7248	6.67685e-13	1.40132e-11	folate receptor alpha [Source:HGNC Symbol;Acc:HGNC:3791]
GP6	-1.72441	0.000686753	0.00298837
H3C15	-1.72236	6.02527e-05	0.000348682	H3 clustered histone 15 [Source:HGNC Symbol;Acc:HGNC:20505]
INKA2	-1.71963	9.81232e-36	1.2604e-33	inka box actin regulator 2 [Source:HGNC Symbol;Acc:HGNC:28045]
ST8SIA6-AS1	-1.71638	1.66238e-06	1.35275e-05	ST8SIA6 antisense RNA 1 [Source:HGNC Symbol;Acc:HGNC:44880]
ZNF541	-1.7154	0.000908391	0.00383116	zinc finger protein 541 [Source:HGNC Symbol;Acc:HGNC:25294]
CDKN3	-1.71264	1.75e-14	4.44895e-13	cyclin dependent kinase inhibitor 3 [Source:HGNC Symbol;Acc:HGNC:1791]
APOBEC3B	-1.70962	5.10168e-14	1.2293e-12	apolipoprotein B mRNA editing enzyme catalytic subunit 3B [Source:HGNC Symbol;Acc:HGNC:17352]
BCL6B	-1.70948	2.08341e-21	9.99803e-20	BCL6B transcription repressor [Source:HGNC Symbol;Acc:HGNC:1002]
SPC24	-1.70641	1.24448e-12	2.53104e-11	SPC24 component of NDC80 kinetochore complex [Source:HGNC Symbol;Acc:HGNC:26913]
GSDMA	-1.69836	6.44138e-05	0.000369649	gasdermin A [Source:HGNC Symbol;Acc:HGNC:13311]
EGF	-1.69591	4.9878e-14	1.20355e-12	epidermal growth factor [Source:HGNC Symbol;Acc:HGNC:3229]
GMPR	-1.69344	1.61065e-20	7.16571e-19	guanosine monophosphate reductase [Source:HGNC Symbol;Acc:HGNC:4376]
CLCN4	-1.69269	7.56468e-21	3.49284e-19	chloride voltage-gated channel 4 [Source:HGNC Symbol;Acc:HGNC:2022]
INHA	-1.68999	7.22141e-07	6.29763e-06	inhibin subunit alpha [Source:HGNC Symbol;Acc:HGNC:6065]
PLEK	-1.6876	1.06508e-68	6.49853e-66	pleckstrin [Source:HGNC Symbol;Acc:HGNC:9070]
RBPMS2	-1.68673	1.13041e-41	2.21976e-39	RNA binding protein, mRNA processing factor 2 [Source:HGNC Symbol;Acc:HGNC:19098]
IZUMO1	-1.68155	0.000166423	0.000865239	izumo sperm-egg fusion 1 [Source:HGNC Symbol;Acc:HGNC:28539]
SWI5	-1.68138	4.1939e-22	2.13876e-20	SWI5 homologous recombination repair protein [Source:HGNC Symbol;Acc:HGNC:31412]
HBQ1	-1.67844	2.12599e-11	3.74437e-10	hemoglobin subunit theta 1 [Source:HGNC Symbol;Acc:HGNC:4833]
GPRC5D-AS1	-1.67717	0.00780769	0.0241686	GPRC5D and HEBP1 antisense RNA 1 [Source:HGNC Symbol;Acc:HGNC:53599]
TIMP3	-1.67479	7.47449e-12	1.38347e-10	TIMP metallopeptidase inhibitor 3 [Source:HGNC Symbol;Acc:HGNC:11822]
ANKRD9	-1.67431	1.09348e-20	4.92902e-19	ankyrin repeat domain 9 [Source:HGNC Symbol;Acc:HGNC:20096]
LGALS12	-1.66745	1.98822e-09	2.64538e-08	galectin 12 [Source:HGNC Symbol;Acc:HGNC:15788]
NFIB	-1.66614	3.66719e-16	1.12845e-14	nuclear factor I B [Source:HGNC Symbol;Acc:HGNC:7785]
GRIK4	-1.66528	1.58034e-21	7.71386e-20	glutamate ionotropic receptor kainate type subunit 4 [Source:HGNC Symbol;Acc:HGNC:4582]
CACNA1D	-1.66288	2.96502e-06	2.28482e-05	calcium voltage-gated channel subunit alpha1 D [Source:HGNC Symbol;Acc:HGNC:1391]
ACBD7	-1.66155	4.26861e-05	0.000257594	acyl-CoA binding domain containing 7 [Source:HGNC Symbol;Acc:HGNC:17715]
NFIA	-1.66116	0.00347088	0.0121709	nuclear factor I A [Source:HGNC Symbol;Acc:HGNC:7784]
MDM1	-1.66002	1.93749e-14	4.90371e-13	Mdm1 nuclear protein [Source:HGNC Symbol;Acc:HGNC:29917]
VSIG8	-1.6582	0.0155913	0.0426725	V-set and immunoglobulin domain containing 8 [Source:HGNC Symbol;Acc:HGNC:32063]
C3orf52	-1.65704	2.92781e-15	8.11993e-14	chromosome 3 open reading frame 52 [Source:HGNC Symbol;Acc:HGNC:26255]
PLA2G4C	-1.65152	9.66169e-05	0.000531253	phospholipase A2 group IVC [Source:HGNC Symbol;Acc:HGNC:9037]
PLEKHG1	-1.64589	7.39941e-12	1.37106e-10	pleckstrin homology and RhoGEF domain containing G1 [Source:HGNC Symbol;Acc:HGNC:20884]
CITED1	-1.6455	3.47117e-05	0.000214705	Cbp/p300 interacting transactivator with Glu/Asp rich carboxy-terminal domain 1 [Source:HGNC Symbol;Acc:HGNC:1986]
MMP1	-1.64364	0.00858929	0.0261215	matrix metallopeptidase 1 [Source:HGNC Symbol;Acc:HGNC:7155]
CXCL3	-1.64335	1.17357e-24	7.48109e-23	C-X-C motif chemokine ligand 3 [Source:HGNC Symbol;Acc:HGNC:4604]
GDPD1	-1.64098	1.10611e-25	7.65052e-24	glycerophosphodiester phosphodiesterase domain containing 1 [Source:HGNC Symbol;Acc:HGNC:20883]
MNS1	-1.63999	1.51701e-09	2.06014e-08	meiosis specific nuclear structural 1 [Source:HGNC Symbol;Acc:HGNC:29636]
NOVA1	-1.63758	3.88078e-05	0.000236361	NOVA alternative splicing regulator 1 [Source:HGNC Symbol;Acc:HGNC:7886]
GSTT2	-1.63717	0.0108112	0.0316372
CTDSPL	-1.63677	1.51786e-29	1.29011e-27	CTD small phosphatase like [Source:HGNC Symbol;Acc:HGNC:16890]
SNCA	-1.63671	2.62121e-12	5.09451e-11	synuclein alpha [Source:HGNC Symbol;Acc:HGNC:11138]
MYH6	-1.63467	5.89368e-06	4.2773e-05	myosin heavy chain 6 [Source:HGNC Symbol;Acc:HGNC:7576]
BNIP3L	-1.63438	4.46882e-24	2.70728e-22	BCL2 interacting protein 3 like [Source:HGNC Symbol;Acc:HGNC:1085]
BEND5	-1.63005	0.0100248	0.0297231	BEN domain containing 5 [Source:HGNC Symbol;Acc:HGNC:25668]
EFCAB13	-1.62806	1.28514e-11	2.31109e-10	EF-hand calcium binding domain 13 [Source:HGNC Symbol;Acc:HGNC:26864]
PTPRJ	-1.62134	4.72627e-34	5.45565e-32	protein tyrosine phosphatase receptor type J [Source:HGNC Symbol;Acc:HGNC:9673]
EMP3	-1.62064	3.66754e-25	2.41916e-23	epithelial membrane protein 3 [Source:HGNC Symbol;Acc:HGNC:3335]
CHST15	-1.61711	4.68005e-13	1.00445e-11	carbohydrate sulfotransferase 15 [Source:HGNC Symbol;Acc:HGNC:18137]
KLHL32	-1.6145	0.00470621	0.0157464	kelch like family member 32 [Source:HGNC Symbol;Acc:HGNC:21221]
TMEM158	-1.61414	3.97876e-10	5.88511e-09	transmembrane protein 158 [Source:HGNC Symbol;Acc:HGNC:30293]
EFNB2	-1.61359	4.88712e-08	5.2313e-07	ephrin B2 [Source:HGNC Symbol;Acc:HGNC:3227]
KCNH1	-1.61356	0.0181851	0.0484294	potassium voltage-gated channel subfamily H member 1 [Source:HGNC Symbol;Acc:HGNC:6250]
IL20RA	-1.60551	0.0161482	0.0438726	interleukin 20 receptor subunit alpha [Source:HGNC Symbol;Acc:HGNC:6003]
GRASLND	-1.6047	2.18282e-14	5.47597e-13	glycosaminoglycan regulatory associated long non-coding RNA [Source:HGNC Symbol;Acc:HGNC:30963]
SCGN	-1.6037	1.73609e-06	1.40699e-05	secretagogin, EF-hand calcium binding protein [Source:HGNC Symbol;Acc:HGNC:16941]
MTSS1	-1.60214	3.85379e-40	6.65031e-38	MTSS I-BAR domain containing 1 [Source:HGNC Symbol;Acc:HGNC:20443]
FAM24B	-1.601	0.0114972	0.0332687	family with sequence similarity 24 member B [Source:HGNC Symbol;Acc:HGNC:23475]
TRIM15	-1.60034	1.18944e-10	1.89556e-09	tripartite motif containing 15 [Source:HGNC Symbol;Acc:HGNC:16284]
H3C2	-1.59972	0.00986334	0.0293768	H3 clustered histone 2 [Source:HGNC Symbol;Acc:HGNC:4776]
SYP	-1.59891	2.83218e-08	3.18322e-07	synaptophysin [Source:HGNC Symbol;Acc:HGNC:11506]
MSX1	-1.5973	1.73131e-05	0.000114288	msh homeobox 1 [Source:HGNC Symbol;Acc:HGNC:7391]
TK1	-1.59373	4.19684e-13	9.04146e-12	thymidine kinase 1 [Source:HGNC Symbol;Acc:HGNC:11830]
GDPD5	-1.58375	7.35074e-12	1.36352e-10	glycerophosphodiester phosphodiesterase domain containing 5 [Source:HGNC Symbol;Acc:HGNC:28804]
SLC2A3	-1.5831	6.81737e-22	3.3857e-20	solute carrier family 2 member 3 [Source:HGNC Symbol;Acc:HGNC:11007]
FAM95B1	-1.58089	0.000160627	0.000838678	family with sequence similarity 95 member B1 [Source:HGNC Symbol;Acc:HGNC:32318]
TKTL1	-1.57897	0.0164287	0.0445434	transketolase like 1 [Source:HGNC Symbol;Acc:HGNC:11835]
COL11A1	-1.5769	0.00106792	0.00438462	collagen type XI alpha 1 chain [Source:HGNC Symbol;Acc:HGNC:2186]
EXOC3L4	-1.57319	3.89064e-18	1.43869e-16	exocyst complex component 3 like 4 [Source:HGNC Symbol;Acc:HGNC:20120]
MAP1B	-1.57284	4.46511e-35	5.60897e-33	microtubule associated protein 1B [Source:HGNC Symbol;Acc:HGNC:6836]
ECE1	-1.57197	5.57481e-19	2.20975e-17	endothelin converting enzyme 1 [Source:HGNC Symbol;Acc:HGNC:3146]
TENT5C	-1.56794	1.45247e-29	1.2407e-27	terminal nucleotidyltransferase 5C [Source:HGNC Symbol;Acc:HGNC:24712]
DHRS11	-1.56647	1.06114e-20	4.79589e-19	dehydrogenase/reductase 11 [Source:HGNC Symbol;Acc:HGNC:28639]
CDHR1	-1.56614	4.27527e-12	8.11542e-11	cadherin related family member 1 [Source:HGNC Symbol;Acc:HGNC:14550]
TCEAL9	-1.56438	1.94626e-24	1.22242e-22	transcription elongation factor A like 9 [Source:HGNC Symbol;Acc:HGNC:30084]
PRTFDC1	-1.56085	8.97713e-16	2.66259e-14	phosphoribosyl transferase domain containing 1 [Source:HGNC Symbol;Acc:HGNC:23333]
NCKAP1	-1.55483	2.26643e-08	2.5969e-07	NCK associated protein 1 [Source:HGNC Symbol;Acc:HGNC:7666]
AIFM2	-1.5522	0.000820691	0.00349672	apoptosis inducing factor mitochondria associated 2 [Source:HGNC Symbol;Acc:HGNC:21411]
RSAD2	-1.55207	4.83967e-11	8.13789e-10	radical S-adenosyl methionine domain containing 2 [Source:HGNC Symbol;Acc:HGNC:30908]
TXNL4B	-1.55129	1.11021e-11	2.01989e-10	thioredoxin like 4B [Source:HGNC Symbol;Acc:HGNC:26041]
H2BC21	-1.54873	9.68595e-08	9.89682e-07	H2B clustered histone 21 [Source:HGNC Symbol;Acc:HGNC:4760]
NUP62CL	-1.54602	8.47079e-15	2.24713e-13	nucleoporin 62 C-terminal like [Source:HGNC Symbol;Acc:HGNC:25960]
TFR2	-1.54313	2.14851e-13	4.77931e-12	transferrin receptor 2 [Source:HGNC Symbol;Acc:HGNC:11762]
KLF15	-1.54299	2.49483e-06	1.94798e-05	Kruppel like factor 15 [Source:HGNC Symbol;Acc:HGNC:14536]
SEPTIN5	-1.54154	0.0170544	0.0458759	septin 5 [Source:HGNC Symbol;Acc:HGNC:9164]
LINC01686	-1.54127	2.31764e-05	0.000148852	long intergenic non-protein coding RNA 1686 [Source:HGNC Symbol;Acc:HGNC:27643]
CTTNBP2	-1.54113	5.87202e-14	1.40108e-12	cortactin binding protein 2 [Source:HGNC Symbol;Acc:HGNC:15679]
KRT72	-1.53912	0.0141735	0.0395202	keratin 72 [Source:HGNC Symbol;Acc:HGNC:28932]
IGSF3	-1.53908	1.17466e-10	1.87901e-09	immunoglobulin superfamily member 3 [Source:HGNC Symbol;Acc:HGNC:5950]
E2F1	-1.53885	6.02093e-31	5.53019e-29	E2F transcription factor 1 [Source:HGNC Symbol;Acc:HGNC:3113]
TCTA	-1.53316	7.18427e-15	1.91178e-13	T cell leukemia translocation altered [Source:HGNC Symbol;Acc:HGNC:11692]
AGPAT4	-1.53233	1.3373e-14	3.45634e-13	1-acylglycerol-3-phosphate O-acyltransferase 4 [Source:HGNC Symbol;Acc:HGNC:20885]
PRECSIT	-1.53226	0.000162475	0.000847548	p53 regulated carcinoma associated Stat3 activating long intergenic non-protein coding transcript [Source:HGNC Symbol;Acc:HGNC:27492]
FLT3LG	-1.53131	0.000420215	0.00195772
DNAH3	-1.52816	0.00272591	0.00990839	dynein axonemal heavy chain 3 [Source:HGNC Symbol;Acc:HGNC:2949]
ACOXL	-1.52711	1.64167e-05	0.000109003	acyl-CoA oxidase like [Source:HGNC Symbol;Acc:HGNC:25621]
TSC22D1	-1.52657	1.2422e-31	1.20578e-29	TSC22 domain family member 1 [Source:HGNC Symbol;Acc:HGNC:16826]
ANO6	-1.52639	4.43018e-09	5.61047e-08	anoctamin 6 [Source:HGNC Symbol;Acc:HGNC:25240]
HDHD3	-1.5216	3.90061e-33	4.16487e-31	haloacid dehalogenase like hydrolase domain containing 3 [Source:HGNC Symbol;Acc:HGNC:28171]
CKB	-1.51934	9.59042e-17	3.12677e-15	creatine kinase B [Source:HGNC Symbol;Acc:HGNC:1991]
RAB6B	-1.51926	2.10221e-09	2.7862e-08	RAB6B, member RAS oncogene family [Source:HGNC Symbol;Acc:HGNC:14902]
SLC2A14	-1.5173	2.35861e-15	6.63829e-14	solute carrier family 2 member 14 [Source:HGNC Symbol;Acc:HGNC:18301]
TUBAL3	-1.51701	1.52855e-22	7.98585e-21	tubulin alpha like 3 [Source:HGNC Symbol;Acc:HGNC:23534]
FAM155A	-1.51695	5.96314e-05	0.000345923	family with sequence similarity 155 member A [Source:HGNC Symbol;Acc:HGNC:33877]
CYS1	-1.51655	0.00553166	0.0180728	cystin 1 [Source:HGNC Symbol;Acc:HGNC:18525]
COL25A1	-1.51436	1.21828e-05	8.32191e-05	collagen type XXV alpha 1 chain [Source:HGNC Symbol;Acc:HGNC:18603]
PEAR1	-1.51401	7.29504e-20	3.10794e-18	platelet endothelial aggregation receptor 1 [Source:HGNC Symbol;Acc:HGNC:33631]
ADCY6	-1.51396	1.36212e-25	9.34554e-24	adenylate cyclase 6 [Source:HGNC Symbol;Acc:HGNC:237]
LINC01011	-1.51077	4.59801e-14	1.11898e-12	long intergenic non-protein coding RNA 1011 [Source:HGNC Symbol;Acc:HGNC:33812]
FYN	-1.50962	1.17651e-29	1.01002e-27	FYN proto-oncogene, Src family tyrosine kinase [Source:HGNC Symbol;Acc:HGNC:4037]
SH2D2A	-1.50749	3.24312e-14	7.98349e-13	SH2 domain containing 2A [Source:HGNC Symbol;Acc:HGNC:10821]
PTPRR	-1.50547	0.00569323	0.0185087	protein tyrosine phosphatase receptor type R [Source:HGNC Symbol;Acc:HGNC:9680]
ETS1	-1.50484	1.83089e-17	6.48939e-16	ETS proto-oncogene 1, transcription factor [Source:HGNC Symbol;Acc:HGNC:3488]
SLC24A3-AS1	-1.50289	0.00989092	0.0294384	SLC24A3 antisense RNA 1 [Source:HGNC Symbol;Acc:HGNC:40540]
CBX7	-1.50217	1.56855e-12	3.12367e-11	chromobox 7 [Source:HGNC Symbol;Acc:HGNC:1557]
DNAJB5	-1.50072	5.68386e-10	8.18744e-09	DnaJ heat shock protein family (Hsp40) member B5 [Source:HGNC Symbol;Acc:HGNC:14887]
KCNT2	-1.50053	1.43267e-16	4.59207e-15	potassium sodium-activated channel subfamily T member 2 [Source:HGNC Symbol;Acc:HGNC:18866]
GPC4	-1.50043	0.000414792	0.00193615	glypican 4 [Source:HGNC Symbol;Acc:HGNC:4452]
CPNE4	-1.49654	0.0024614	0.00907827	copine 4 [Source:HGNC Symbol;Acc:HGNC:2317]
[truncated: 432 more rows]

## Sheet: HSPCs_T21-1GSvsT21-1_UP
T21-1GS HSPCs vs T21-1 HSPCs; Upregulated genes, FDR < 0.05
[truncated: 1,747 more rows]

## Sheet: Mega_T21-1GvsT21-1_DOWN
T21-1G megakaryocytes vs T21-1 megakaryocytes; Downregulated genes, FDR < 0.05
[truncated: 3,048 more rows]

[truncated: 5 more sheets: Mega_T21-1GvsT2-1_UP, Mega_T21-1SvsT21-1_DOWN, Mega_T21-1SvsT21-1_UP, Mega_T21-1GSvsT21-1_DOWN, Mega_T21-1GSvsT21-1_UP]
