# Supplementary material for: Modeling Down Syndrome Myeloid Leukemia by Sequential Introduction of GATA1 and STAG2 Mutations in Induced Pluripotent Stem Cells with Trisomy 21
Source: Cells. 2022 Feb 11;11(4):628. doi: 10.3390/cells11040628 (PMC8870267; doi:10.3390/cells11040628)
Supplement: Supplementary file 1 [file cells-11-00628-s001.zip › Supplementary_Table_S2.xlsx]

## Sheet: T21-1G&GS_DOWN
Term Reactome 2016	Overlap	P-value	Adjusted P-value	Old P-value	Old Adjusted P-value	Odds Ratio	Combined Score	Genes
Hemostasis Homo sapiens R-HSA-109582	116/552	1.2009e-10	1.44348e-07	0	0	2.07417	47.3798	DGKG;APP;CD84;CSF2;SERPINE2;PROS1;SERPINE1;ITGA2B;JMJD1C;PLAT;DOCK10;KIF5A;HABP4;EP300;GUCY1A2;PRKCB;HBE1;PRKCA;ATP1B2;TUBA4A;PROCR;DOK2;DGKI;VCL;DGKH;GATA6;ITPR1;GATA5;ITPR2;PIK3R3;ABHD6;CSF2RB;PIK3R1;CYB5R1;KLC3;PRKAR2B;KCNMB4;KIF3C;NFE2;YES1;HBG2;HBG1;CAV1;PDE2A;PPBP;GNG12;GP5;GNG11;SELE;SELP;EHD2;EHD3;MAFG;GNAQ;MAFF;ITGB1;ECM1;ITGB3;PLEK;HBB;ATP2A2;ARRB1;PIK3CB;GNGT1;KIF19;PHACTR2;ITGAV;TIMP1…
Platelet activation, signaling and aggregation Homo sapiens R-HSA-76002	61/253	1.87446e-08	1.12655e-05	0	0	2.45095	43.6082	DGKG;APP;ECM1;CSF2;PROS1;ITGB3;SERPINE1;ITGA2B;PLEK;ARRB1;PIK3CB;GNGT1;HABP4;PHACTR2;TIMP1;JAK2;JAK1;ABCC4;TRPC3;PRKCB;PLA2G4A;PRKCA;GP1BA;TUBA4A;ADRA2A;RHOB;APBB1IP;F8;PIK3CA;SOS1;DGKI;VCL;DGKH;SRC;ITPR1;PIK3R3;ITPR2;ABHD6;CSF2RB;PIK3R1;THBS1;GNA13;CYB5R1;GNA14;P2RY1;GNA12;CDC37L1;GNG8;FYN;P2RY12;PTPN1;PPBP;GNG12;GNG11;GP5;VEGFA;SELP;GNAQ;CD9;BCAR1;PF4
Interferon alpha/beta signaling Homo sapiens R-HSA-909733	22/68	4.87709e-06	0.00195409	0	0	3.6574	44.7335	IFITM3;PTPN1;EGR1;RSAD2;STAT1;MX1;HLA-B;IFI6;HLA-C;ISG15;HLA-A;IFIT1;HLA-F;USP18;IFIT3;IFIT2;ISG20;OAS1;IRF1;OAS3;IRF2;JAK1
Syndecan interactions Homo sapiens R-HSA-3000170	9/20	0.000194067	0.058317	0	0	6.23414	53.2851	ITGB1;ITGB5;SDC4;ITGB3;SDC3;PRKCA;ITGAV;THBS1;FGF2
Cell surface interactions at the vascular wall Homo sapiens R-HSA-202733	24/101	0.000460373	0.108282	0	0	2.38144	18.2978	ITGB1;CD84;YES1;SLC16A1;MMP1;SRC;PROS1;CAV1;ITGB3;ATP1B2;PIK3R1;PIK3CB;SELE;SELP;CD2;PROCR;DOK2;PIK3CA;ITGAV;FYN;TEK;SOS1;JAM3;PF4
Interferon Signaling Homo sapiens R-HSA-913531	39/196	0.000540511	0.108282	0	0	1.90171	14.3065	IFITM3;SP100;CAMK2D;UBA7;PTAFR;IFI6;UBE2L6;IFIT1;USP18;IFIT3;IFIT2;HERC5;TRIM6;FLNB;JAK2;B2M;EIF4E;GBP4;JAK1;EGR1;PTPN1;RSAD2;STAT1;DDX58;MX1;HLA-B;HLA-C;EIF2AK2;ISG15;HLA-A;HLA-F;ISG20;OAS1;IRF1;OAS3;IRF2;TRIM35;TRIM10;HLA-DRB1
Signal amplification Homo sapiens R-HSA-392518	11/32	0.000646295	0.110978	0	0	3.99235	29.3208	GNGT1;GNA13;P2RY12;GNA14;SRC;GNAQ;P2RY1;GNG8;PLA2G4A;GNG12;GNG11
G alpha (12/13) signalling events Homo sapiens R-HSA-416482	19/75	0.000757938	0.11388	0	0	2.58977	18.6073	ARHGEF12;PLEKHG5;ITSN1;PIK3R3;ADRA1D;PIK3R1;GNG12;GNG11;RHOB;GNGT1;GNA13;NET1;OBSCN;PIK3CA;GNA12;ARHGEF3;GNG8;SOS1;NGEF
BH3-only proteins associate with and inactivate anti-apoptotic BCL-2 members Homo sapiens R-HSA-111453	5/8	0.000877348	0.115095	0	0	12.683	89.2709	BCL2L11;PMAIP1;BMF;BBC3;BCL2L1
Cytokine Signaling in Immune system Homo sapiens R-HSA-1280215	98/620	0.000957532	0.115095	0	0	1.44456	10.0413	IFITM3;CSF2;IL23R;ITGA2B;IRS2;UBE2L6;IFIT1;FGF2;IFIT3;CRKL;IFIT2;HERC5;IL36B;TNFSF11;BTRC;B2M;RSAD2;HLA-B;HLA-C;HLA-A;HLA-F;IL23A;AKAP9;IL6ST;TRIM10;STX1A;VCL;PSMD10;UBA7;PIK3R3;CSF2RB;TNFRSF11A;PIK3R1;RASGRP3;SPTA1;GRIN2A;IRAK2;EGR1;YES1;EIF2AK2;ISG15;NFKB2;ISG20;ARTN;TNFSF4;IL9;NF1;TAB3;IL7R;HLA-DRB1;FGFR2;FGFR1;ITGB3;ARRB1;PIK3CB;IL18BP;TRIM6;SPRED1;DUSP10;CASP3;IKBKG;JAK2;JAK1;DUSP4;IL15;DDX5…
Endosomal/Vacuolar pathway Homo sapiens R-HSA-1236977	6/12	0.00121998	0.125633	0	0	7.61181	51.067	HLA-B;HLA-C;HLA-A;CTSV;HLA-F;B2M
Signaling by VEGF Homo sapiens R-HSA-194138	57/328	0.00125424	0.125633	0	0	1.61242	10.773	NCKAP1;NRP2;CSF2;FLT1;ITGB3;ITGA2B;IRS2;ARRB1;PIK3CB;FGF2;SPRED1;DUSP10;KDR;ITGAV;JAK2;JAK1;NCK1;DUSP4;PRKCB;SPHK1;PRKCA;GFRA3;SPTB;APBB1IP;PIK3CA;AKAP9;MAPKAPK2;RAPGEF2;SOS1;VCL;PSMD10;CAMK2D;SRC;SH2D2A;ITPR1;ITPR2;CSF2RB;PIK3R1;RASGRP3;SPTA1;PPP2CB;GRIN2A;RICTOR;FYN;WASF3;JUP;NOS3;CAV1;VEGFA;MAPK13;ARTN;ABI1;NF1;TEK;FGFR2;BCAR1;FGFR1
ADP signalling through P2Y purinoceptor 1 Homo sapiens R-HSA-418592	9/25	0.00137355	0.127001	0	0	4.28476	28.2381	GNGT1;GNA14;SRC;GNAQ;P2RY1;GNG8;PLA2G4A;GNG12;GNG11
RIG-I/MDA5 mediated induction of IFN-alpha/beta pathways Homo sapiens R-HSA-168928	19/79	0.0014832	0.127344	0	0	2.41657	15.7405	OTUD5;APP;UBA7;DDX58;NLRC5;UBE2L6;ISG15;TANK;NFKB2;HERC5;IFIH1;MAVS;TBK1;CASP10;IRF1;DHX58;IRF2;EP300;IKBKG
Response to elevated platelet cytosolic Ca2+ Homo sapiens R-HSA-76005	24/110	0.00165551	0.132661	0	0	2.13113	13.647	APP;ABCC4;ECM1;PRKCB;PROS1;ITGB3;SERPINE1;ITGA2B;PLEK;PRKCA;PPBP;THBS1;TUBA4A;VEGFA;SELP;CYB5R1;F8;HABP4;CDC37L1;PHACTR2;CD9;TIMP1;VCL;PF4
VEGFA-VEGFR2 Pathway Homo sapiens R-HSA-4420097	55/320	0.00194415	0.135424	0	0	1.59022	9.92763	NCKAP1;CSF2;ITGB3;ITGA2B;IRS2;ARRB1;PIK3CB;FGF2;SPRED1;DUSP10;KDR;ITGAV;JAK2;JAK1;NCK1;DUSP4;PRKCB;SPHK1;PRKCA;GFRA3;SPTB;APBB1IP;PIK3CA;AKAP9;MAPKAPK2;RAPGEF2;SOS1;VCL;PSMD10;CAMK2D;SRC;SH2D2A;ITPR1;ITPR2;CSF2RB;PIK3R1;RASGRP3;SPTA1;PPP2CB;GRIN2A;RICTOR;FYN;WASF3;JUP;NOS3;CAV1;VEGFA;MAPK13;ARTN;ABI1;NF1;TEK;FGFR2;BCAR1;FGFR1
Interferon gamma signaling Homo sapiens R-HSA-877300	21/93	0.00201137	0.135424	0	0	2.2262	13.8224	PTPN1;SP100;CAMK2D;STAT1;PTAFR;HLA-B;HLA-C;HLA-A;HLA-F;TRIM6;OAS1;IRF1;OAS3;IRF2;TRIM35;JAK2;B2M;TRIM10;GBP4;HLA-DRB1;JAK1
Platelet homeostasis Homo sapiens R-HSA-418346	20/87	0.00202798	0.135424	0	0	2.27808	14.1257	GUCY1A2;PTGIR;TRPC3;NOS3;PDE2A;ITPR1;ATP2A2;PLA2G4A;ITPR2;ATP2B2;GNG12;LRP8;GNG11;GNGT1;SLC8A3;PPP2CB;P2RX6;PDE10A;GNG8;KCNMB4
Thrombin signalling through proteinase activated receptors (PARs) Homo sapiens R-HSA-456926	10/32	0.00256122	0.162031	0	0	3.46275	20.6631	GNGT1;GNA13;GNA14;SRC;GNAQ;GNA12;GNG8;ARRB1;GNG12;GNG11
Regulation of signaling by CBL Homo sapiens R-HSA-912631	7/18	0.00283899	0.170624	0	0	4.84459	28.4102	YES1;PIK3CA;PIK3R3;FYN;PIK3CB;PIK3R1;CRKL
TP53 Regulates Transcription of Genes Involved in Cytochrome C Release Homo sapiens R-HSA-6803204	7/19	0.00404837	0.205091	0	0	4.44062	24.4654	BNIP3L;STEAP3;AIFM2;TP53INP1;PMAIP1;TP63;BBC3
Negative regulators of RIG-I/MDA5 signaling Homo sapiens R-HSA-936440	10/34	0.00419172	0.205091	0	0	3.17382	17.3756	IFIH1;HERC5;OTUD5;MAVS;TBK1;UBA7;DDX58;NLRC5;UBE2L6;ISG15
Immune System Homo sapiens R-HSA-168256	213/1547	0.00423884	0.205091	0	0	1.23408	6.74237	IFITM3;NCKAP1;APP;WIPF1;IL23R;ICAM2;UBE2L6;ICAM5;IFIT1;ELK1;IFIT3;CRKL;IFIT2;HERC5;C4B;C4A;TBK1;HERC1;IL36B;DHX58;AP1S2;TNFSF11;PIP4K2A;BTRC;PRSS2;B2M;HERC6;RSAD2;PRKCB;AP1B1;HLA-B;HLA-C;PRKCA;HLA-A;HLA-F;IL23A;AKAP9;BTK;TXNIP;CD226;TRIM10;ATP6V0D2;STX1A;PIK3R3;NEDD4L;PIK3R1;PLA2G6;CD1C;GRIN2A;RNF213;PRKAR2B;RNF217;ATP6V0A2;SLAMF6;CTSA;EGR1;SIGLEC16;YES1;SIGLEC12;SIAH2;SIGLEC11;SH2D1A;SIAH1;EIF2A…
Platelet degranulation Homo sapiens R-HSA-114608	22/105	0.00426448	0.205091	0	0	2.02274	11.039	APP;ABCC4;ECM1;PROS1;ITGB3;SERPINE1;ITGA2B;PLEK;PPBP;THBS1;TUBA4A;VEGFA;SELP;CYB5R1;F8;HABP4;CDC37L1;PHACTR2;CD9;TIMP1;VCL;PF4
G alpha (q) signalling events Homo sapiens R-HSA-416476	35/191	0.00426561	0.205091	0	0	1.7147	9.35742	DGKG;RGS18;APP;GPR68;PTAFR;ITPR1;ITPR2;PIK3R3;ABHD6;ADRA1D;PIK3R1;NTS;GNGT1;PROKR1;GNA14;RGS2;CCKAR;GRK5;P2RY1;FFAR3;GNG8;TAC3;GAST;FFAR1;TRPC3;TACR2;CCK;GNG12;GNG11;PIK3CA;GNAQ;UTS2;F2RL1;DGKI;DGKH
Amine compound SLC transporters Homo sapiens R-HSA-425428	9/30	0.00562134	0.257933	0	0	3.26365	16.9096	SLC6A6;SLC6A19;SLC44A1;SLC44A2;SLC6A11;RHAG;SLC6A1;SLC6A2;SLC18A2
Gastrin-CREB signalling pathway via PKC and MAPK Homo sapiens R-HSA-881907	68/432	0.00584559	0.257933	0	0	1.43141	7.36039	DGKG;APP;CSF2;GPR68;ITGB3;ITGA2B;IRS2;ADRA1D;ARRB1;FGF2;GNGT1;RGS2;SPRED1;DUSP10;CCKAR;FFAR3;GAST;FFAR1;JAK2;JAK1;DUSP4;TRPC3;TACR2;PRKCA;GFRA3;SPTB;APBB1IP;PIK3CA;AKAP9;RAPGEF2;UTS2;SOS1;DGKI;VCL;DGKH;PSMD10;RGS18;CAMK2D;SRC;PTAFR;ITPR1;ITPR2;PIK3R3;ABHD6;CSF2RB;PIK3R1;NTS;RASGRP3;SPTA1;PROKR1;PPP2CB;GNA14;GRIN2A;GRK5;P2RY1;GNG8;FYN;TAC3;CCK;GNG12;GNG11;ARTN;GNAQ;NF1;F2RL1;TEK;FGFR2;FGFR1
Neuronal System Homo sapiens R-HSA-112316	50/301	0.00600841	0.257933	0	0	1.52416	7.79547	KCNK6;GRIK3;GRIK4;SLC6A1;PTPRF;GNGT1;PANX1;NPTN;SLC18A2;KCNH3;KCND2;PRKCB;KCND3;CACNA2D1;SLC6A11;PRKCA;KCNAB1;KCNK17;SYN3;GABRG3;SYN2;SYN1;AKAP9;KCNQ4;STX1A;VAMP2;CAMK2D;CHRNA2;MAOA;KCNA3;AKAP5;ADCY6;CAMKK1;GRIN2A;EPB41L1;TSPAN7;KCNN1;KCNMB4;GNG8;SLC17A7;KCNN3;KCNJ4;GABBR2;GABRA5;GAD1;GAD2;GNG12;GNG11;LRFN2;HCN1
Signalling by NGF Homo sapiens R-HSA-166520	70/450	0.00689815	0.277416	0	0	1.41141	7.02388	CDKN1A;CDKN1B;CSF2;ITGB3;CD80;ITSN1;ITGA2B;IRS2;ARRB1;PIK3CB;ELK1;FGF2;CRKL;SPRED1;DUSP10;CASP3;PIP4K2A;JAK2;JAK1;DUSP4;ARHGEF12;PLEKHG5;GAB1;PRKCA;GFRA3;SPTB;DNM1;APBB1IP;DNM3;OBSCN;PIK3CA;MAPKAPK2;AKAP9;ARHGEF3;RAPGEF2;SOS1;NGEF;VCL;PSMD10;CAMK2D;SRC;ITPR1;ITPR2;PIK3R3;CSF2RB;FOXO4;PIK3R1;FOXO3;ADCY6;FOXO1;RTN4;RASGRP3;SPTA1;PPP2CB;GRIN2A;BCL2L11;PRKAR2B;RICTOR;FYN;NTRK1;LINGO1;MAPK13;NET1;RIT1…
Non-integrin membrane-ECM interactions Homo sapiens R-HSA-3000171	11/42	0.00718449	0.277416	0	0	2.70296	13.3414	ITGB1;LAMA5;ITGB5;SDC4;ITGB3;SDC3;ITGAV;DMD;PRKCA;THBS1;FGF2
Transmembrane transport of small molecules Homo sapiens R-HSA-382551	89/594	0.0072448	0.277416	0	0	1.35194	6.66166	STEAP3;ATP8A2;SLC44A1;SLC44A2;AQP10;SLC40A1;ATP2A2;SLC2A3;SLC6A1;BEST2;SLC6A2;RYR3;SLC2A8;HK1;NIPAL4;GNGT1;BEST4;ATP7B;HEPH;SLC22A17;SLCO2B1;ATP7A;SLC18A2;SLC39A4;ABCC3;SLC34A2;ABCC4;SLC6A19;TRPC3;SLC30A2;TSC22D3;SLC2A12;SLC6A11;ANO6;SLC30A1;ATP1B2;GABRG3;ANO1;ABCA10;SLC9A7;ATP6V0D2;ABCG4;CFTR;SLC27A4;ABCG2;LCN9;SLC22A3;CAMK2D;TTYH2;SLC35D1;WNK4;ATP1A4;NEDD4L;CLCN3;ADD3;SLC5A3;ADCY6;GLRA2;ASIC4;P…
G beta:gamma signalling through PI3Kgamma Homo sapiens R-HSA-392451	12/48	0.00758386	0.277416	0	0	2.53952	12.3973	GNGT1;CSF2;PIK3CA;PIK3R3;GNG8;CSF2RB;PIK3CB;PIK3R1;JAK2;GNG12;GNG11;JAK1
Signaling by PDGF Homo sapiens R-HSA-186797	58/364	0.00802432	0.277416	0	0	1.45076	7.00034	CDKN1A;CDKN1B;CSF2;CD80;ITGB3;ITGA2B;IRS2;PLAT;ARRB1;PIK3CB;FGF2;CRKL;SPRED1;DUSP10;PIP4K2A;JAK2;JAK1;NCK1;DUSP4;GAB1;PRKCA;GFRA3;SPTB;APBB1IP;PIK3CA;AKAP9;RAPGEF2;COL4A5;SOS1;VCL;PSMD10;CAMK2D;SRC;ITPR1;PIK3R3;ITPR2;CSF2RB;PIK3R1;FOXO4;FOXO3;THBS1;ADCY6;FOXO1;RASGRP3;SPTA1;PPP2CB;GRIN2A;PRKAR2B;PDGFC;RICTOR;FYN;STAT1;ARTN;NF1;TEK;FGFR2;BCAR1;FGFR1
Platelet Aggregation (Plug Formation) Homo sapiens R-HSA-76009	10/37	0.00805489	0.277416	0	0	2.8207	13.5999	APBB1IP;PTPN1;SRC;ITGB3;ITGA2B;GP1BA;SOS1;GP5;ADRA2A;BCAR1
NF-kB activation through FADD/RIP-1 pathway mediated by caspase-8 and -10 Homo sapiens R-HSA-933543	5/12	0.00830864	0.277416	0	0	5.43435	26.0331	IFIH1;MAVS;DDX58;CASP10;IKBKG
PECAM1 interactions Homo sapiens R-HSA-210990	5/12	0.00830864	0.277416	0	0	5.43435	26.0331	YES1;SRC;ITGB3;ITGAV;FYN
NGF signalling via TRKA from the plasma membrane Homo sapiens R-HSA-187037	59/374	0.00928239	0.301552	0	0	1.4335	6.70826	CDKN1A;CDKN1B;CSF2;CD80;ITGB3;ITGA2B;IRS2;ARRB1;PIK3CB;ELK1;FGF2;CRKL;SPRED1;DUSP10;PIP4K2A;JAK2;JAK1;DUSP4;GAB1;PRKCA;GFRA3;SPTB;DNM1;APBB1IP;DNM3;PIK3CA;AKAP9;MAPKAPK2;RAPGEF2;SOS1;VCL;PSMD10;CAMK2D;SRC;ITPR1;PIK3R3;ITPR2;CSF2RB;PIK3R1;FOXO4;FOXO3;ADCY6;FOXO1;RASGRP3;SPTA1;PPP2CB;GRIN2A;PRKAR2B;RICTOR;FYN;NTRK1;MAPK13;RIT1;ARTN;NF1;TEK;DNAL4;FGFR2;FGFR1
Regulation of insulin secretion Homo sapiens R-HSA-422356	17/80	0.00966914	0.30585	0	0	2.0571	9.54252	GLP1R;ITPR1;ITPR2;PRKCA;AKAP5;GNG12;GNG11;ADRA2A;ADCY6;GNGT1;GNA14;PRKAR2B;GNAQ;GNG8;FFAR1;STX1A;VAMP2
Nephrin interactions Homo sapiens R-HSA-373753	7/22	0.0100246	0.308962	0	0	3.5519	16.3484	KIRREL3;PIK3CA;FYN;PIK3CB;PIK3R1;CD2AP;NCK1
Ion channel transport Homo sapiens R-HSA-983712	35/203	0.0111037	0.31625	0	0	1.59113	7.16086	CAMK2D;ATP8A2;TTYH2;WNK4;ATP1A4;NEDD4L;ATP2A2;BEST2;CLCN3;RYR3;GLRA2;BEST4;ASIC4;ATP7B;PLN;ATP6V0A2;CLCA2;CLCA1;ATP7A;ATP8B2;TRPC3;GABRA5;TSC22D3;TRPV2;WWP1;ANO6;ATP2B2;ATP1B2;GABRG3;TPCN1;ANO1;TRPV6;WNK3;FXYD7;ATP6V0D2
Downstream signal transduction Homo sapiens R-HSA-186763	54/341	0.0115144	0.31625	0	0	1.43917	6.42468	CDKN1A;CDKN1B;CSF2;CD80;ITGB3;ITGA2B;IRS2;ARRB1;PIK3CB;FGF2;CRKL;SPRED1;DUSP10;PIP4K2A;JAK2;JAK1;NCK1;DUSP4;GAB1;PRKCA;GFRA3;SPTB;APBB1IP;PIK3CA;AKAP9;RAPGEF2;SOS1;VCL;PSMD10;CAMK2D;SRC;ITPR1;PIK3R3;ITPR2;CSF2RB;PIK3R1;FOXO4;FOXO3;ADCY6;FOXO1;RASGRP3;SPTA1;PPP2CB;GRIN2A;PRKAR2B;RICTOR;FYN;STAT1;ARTN;NF1;TEK;FGFR2;BCAR1;FGFR1
Transport of glucose and other sugars, bile salts and organic acids, metal ions and amine compounds Homo sapiens R-HSA-425366	20/101	0.0117317	0.31625	0	0	1.88284	8.37007	SLC22A3;SLC6A19;SLC16A1;SLC44A1;SLC30A2;SLC44A2;SLC2A12;SLC40A1;SLC30A1;SLC6A11;SLC2A3;SLC6A1;SLC5A3;SLC6A2;SLC2A8;SLC6A6;HEPH;RHAG;SLC39A4;SLC18A2
Platelet Adhesion to exposed collagen Homo sapiens R-HSA-75892	5/13	0.0122244	0.31625	0	0	4.75479	20.9416	ITGB1;ITGA1;GP1BA;FYN;GP5
Neurotransmitter Release Cycle Homo sapiens R-HSA-112310	12/51	0.0124582	0.31625	0	0	2.34378	10.2783	MAOA;GAD1;GAD2;SLC6A11;SLC17A7;SLC6A1;SYN3;SYN2;SLC18A2;SYN1;STX1A;VAMP2
G-protein beta:gamma signalling Homo sapiens R-HSA-397795	12/51	0.0124582	0.31625	0	0	2.34378	10.2783	GNGT1;CSF2;PIK3CA;PIK3R3;GNG8;CSF2RB;PIK3CB;PIK3R1;JAK2;GNG12;GNG11;JAK1
Ion homeostasis Homo sapiens R-HSA-5578775	12/51	0.0124582	0.31625	0	0	2.34378	10.2783	SLC8A3;CAMK2D;PLN;ATP1A4;ITPR1;ATP2A2;ITPR2;FXYD7;TNNI3;ATP2B2;ATP1B2;RYR3
Thromboxane signalling through TP receptor Homo sapiens R-HSA-428930	7/23	0.0129913	0.31625	0	0	3.32971	14.4625	GNGT1;GNA13;GNA14;GNAQ;GNG8;GNG12;GNG11
FasL/ CD95L signaling Homo sapiens R-HSA-75157	3/5	0.0131174	0.31625	0	0	11.4056	49.4295	CASP10;FAS;FASLG
Serotonin Neurotransmitter Release Cycle Homo sapiens R-HSA-181429	6/18	0.0132509	0.31625	0	0	3.80461	16.45	SYN3;SYN2;SYN1;VAMP2;SLC18A2;STX1A
Tie2 Signaling Homo sapiens R-HSA-210993	6/18	0.0132509	0.31625	0	0	3.80461	16.45	DOK2;PIK3CA;PIK3CB;PIK3R1;TEK;SOS1
EPHA-mediated growth cone collapse Homo sapiens R-HSA-3928663	9/34	0.0134545	0.31625	0	0	2.74085	11.8088	EPHA5;EFNA1;YES1;SRC;KDR;FYN;MYH10;NGEF;VEGFA
DAP12 interactions Homo sapiens R-HSA-2172127	56/359	0.0136814	0.31625	0	0	1.41361	6.0668	CDKN1A;CDKN1B;CSF2;CD80;ITGB3;ITGA2B;IRS2;ARRB1;PIK3CB;FGF2;SPRED1;DUSP10;PIP4K2A;JAK2;B2M;JAK1;DUSP4;HLA-B;GAB1;HLA-C;PRKCA;GFRA3;SPTB;APBB1IP;PIK3CA;AKAP9;BTK;RAPGEF2;SOS1;VCL;PSMD10;CAMK2D;SRC;ITPR1;PIK3R3;ITPR2;CSF2RB;PIK3R1;FOXO4;FOXO3;ADCY6;FOXO1;RASGRP3;SPTA1;PPP2CB;GRIN2A;PRKAR2B;RICTOR;FYN;SIGLEC16;ARTN;NF1;KLRD1;TEK;FGFR2;FGFR1
TRAF3-dependent IRF activation pathway Homo sapiens R-HSA-918233	5/14	0.0172234	0.368996	0	0	4.22624	17.1648	IFIH1;MAVS;TBK1;DDX58;EP300
DCC mediated attractive signaling Homo sapiens R-HSA-418885	5/14	0.0172234	0.368996	0	0	4.22624	17.1648	ABLIM1;ABLIM3;SRC;FYN;NCK1
GABA synthesis, release, reuptake and degradation Homo sapiens R-HSA-888590	6/19	0.0174982	0.368996	0	0	3.51175	14.2073	GAD1;GAD2;SLC6A11;SLC6A1;VAMP2;STX1A
Na+/Cl- dependent neurotransmitter transporters Homo sapiens R-HSA-442660	6/19	0.0174982	0.368996	0	0	3.51175	14.2073	SLC6A6;SLC6A19;SLC6A11;SLC6A1;SLC6A2;SLC18A2
Other semaphorin interactions Homo sapiens R-HSA-416700	6/19	0.0174982	0.368996	0	0	3.51175	14.2073	ITGB1;SEMA5A;ITGA1;PLXNA2;PLXNB3;PLXNC1
Molecules associated with elastic fibres Homo sapiens R-HSA-2129379	8/30	0.01851	0.369674	0	0	2.76781	11.042	ITGB1;BMP10;ITGB5;ITGB3;FBLN1;LTBP2;ITGAV;FBLN2
Transmission across Chemical Synapses Homo sapiens R-HSA-112315	35/211	0.0194034	0.369674	0	0	1.51811	5.98487	CAMK2D;CHRNA2;MAOA;GRIK3;GRIK4;AKAP5;SLC6A1;ADCY6;CAMKK1;GNGT1;GRIN2A;EPB41L1;TSPAN7;NPTN;GNG8;SLC17A7;SLC18A2;KCNJ4;GABBR2;PRKCB;GABRA5;CACNA2D1;GAD1;GAD2;SLC6A11;PRKCA;GNG12;SYN3;GABRG3;GNG11;SYN2;SYN1;AKAP9;STX1A;VAMP2
PI3K/AKT Signaling in Cancer Homo sapiens R-HSA-2219528	17/86	0.0194473	0.369674	0	0	1.87758	7.39777	CDKN1A;CDKN1B;CD80;GAB1;PIK3R3;IRS2;PIK3CB;FOXO4;PIK3R1;FOXO3;FGF2;FOXO1;PIK3CA;FYN;RICTOR;FGFR2;FGFR1
Netrin-1 signaling Homo sapiens R-HSA-373752	10/42	0.0199042	0.369674	0	0	2.37929	9.31926	ABLIM1;ABLIM3;TRPC3;SRC;UNC5B;SIAH2;SIAH1;FYN;ROBO1;NCK1
Glucagon-like Peptide-1 (GLP1) regulates insulin secretion Homo sapiens R-HSA-381676	10/42	0.0199042	0.369674	0	0	2.37929	9.31926	GLP1R;GNGT1;PRKAR2B;ITPR1;ITPR2;GNG8;AKAP5;GNG12;GNG11;ADCY6
DAP12 signaling Homo sapiens R-HSA-2424491	53/344	0.0200393	0.369674	0	0	1.39217	5.44347	CDKN1A;CDKN1B;CSF2;CD80;ITGB3;ITGA2B;IRS2;ARRB1;PIK3CB;FGF2;SPRED1;DUSP10;PIP4K2A;JAK2;B2M;JAK1;DUSP4;GAB1;PRKCA;GFRA3;SPTB;APBB1IP;PIK3CA;AKAP9;BTK;RAPGEF2;SOS1;VCL;PSMD10;CAMK2D;SRC;ITPR1;PIK3R3;ITPR2;CSF2RB;PIK3R1;FOXO4;FOXO3;ADCY6;FOXO1;RASGRP3;SPTA1;PPP2CB;GRIN2A;PRKAR2B;RICTOR;FYN;ARTN;NF1;KLRD1;TEK;FGFR2;FGFR1
Factors involved in megakaryocyte development and platelet production Homo sapiens R-HSA-983231	25/141	0.0207512	0.369674	0	0	1.64372	6.36965	GATA6;JMJD1C;GATA5;HBB;DOCK10;KLC3;KIF19;PRKAR2B;KIF5A;EP300;MFN2;KIF3C;JAK2;NFE2;HBG2;HBG1;HBE1;EHD2;EHD3;WEE1;MAFG;IRF1;MAFF;IRF2;CAPZA2
Stimuli-sensing channels Homo sapiens R-HSA-2672351	19/100	0.0209012	0.369674	0	0	1.78792	6.91558	TTYH2;TRPC3;TSC22D3;WNK4;TRPV2;NEDD4L;WWP1;ANO6;BEST2;CLCN3;RYR3;TPCN1;ANO1;BEST4;ASIC4;TRPV6;WNK3;CLCA2;CLCA1
Neurotoxicity of clostridium toxins Homo sapiens R-HSA-168799	4/10	0.0215284	0.369674	0	0	5.07017	19.4612	STX1B;SV2C;VAMP2;STX1A
Nef mediated downregulation of MHC class I complex cell surface expression Homo sapiens R-HSA-164940	4/10	0.0215284	0.369674	0	0	5.07017	19.4612	AP1S2;AP1B1;HLA-A;B2M
Signaling by FGFR3 fusions in cancer Homo sapiens R-HSA-8853334	4/10	0.0215284	0.369674	0	0	5.07017	19.4612	PIK3CA;GAB1;PIK3R1;SOS1
GP1b-IX-V activation signalling Homo sapiens R-HSA-430116	4/10	0.0215284	0.369674	0	0	5.07017	19.4612	SRC;GP1BA;PIK3R1;GP5
Regulation of signaling by NODAL Homo sapiens R-HSA-1433617	4/10	0.0215284	0.369674	0	0	5.07017	19.4612	LEFTY1;ACVR1B;ACVR2B;ACVR2A
Signaling by Hippo Homo sapiens R-HSA-2028269	6/20	0.0225928	0.382486	0	0	3.26073	12.3586	TJP1;MOB1B;MOB1A;CASP3;SAV1;TJP2
GRB2:SOS provides linkage to MAPK signaling for Integrins Homo sapiens R-HSA-354194	5/15	0.0234088	0.385444	0	0	3.8034	14.2804	APBB1IP;SRC;ITGB3;ITGA2B;SOS1
p130Cas linkage to MAPK signaling for integrins Homo sapiens R-HSA-372708	5/15	0.0234088	0.385444	0	0	3.8034	14.2804	APBB1IP;SRC;ITGB3;ITGA2B;BCAR1
TRAF6 mediated IRF7 activation Homo sapiens R-HSA-933541	8/32	0.0269962	0.419578	0	0	2.53687	9.16333	IFIH1;MAVS;TBK1;DDX58;IRF1;IRF2;EP300;TANK
G1 Phase Homo sapiens R-HSA-69236	9/38	0.0273879	0.419578	0	0	2.36226	8.4986	CDKN2D;PPP2CB;CDKN1A;CCND3;CDKN2B;CDKN1B;CCND1;E2F1;E2F3
Cyclin D associated events in G1 Homo sapiens R-HSA-69231	9/38	0.0273879	0.419578	0	0	2.36226	8.4986	CDKN2D;PPP2CB;CDKN1A;CCND3;CDKN2B;CDKN1B;CCND1;E2F1;E2F3
Integration of energy metabolism Homo sapiens R-HSA-163685	20/110	0.028135	0.419578	0	0	1.69369	6.04772	GLP1R;PRKAB2;ITPR1;ITPR2;PRKCA;AKAP5;ADIPOR1;GNG12;GNG11;ADRA2A;ADCY6;GNGT1;GNA14;PPP2CB;PRKAR2B;GNAQ;GNG8;FFAR1;STX1A;VAMP2
Downstream signaling of activated FGFR2 Homo sapiens R-HSA-5654696	50/329	0.0291469	0.419578	0	0	1.369	4.83996	CDKN1A;CDKN1B;CSF2;CD80;ITGB3;ITGA2B;IRS2;ARRB1;PIK3CB;FGF2;SPRED1;DUSP10;PIP4K2A;JAK2;JAK1;DUSP4;GAB1;PRKCA;GFRA3;SPTB;APBB1IP;PIK3CA;AKAP9;RAPGEF2;SOS1;VCL;PSMD10;CAMK2D;SRC;ITPR1;PIK3R3;ITPR2;CSF2RB;PIK3R1;FOXO4;FOXO3;ADCY6;FOXO1;RASGRP3;SPTA1;PPP2CB;GRIN2A;PRKAR2B;RICTOR;FYN;ARTN;NF1;TEK;FGFR2;FGFR1
Downstream signaling of activated FGFR4 Homo sapiens R-HSA-5654716	50/329	0.0291469	0.419578	0	0	1.369	4.83996	CDKN1A;CDKN1B;CSF2;CD80;ITGB3;ITGA2B;IRS2;ARRB1;PIK3CB;FGF2;SPRED1;DUSP10;PIP4K2A;JAK2;JAK1;DUSP4;GAB1;PRKCA;GFRA3;SPTB;APBB1IP;PIK3CA;AKAP9;RAPGEF2;SOS1;VCL;PSMD10;CAMK2D;SRC;ITPR1;PIK3R3;ITPR2;CSF2RB;PIK3R1;FOXO4;FOXO3;ADCY6;FOXO1;RASGRP3;SPTA1;PPP2CB;GRIN2A;PRKAR2B;RICTOR;FYN;ARTN;NF1;TEK;FGFR2;FGFR1
Downstream signaling of activated FGFR3 Homo sapiens R-HSA-5654708	50/329	0.0291469	0.419578	0	0	1.369	4.83996	CDKN1A;CDKN1B;CSF2;CD80;ITGB3;ITGA2B;IRS2;ARRB1;PIK3CB;FGF2;SPRED1;DUSP10;PIP4K2A;JAK2;JAK1;DUSP4;GAB1;PRKCA;GFRA3;SPTB;APBB1IP;PIK3CA;AKAP9;RAPGEF2;SOS1;VCL;PSMD10;CAMK2D;SRC;ITPR1;PIK3R3;ITPR2;CSF2RB;PIK3R1;FOXO4;FOXO3;ADCY6;FOXO1;RASGRP3;SPTA1;PPP2CB;GRIN2A;PRKAR2B;RICTOR;FYN;ARTN;NF1;TEK;FGFR2;FGFR1
Interleukin-6 signaling Homo sapiens R-HSA-1059683	4/11	0.0307704	0.419578	0	0	4.34561	15.128	STAT1;IL6ST;JAK2;JAK1
Signaling by FGFR4 in disease Homo sapiens R-HSA-5655291	4/11	0.0307704	0.419578	0	0	4.34561	15.128	PIK3CA;GAB1;PIK3R1;SOS1
Interleukin-7 signaling Homo sapiens R-HSA-1266695	4/11	0.0307704	0.419578	0	0	4.34561	15.128	PIK3R3;PIK3R1;IL7R;JAK1
Apoptotic cleavage of cell adhesion proteins Homo sapiens R-HSA-351906	4/11	0.0307704	0.419578	0	0	4.34561	15.128	TJP1;CASP3;DSG3;TJP2
Regulation of KIT signaling Homo sapiens R-HSA-1433559	5/16	0.0308636	0.419578	0	0	3.45744	12.0256	YES1;SRC;PRKCA;FYN;SOS1
VEGFR2 mediated cell proliferation Homo sapiens R-HSA-5218921	39/248	0.0310937	0.419578	0	0	1.42431	4.94344	PSMD10;CAMK2D;CSF2;SRC;ITGB3;ITGA2B;ITPR1;ITPR2;IRS2;CSF2RB;ARRB1;FGF2;RASGRP3;SPTA1;PPP2CB;GRIN2A;SPRED1;DUSP10;KDR;FYN;JAK2;JAK1;DUSP4;PRKCB;SPHK1;PRKCA;GFRA3;SPTB;VEGFA;APBB1IP;ARTN;AKAP9;NF1;RAPGEF2;TEK;SOS1;VCL;FGFR2;FGFR1
Integrin alphaIIb beta3 signaling Homo sapiens R-HSA-354192	7/27	0.031169	0.419578	0	0	2.66317	9.23675	APBB1IP;PTPN1;SRC;ITGB3;ITGA2B;SOS1;BCAR1
Platelet calcium homeostasis Homo sapiens R-HSA-418360	7/27	0.031169	0.419578	0	0	2.66317	9.23675	SLC8A3;P2RX6;TRPC3;ITPR1;ITPR2;ATP2A2;ATP2B2
Effects of PIP2 hydrolysis Homo sapiens R-HSA-114508	7/27	0.031169	0.419578	0	0	2.66317	9.23675	DGKG;TRPC3;ITPR1;ITPR2;ABHD6;DGKI;DGKH
Formation of Fibrin Clot (Clotting Cascade) Homo sapiens R-HSA-140877	9/39	0.0320472	0.419578	0	0	2.28339	7.85611	PROCR;F8;SERPINE2;F10;PROS1;GP1BA;TFPI;GP5;PF4
Sialic acid metabolism Homo sapiens R-HSA-4085001	8/33	0.0321141	0.419578	0	0	2.43526	8.37353	CTSA;ST6GALNAC1;ST6GAL1;ST8SIA1;ST3GAL5;ST8SIA5;ST8SIA6;ST3GAL1
CD28 co-stimulation Homo sapiens R-HSA-389356	8/33	0.0321141	0.419578	0	0	2.43526	8.37353	YES1;PIK3CA;SRC;CD80;PIK3R3;FYN;RICTOR;PIK3R1
Signaling by FGFR4 Homo sapiens R-HSA-5654743	50/332	0.0336569	0.430379	0	0	1.3542	4.59282	CDKN1A;CDKN1B;CSF2;CD80;ITGB3;ITGA2B;IRS2;ARRB1;PIK3CB;FGF2;SPRED1;DUSP10;PIP4K2A;JAK2;JAK1;DUSP4;GAB1;PRKCA;GFRA3;SPTB;APBB1IP;PIK3CA;AKAP9;RAPGEF2;SOS1;VCL;PSMD10;CAMK2D;SRC;ITPR1;PIK3R3;ITPR2;CSF2RB;PIK3R1;FOXO4;FOXO3;ADCY6;FOXO1;RASGRP3;SPTA1;PPP2CB;GRIN2A;PRKAR2B;RICTOR;FYN;ARTN;NF1;TEK;FGFR2;FGFR1
Downstream signaling of activated FGFR1 Homo sapiens R-HSA-5654687	50/332	0.0336569	0.430379	0	0	1.3542	4.59282	CDKN1A;CDKN1B;CSF2;CD80;ITGB3;ITGA2B;IRS2;ARRB1;PIK3CB;FGF2;SPRED1;DUSP10;PIP4K2A;JAK2;JAK1;DUSP4;GAB1;PRKCA;GFRA3;SPTB;APBB1IP;PIK3CA;AKAP9;RAPGEF2;SOS1;VCL;PSMD10;CAMK2D;SRC;ITPR1;PIK3R3;ITPR2;CSF2RB;PIK3R1;FOXO4;FOXO3;ADCY6;FOXO1;RASGRP3;SPTA1;PPP2CB;GRIN2A;PRKAR2B;RICTOR;FYN;ARTN;NF1;TEK;FGFR2;FGFR1
Signaling by EGFR Homo sapiens R-HSA-177929	53/355	0.0340152	0.430382	0	0	1.34061	4.53254	CDKN1A;CDKN1B;CSF2;CD80;ITGB3;ITGA2B;IRS2;ARRB1;PIK3CB;FGF2;SPRED1;DUSP10;PIP4K2A;JAK2;JAK1;DUSP4;GAB1;ADAM10;PRKCA;GFRA3;SPTB;APBB1IP;PIK3CA;AKAP9;ADAM12;RAPGEF2;SOS1;VCL;PSMD10;CAMK2D;SRC;ITPR1;PIK3R3;ITPR2;CSF2RB;PIK3R1;FOXO4;FOXO3;ADCY6;FOXO1;RASGRP3;SPTA1;PPP2CB;GRIN2A;PRKAR2B;RICTOR;FYN;EPS15;ARTN;NF1;TEK;FGFR2;FGFR1
Signaling by FGFR3 Homo sapiens R-HSA-5654741	50/333	0.035275	0.431761	0	0	1.34934	4.51297	CDKN1A;CDKN1B;CSF2;CD80;ITGB3;ITGA2B;IRS2;ARRB1;PIK3CB;FGF2;SPRED1;DUSP10;PIP4K2A;JAK2;JAK1;DUSP4;GAB1;PRKCA;GFRA3;SPTB;APBB1IP;PIK3CA;AKAP9;RAPGEF2;SOS1;VCL;PSMD10;CAMK2D;SRC;ITPR1;PIK3R3;ITPR2;CSF2RB;PIK3R1;FOXO4;FOXO3;ADCY6;FOXO1;RASGRP3;SPTA1;PPP2CB;GRIN2A;PRKAR2B;RICTOR;FYN;ARTN;NF1;TEK;FGFR2;FGFR1
RA biosynthesis pathway Homo sapiens R-HSA-5365859	6/22	0.035561	0.431761	0	0	2.85281	9.51842	CYP26B1;RDH11;RDH10;ALDH1A2;ALDH1A1;RDH16
Common Pathway of Fibrin Clot Formation Homo sapiens R-HSA-140875	6/22	0.035561	0.431761	0	0	2.85281	9.51842	PROCR;F8;F10;SERPINE2;PROS1;PF4
CD28 dependent PI3K/Akt signaling Homo sapiens R-HSA-389357	6/22	0.035561	0.431761	0	0	2.85281	9.51842	PIK3CA;CD80;PIK3R3;FYN;RICTOR;PIK3R1
Glycerophospholipid catabolism Homo sapiens R-HSA-6814848	6/22	0.038374	0.461255	0	0	5.70213	18.5911	PNPLA7;GDPD1;GDPD5
Metabolism of porphyrins Homo sapiens R-HSA-189445	5/17	0.0396483	0.471362	0	0	3.16914	10.2291	ALAS2;FECH;CPOX;BLVRB;BLVRA
Immunoregulatory interactions between a Lymphoid and a non-Lymphoid cell Homo sapiens R-HSA-198933	26/157	0.0401831	0.471362	0	0	1.51309	4.86354	ITGB1;KLRB1;ICAM2;ICAM5;CD1C;SLAMF6;B2M;SIGLEC12;SIGLEC11;SH2D1A;HLA-B;HLA-C;HLA-A;HLA-F;TREML1;CD200R1;CD40LG;TREML4;TREML2;CD226;KLRD1;SIGLEC1;CD247;SIGLEC8;CD22;SIGLEC6
Signaling by FGFR1 Homo sapiens R-HSA-5654736	50/336	0.0404913	0.471362	0	0	1.33495	4.28075	CDKN1A;CDKN1B;CSF2;CD80;ITGB3;ITGA2B;IRS2;ARRB1;PIK3CB;FGF2;SPRED1;DUSP10;PIP4K2A;JAK2;JAK1;DUSP4;GAB1;PRKCA;GFRA3;SPTB;APBB1IP;PIK3CA;AKAP9;RAPGEF2;SOS1;VCL;PSMD10;CAMK2D;SRC;ITPR1;PIK3R3;ITPR2;CSF2RB;PIK3R1;FOXO4;FOXO3;ADCY6;FOXO1;RASGRP3;SPTA1;PPP2CB;GRIN2A;PRKAR2B;RICTOR;FYN;ARTN;NF1;TEK;FGFR2;FGFR1
PI Metabolism Homo sapiens R-HSA-1483255	12/60	0.0414814	0.471362	0	0	1.90335	6.05742	PIK3CA;INPP5F;PNPLA7;GDPD1;PI4KA;PIP4K2A;PIK3R3;PIK3CB;PIK3R1;SYNJ2;GDPD5;PI4K2A
Erythrocytes take up carbon dioxide and release oxygen Homo sapiens R-HSA-1237044	4/12	0.0420013	0.471362	0	0	3.8022	12.0532	CYB5R1;HBB;RHAG;HBA1
O2/CO2 exchange in erythrocytes Homo sapiens R-HSA-1480926	4/12	0.0420013	0.471362	0	0	3.8022	12.0532	CYB5R1;HBB;RHAG;HBA1
NOTCH2 intracellular domain regulates transcription Homo sapiens R-HSA-2197563	4/12	0.0420013	0.471362	0	0	3.8022	12.0532	MAML2;EP300;HES1;MAML3
Innate Immune System Homo sapiens R-HSA-168249	110/807	0.042352	0.471362	0	0	1.20845	3.82081	OTUD5;NCKAP1;APP;CSF2;WIPF1;CD80;PROS1;ITGA2B;ICAM2;UBE2L6;IRS2;ELK1;FGF2;HERC5;C4B;C4A;TBK1;DHX58;EP300;PIP4K2A;BTRC;PRSS2;B2M;HLA-B;HLA-C;PRKCA;MAPKAPK2;AKAP9;BTK;TXNIP;MASP1;VCL;PSMD10;UBA7;ITPR1;PIK3R3;ITPR2;CSF2RB;FOXO4;PIK3R1;PLA2G6;FOXO3;FOXO1;RASGRP3;SPTA1;GRIN2A;PRKAR2B;IRAK2;SIGLEC16;YES1;ISG15;NFATC1;NFKB2;MAVS;ARTN;NF1;TAB3;KLRD1;FGFR2;LGMN;BCL2L1;FGFR1;CDKN1A;CDKN1B;ITGB3;ARRB1;PIK3C…
Dopamine Neurotransmitter Release Cycle Homo sapiens R-HSA-212676	6/23	0.0435268	0.479993	0	0	2.68485	8.41532	SYN3;SYN2;SYN1;VAMP2;SLC18A2;STX1A
Adaptive Immune System Homo sapiens R-HSA-1280218	104/762	0.0459272	0.501859	0	0	1.20976	3.72691	CD80;ICAM2;IRS2;UBE2L6;ICAM5;UBE3B;FGF2;HERC5;HERC1;RNF19A;KIF5A;AP1S2;PIP4K2A;BTRC;B2M;HERC6;MYLIP;PRKCB;AP1B1;HLA-B;HLA-C;HLA-A;HLA-F;BTK;CD226;PSMD10;CD274;KLRB1;UBA7;UBR4;ITPR1;NEDD4L;ITPR2;PIK3R3;DAPP1;UBR2;FOXO4;UBR1;PIK3R1;FOXO3;CD1C;FOXO1;RAP1GAP;RASGRP3;KLC3;RNF213;RNF217;SLAMF6;KIF3C;CTSA;UBE2H;YES1;UBE2B;SIGLEC12;SIAH2;SIGLEC11;SIAH1;SH2D1A;KLHL21;TREML1;TREML4;TREML2;CD207;KLRD1;FBXL4…
Death Receptor Signalling Homo sapiens R-HSA-73887	10/48	0.0467828	0.506602	0	0	2.00293	6.13345	CASP10;USP4;MADD;OTUD7B;FAS;TAB3;FASLG;IKBKG;CFLAR;BIRC3
Signaling by SCF-KIT Homo sapiens R-HSA-1433557	48/325	0.0490175	0.526063	0	0	1.32272	3.98875	PSMD10;CDKN1A;CAMK2D;CDKN1B;CSF2;SRC;CD80;ITGB3;ITGA2B;PIK3R3;IRS2;CSF2RB;ARRB1;PIK3R1;FOXO4;PIK3CB;FOXO3;FGF2;FOXO1;RASGRP3;SPTA1;PPP2CB;GRIN2A;SPRED1;DUSP10;PIP4K2A;RICTOR;FYN;JAK2;JAK1;DUSP4;YES1;STAT1;GAB1;PRKCA;GFRA3;SPTB;APBB1IP;PIK3CA;ARTN;AKAP9;NF1;RAPGEF2;TEK;SOS1;VCL;FGFR2;FGFR1
Ion transport by P-type ATPases Homo sapiens R-HSA-936837	11/55	0.0496173	0.527788	0	0	1.90296	5.71537	CAMK2D;ATP8A2;ATP7B;PLN;ATP8B2;ATP1A4;ATP2A2;FXYD7;ATP2B2;ATP1B2;ATP7A
Term NCI-Nature 2016	Overlap	P-value	Adjusted P-value	Old P-value	Old Adjusted P-value	Odds Ratio	Combined Score	Genes
Signaling events mediated by TCPTP Homo sapiens cd5ca44d-6195-11e5-8ac5-06603eb7f303	16/42	9.11933e-06	0.00182387	0	0	4.69913	54.534	ITGB1;PTPN1;CSF1;SRC;STAT1;ITGA1;GAB1;PIK3R3;EIF2AK2;PIK3CB;PIK3R1;VEGFA;PIK3CA;KDR;SOS1;JAK1
S1P3 pathway Homo sapiens 7cb02d01-6195-11e5-8ac5-06603eb7f303	12/29	4.61025e-05	0.0040833	0	0	5.38361	53.7534	GNA13;GNAZ;GNA14;FLT1;SRC;ITGB3;GNAQ;GNA12;S1PR1;ITGAV;JAK2;VEGFA
Signaling events mediated by VEGFR1 and VEGFR2 Homo sapiens d6f6ae1f-6195-11e5-8ac5-06603eb7f303	20/68	6.12496e-05	0.0040833	0	0	3.18325	30.8793	FLT1;PRKCB;SRC;NOS3;ITGB3;SH2D2A;CAV1;GAB1;PTPRJ;PRKCA;PIK3R1;PRKAB1;VEGFA;PIK3CA;MAPKAPK2;KDR;ITGAV;FYN;VCL;NCK1
VEGFR1 specific signals Homo sapiens 8b13143b-6196-11e5-8ac5-06603eb7f303	11/27	0.000113388	0.00566942	0	0	5.24145	47.6169	NRP2;FLT1;PIK3CA;NOS3;PRKCB;CAV1;PRKCA;PIK3R1;NCK1;VEGFA;CD2AP
Signaling events mediated by focal adhesion kinase Homo sapiens 8fb80085-6195-11e5-8ac5-06603eb7f303	17/58	0.000223921	0.00747789	0	0	3.16486	26.5982	ITGB1;YES1;ITGB5;SRC;ASAP1;PIK3R1;ETS1;KLF8;CCND1;PIK3CA;CAPN2;ITGAV;FYN;SOS1;VCL;BCAR1;NCK1
FAS (CD95) signaling pathway Homo sapiens 79cc9c14-6192-11e5-8ac5-06603eb7f303	13/38	0.000224337	0.00747789	0	0	3.96584	33.3224	SRC;PIK3R3;FASLG;PIK3CB;PIK3R1;CFLAR;PIK3CA;CASP10;CASP3;BTK;FAS;IKBKG;BIRC3
IL6-mediated signaling events Homo sapiens e684d5d2-6193-11e5-8ac5-06603eb7f303	14/46	0.000515365	0.0147247	0	0	3.33677	25.2614	STAT1;LMO4;GAB1;MITF;PIK3R1;FOXO1;PIK3CA;IRF1;TNFSF11;TIMP1;JAK2;IL6ST;SOS1;JAK1
HIF-2-alpha transcription factor network Homo sapiens 37358832-6193-11e5-8ac5-06603eb7f303	11/34	0.00115032	0.0277886	0	0	3.64478	24.6668	EFNA1;EGLN3;FLT1;SERPINE1;BHLHE40;KDR;EP300;ETS1;ELK1;VEGFA;ABCG2
Netrin-mediated signaling events Homo sapiens 716a3d34-6194-11e5-8ac5-06603eb7f303	10/30	0.00148238	0.0277886	0	0	3.80945	24.8152	YES1;PIK3CA;SRC;UNC5B;DAPK1;MAP1B;FYN;PIK3R1;BCAR1;NCK1
Arf6 signaling events Homo sapiens 3b3d91b8-618a-11e5-8ac5-06603eb7f303	11/35	0.00150327	0.0277886	0	0	3.49271	22.703	EFNA1;GNA14;SRC;IQSEC1;ITGB3;GNAQ;ITGA2B;ARRB1;FBXO8;NCK1;GULP1
SHP2 signaling Homo sapiens 85755aa4-6195-11e5-8ac5-06603eb7f303	15/57	0.00174827	0.0277886	0	0	2.72352	17.292	NTRK1;LMO4;STAT1;NOS3;GAB1;PIK3R1;IGF1R;VEGFA;PIK3CA;KDR;TEK;JAK2;IL6ST;SOS1;JAK1
Direct p53 effectors Homo sapiens 67c3b75d-6191-11e5-8ac5-06603eb7f303	28/136	0.00181905	0.0277886	0	0	1.98081	12.4978	COL18A1;STEAP3;BTG2;CDKN1A;SERPINE1;PRDM1;BBC3;CASP10;AIFM2;TP53INP1;FDXR;E2F1;EP300;PMAIP1;E2F3;TP63;MAP4K4;BNIP3L;PLK3;GPX1;GADD45A;CAV1;SH2D1A;PRKAB1;JMY;CCNG1;FAS;BCL2L2
Trk receptor signaling mediated by PI3K and PLC-gamma Homo sapiens 4037def0-6196-11e5-8ac5-06603eb7f303	11/36	0.00194007	0.0277886	0	0	3.35282	20.9384	NTRK1;EGR1;CCND1;TRPC3;PIK3CA;SRC;EPB41L1;GAB1;PIK3R1;FOXO3;SOS1
Signaling events mediated by PTP1B Homo sapiens be498a9b-6195-11e5-8ac5-06603eb7f303	14/52	0.0019452	0.0277886	0	0	2.80895	17.5346	PTPN1;YES1;CSF1;SRC;ITGB3;CAV1;ITGA2B;PIK3R1;PIK3CA;TRPV6;LEPR;FYN;JAK2;BCAR1
PDGFR-alpha signaling pathway Homo sapiens c66cc833-6194-11e5-8ac5-06603eb7f303	8/22	0.00235246	0.0304077	0	0	4.35138	26.3358	PIK3CA;CAV1;ITGAV;PIK3R1;SOS1;ELK1;CRKL;JAK1
Glypican 1 network Homo sapiens fb91e48c-6192-11e5-8ac5-06603eb7f303	9/27	0.00254044	0.0304077	0	0	3.80824	22.7558	APP;PRNP;FLT1;YES1;SRC;FYN;FGF2;VEGFA;FGFR1
Angiopoietin receptor Tie2-mediated signaling Homo sapiens ad60647c-6188-11e5-8ac5-06603eb7f303	13/48	0.00262935	0.0304077	0	0	2.83114	16.8199	ITGB1;CDKN1A;NOS3;PIK3R1;FGF2;ETS1;ELK1;FOXO1;DOK2;PIK3CA;FYN;TEK;NCK1
PAR1-mediated thrombin signaling events Homo sapiens be5084c0-6194-11e5-8ac5-06603eb7f303	12/43	0.00288873	0.0304077	0	0	2.94996	17.2482	GNA13;GNAZ;GNA14;PIK3CA;NOS3;PRKCB;GNAQ;GNA12;ARRB1;PRKCA;PIK3R1;DNM1
CXCR3-mediated signaling events Homo sapiens 3a38a0ca-6191-11e5-8ac5-06603eb7f303	12/43	0.00288873	0.0304077	0	0	2.94996	17.2482	GNAZ;CXCL10;CXCL11;PIK3CA;SRC;PIK3R3;ARRB1;RICTOR;PIK3CB;PIK3R1;DNM1;PF4
EPO signaling pathway Homo sapiens 20fe3c0e-6192-11e5-8ac5-06603eb7f303	10/33	0.00329719	0.0329719	0	0	3.312	18.9271	STAT1;GAB1;BTK;IRS2;PIK3R1;JAK2;SOS1;EPOR;CRKL;BCL2L1
Thromboxane A2 receptor signaling Homo sapiens 27d5800d-6196-11e5-8ac5-06603eb7f303	14/56	0.00409261	0.0380839	0	0	2.54086	13.9711	PTGIR;YES1;PRKCB;SRC;NOS3;PRKCA;SELE;DNM1;GNA13;GNA14;GNAQ;GNA12;FYN;PTGDR
EGF receptor (ErbB1) signaling pathway Homo sapiens NULL	10/34	0.00419172	0.0380839	0	0	3.17382	17.3756	PTPN1;PIK3CA;SRC;STAT1;GAB1;PIK3R3;PIK3CB;PIK3R1;SOS1;NCK1
Reelin signaling pathway Homo sapiens 054f432f-6195-11e5-8ac5-06603eb7f303	9/29	0.00437965	0.0380839	0	0	3.42703	18.6115	ITGB1;GRIN2A;RELN;PIK3CA;MAP1B;FYN;PIK3R1;LRP8;CRKL
Plasma membrane estrogen receptor signaling Homo sapiens dcc37895-6194-11e5-8ac5-06603eb7f303	11/40	0.00482304	0.0383152	0	0	2.8897	15.4147	GNA13;GNAZ;GNA14;PIK3CA;SRC;NOS3;GNAQ;PIK3R1;SOS1;BCAR1;IGF1R
IFN-gamma pathway Homo sapiens 51b1ed75-6193-11e5-8ac5-06603eb7f303	11/40	0.00482304	0.0383152	0	0	2.8897	15.4147	CAMK2D;PIK3CA;STAT1;DAPK1;IL1B;IRF1;EP300;PIK3R1;JAK2;CRKL;JAK1
AP-1 transcription factor network Homo sapiens 3ce2f9c5-6189-11e5-8ac5-06603eb7f303	16/69	0.00498098	0.0383152	0	0	2.30171	12.2039	EGR1;CSF2;CDKN1B;MMP1;NFATC1;HLA-A;NTS;ETS1;FOSL1;BCL2L11;CCND1;MAFG;NPPA;EP300;CCL2;TIMP1
Ephrin B reverse signaling Homo sapiens 149a63dc-6192-11e5-8ac5-06603eb7f303	9/30	0.00562134	0.0413438	0	0	3.26365	16.9096	EFNB2;YES1;PIK3CA;SRC;ITGB3;ITGA2B;FYN;PIK3R1;DNM1
Alpha9 beta1 integrin signaling events Homo sapiens 0f5519cf-6188-11e5-8ac5-06603eb7f303	8/25	0.00578813	0.0413438	0	0	3.58288	18.4588	ITGB1;CSF2;SRC;ADAM12;SAT1;BCAR1;VEGFA;PAOX
PDGFR-beta signaling pathway Homo sapiens c901a3e4-6194-11e5-8ac5-06603eb7f303	25/128	0.00632732	0.0436367	0	0	1.85255	9.37922	NCKAP1;SRC;ITGB3;PIK3R3;PTPRJ;PIK3R1;PIK3CB;ELK1;S1PR1;ITGAV;FYN;JAK2;NCK1;PTPN1;YES1;STAT1;SPHK1;GAB1;EIF2AK2;PLA2G4A;PRKCA;PIK3CA;ABI1;SOS1;BCAR1
Signaling events mediated by HDAC Class III Homo sapiens a7191c08-6195-11e5-8ac5-06603eb7f303	8/26	0.00752239	0.0473965	0	0	3.38364	16.5456	CDKN1A;TUBB2A;FHL2;EP300;FOXO4;FOXO3;FOXO1;SIRT3
S1P1 pathway Homo sapiens 7327884f-6195-11e5-8ac5-06603eb7f303	7/21	0.00758344	0.0473965	0	0	3.80582	18.5792	GNAZ;ITGB3;SPHK1;KDR;S1PR1;ITGAV;VEGFA
Sphingosine 1-phosphate (S1P) pathway Homo sapiens eff796f3-6195-11e5-8ac5-06603eb7f303	7/21	0.00758344	0.0473965	0	0	3.80582	18.5792	GNA13;GNAZ;GNA14;SPHK1;GNAQ;GNA12;S1PR1
CXCR4-mediated signaling events Homo sapiens 46a5529b-6191-11e5-8ac5-06603eb7f303	20/100	0.0105287	0.0638105	0	0	1.90648	8.68144	ITGB1;GNAZ;YES1;SRC;STAT1;ITGA1;PIK3R3;PIK3R1;PIK3CB;FOXO1;DNM1;RHOB;GNA13;PIK3CA;ITGAV;FYN;RICTOR;CD247;JAK2;BCAR1
IGF1 pathway Homo sapiens 5e904cd6-6193-11e5-8ac5-06603eb7f303	8/28	0.0121231	0.0713124	0	0	3.04493	13.4362	PTPN1;PIK3CA;IRS2;PIK3R1;SOS1;BCAR1;IGF1R;CRKL
Signaling events mediated by PRL Homo sapiens bb67523a-6195-11e5-8ac5-06603eb7f303	7/23	0.0129913	0.0742362	0	0	3.32971	14.4625	ITGB1;EGR1;PTP4A2;CDKN1A;SRC;ITGA1;BCAR1
Class I PI3K signaling events mediated by Akt Homo sapiens 046a84e6-6191-11e5-8ac5-06603eb7f303	9/34	0.0134545	0.0747473	0	0	2.74085	11.8088	CDKN1A;CDKN1B;TBC1D4;SRC;RICTOR;FOXO4;FOXO3;FOXO1;MAP3K5
IL2 signaling events mediated by PI3K Homo sapiens 8bbf39aa-6193-11e5-8ac5-06603eb7f303	9/35	0.0162886	0.0880466	0	0	2.63528	10.8502	SGMS1;TERT;PIK3CA;E2F1;PIK3R1;FOXO3;SOS1;JAK1;BCL2L1
HIF-1-alpha transcription factor network Homo sapiens 20ef2b81-6193-11e5-8ac5-06603eb7f303	14/66	0.018111	0.0953209	0	0	2.05107	8.22731	NCOA1;EGLN3;FECH;SERPINE1;ETS1;HK1;HDAC7;VEGFA;NT5E;TERT;BHLHE40;EP300;PLIN2;ABCG2
Posttranslational regulation of adherens junction stability and dissassembly Homo sapiens ebb21a59-6194-11e5-8ac5-06603eb7f303	11/48	0.0198207	0.0966863	0	0	2.26388	8.87672	GNA13;PTPN1;JUP;SRC;CASP3;GNA12;ADAM10;FYN;CBLL1;IGF1R;ROBO1
Notch-mediated HES/HEY network Homo sapiens 8ee56389-6194-11e5-8ac5-06603eb7f303	11/48	0.0198207	0.0966863	0	0	2.26388	8.87672	NCOA1;CAMK2D;CDKN1B;MAML2;HEY1;GATA6;E2F1;KDR;EP300;HES1;JAK2
FoxO family signaling Homo sapiens d06dbbda-6192-11e5-8ac5-06603eb7f303	11/48	0.0198207	0.0966863	0	0	2.26388	8.87672	CDKN1B;BCL2L11;GADD45A;ZFAND5;EP300;FASLG;FOXO4;FOXO3;FBXO32;SOD2;FOXO1
VEGF and VEGFR signaling network Homo sapiens 8957818a-6196-11e5-8ac5-06603eb7f303	4/10	0.0215284	0.102147	0	0	5.07017	19.4612	NRP2;FLT1;KDR;VEGFA
Syndecan-4-mediated signaling events Homo sapiens 076bc549-6196-11e5-8ac5-06603eb7f303	8/31	0.0224724	0.102147	0	0	2.64732	10.0478	ITGB1;SDC4;ADAM12;PRKCA;TFPI;THBS1;FGF2;FGFR1
Nephrin/Neph1 signaling in the kidney podocyte Homo sapiens 6cfb9873-6194-11e5-8ac5-06603eb7f303	8/31	0.0224724	0.102147	0	0	2.64732	10.0478	TJP1;PIK3CA;PIK3R3;FYN;PIK3CB;PIK3R1;NCK1;CD2AP
p75(NTR)-mediated signaling Homo sapiens b492782f-6194-11e5-8ac5-06603eb7f303	14/68	0.023157	0.10292	0	0	1.97488	7.43631	NTRK1;APP;MAGEH1;BEX1;SORT1;PIK3R1;RTN4;RHOB;BCL2L11;PIK3CA;CASP3;E2F1;IKBKG;BIRC3
Signaling events regulated by Ret tyrosine kinase Homo sapiens e4431190-6195-11e5-8ac5-06603eb7f303	9/38	0.0273879	0.119078	0	0	2.36226	8.4986	PIK3CA;SRC;GAB1;IRS2;PRKCA;PIK3R1;SOS1;BCAR1;NCK1
Signaling events mediated by Hepatocyte Growth Factor Receptor (c-Met) Homo sapiens ac39d2b9-6195-11e5-8ac5-06603eb7f303	15/77	0.0304925	0.129755	0	0	1.84287	6.43214	PTPN1;EGR1;SRC;GAB1;PTPRJ;PIK3R1;ETS1;CRKL;PIK3CA;SNAI1;SOS1;EPS15;EIF4E;BCAR1;NCK1
EPHB forward signaling Homo sapiens 01c81f4a-6192-11e5-8ac5-06603eb7f303	9/39	0.0320472	0.13353	0	0	2.28339	7.85611	EFNB2;PIK3CA;SRC;ITSN1;PIK3R1;DNM1;EPHB3;MAP4K4;NCK1
Signaling events mediated by Stem cell factor receptor (c-Kit) Homo sapiens c6b6861c-6195-11e5-8ac5-06603eb7f303	11/52	0.0344951	0.137656	0	0	2.04255	6.87712	SPRED1;PIK3CA;STAT1;GAB1;MITF;PIK3R1;JAK2;SOS1;FOXO3;EPOR;CRKL
Calcineurin-regulated NFAT-dependent transcription in lymphocytes Homo sapiens 0439e9da-618f-11e5-8ac5-06603eb7f303	10/46	0.0360275	0.137656	0	0	2.11444	7.0273	FOSL1;PTPN1;EGR1;CSF2;CD40LG;EGR4;CASP3;E2F1;FASLG;NFATC1
Regulation of RhoA activity Homo sapiens 49ece019-6195-11e5-8ac5-06603eb7f303	10/46	0.0360275	0.137656	0	0	2.11444	7.0273	NET1;CDKN1B;ARHGEF12;OBSCN;ARHGEF15;DLC1;ARHGEF3;ARHGAP5;ARHGAP6;NGEF
Integrins in angiogenesis Homo sapiens 2ddeac89-6194-11e5-8ac5-06603eb7f303	14/72	0.0362846	0.137656	0	0	1.83826	6.09634	CDKN1B;CSF1;SRC;ITGB3;PIK3R1;FGF2;IGF1R;VEGFA;PIK3CA;KDR;COL4A5;ITGAV;VCL;BCAR1
Internalization of ErbB1 Homo sapiens 3aa9aafa-6194-11e5-8ac5-06603eb7f303	9/40	0.0372282	0.137656	0	0	2.20961	7.27113	PIK3CA;SRC;ITSN1;PIK3R3;PIK3CB;PIK3R1;SOS1;EPS15;DNM1
TRAIL signaling pathway Homo sapiens 3a79fddf-6196-11e5-8ac5-06603eb7f303	7/28	0.0375177	0.137656	0	0	2.53621	8.32622	PIK3CA;CASP10;PIK3R3;PIK3CB;PIK3R1;IKBKG;CFLAR
EPHA forward signaling Homo sapiens f25420e8-6191-11e5-8ac5-06603eb7f303	8/34	0.0378555	0.137656	0	0	2.34146	7.66589	EPHA5;EFNA1;YES1;ARHGEF15;SRC;FYN;NGEF;CRKL
Validated transcriptional targets of TAp63 isoforms Homo sapiens 82e8ee19-6196-11e5-8ac5-06603eb7f303	11/53	0.0391179	0.139707	0	0	1.9938	6.46226	CDKN1A;GADD45A;FDXR;CLCA2;EP300;PMAIP1;WWP1;FAS;EVPL;TP63;BBC3
Stabilization and expansion of the E-cadherin adherens junction Homo sapiens f1a6cd94-6195-11e5-8ac5-06603eb7f303	9/41	0.0429524	0.15071	0	0	2.14044	6.73737	EFNA1;NCKAP1;ABI1;MGAT3;KIFC3;PLEKHA7;VCL;IGF1R;NCK1
Validated transcriptional targets of AP1 family members Fra1 and Fra2 Homo sapiens 76d028a7-6196-11e5-8ac5-06603eb7f303	8/35	0.0442457	0.152571	0	0	2.25461	7.02987	FOSL1;CCND1;NOS3;MMP1;EP300;CCL2;NFATC1;USF2
Class I PI3K signaling events Homo sapiens 12b82bb7-6191-11e5-8ac5-06603eb7f303	10/48	0.0467828	0.158586	0	0	2.00293	6.13345	YES1;PIK3CA;SRC;BTK;PIK3R3;DAPP1;FYN;PIK3CB;PIK3R1;FOXO3
IL2-mediated signaling events Homo sapiens a2a1883c-6193-11e5-8ac5-06603eb7f303	11/55	0.0496173	0.1619	0	0	1.90296	5.71537	DOK2;PIK3CA;PRKCB;STAT1;MAPKAPK2;IRS2;FYN;PIK3R1;SOS1;IKZF3;JAK1
EPHA2 forward signaling Homo sapiens fb172ba9-6191-11e5-8ac5-06603eb7f303	5/18	0.0498012	0.1619	0	0	2.9252	8.77476	EFNA1;PIK3CA;SRC;PIK3R1;BCAR1

## Sheet: T21-1G&GS_UP
Term NCI-Nature 2016	Overlap	P-value	Adjusted P-value	Old P-value	Old Adjusted P-value	Odds Ratio	Combined Score	Genes
C-MYB transcription factor network Homo sapiens 61020228-618e-11e5-8ac5-06603eb7f303	25/82	1.27693e-05	0.00254109	0	0	3.10397	34.977	CEBPA;CEBPB;SPI1;CEBPD;PTGS2;MPO;GATA1;ETS2;ANPEP;MYB;TOM1;CD34;ELANE;CBX4;PAX5;LYZ;CCNA1;KITLG;CDK6;TFEC;KIT;BCL2;PRTN3;MAD1L1;ADA
Beta1 integrin cell surface interactions Homo sapiens 2fd0bc63-618d-11e5-8ac5-06603eb7f303	21/66	3.03189e-05	0.00301673	0	0	3.29954	34.3276	VCAM1;LAMB3;CD81;ITGA3;ITGA2;LAMA4;COL11A1;PLAUR;NPNT;THBS2;COL2A1;MDK;COL4A1;COL6A2;COL6A1;ITGA11;SPP1;CSPG4;TGM2;ITGA9;FBN1
Arf6 trafficking events Homo sapiens 7a5b8f09-618a-11e5-8ac5-06603eb7f303	15/49	0.000640006	0.0349968	0	0	3.11372	22.8984	ITGA3;ITGA2;AVPR2;ADRB2;PLD1;NME1;PLD2;ACAP1;BIN1;IL2RA;ITGA11;AGTR1;CPE;PIP5K1C;ITGA9
Integrin family cell surface interactions Homo sapiens 1ca2bf67-6194-11e5-8ac5-06603eb7f303	10/26	0.000703453	0.0349968	0	0	4.40674	31.9908	ITGAM;ITGA3;ITGA2;ITGB2;ITGA11;ITGAX;ITGB7;ITGAE;ITGAL;ITGA9
Syndecan-1-mediated signaling events Homo sapiens f957cc16-6195-11e5-8ac5-06603eb7f303	14/46	0.00102403	0.0407563	0	0	3.08687	21.2501	COL17A1;COL11A1;HGF;CASK;MMP9;COL2A1;COL4A1;COL6A2;COL6A1;COL8A1;SDC1;COL9A3;COL9A2;PPIB
Urokinase-type plasminogen activator (uPA) and uPAR-mediated signaling Homo sapiens 503076a2-6196-11e5-8ac5-06603eb7f303	13/42	0.00128991	0.0427819	0	0	3.16217	21.0385	PDGFRB;ITGAM;LRP1;ITGA3;HGF;ITGB2;FPR1;PLAUR;FPR2;MMP9;EGFR;CTSG;ELANE
Alpha9 beta1 integrin signaling events Homo sapiens 0f5519cf-6188-11e5-8ac5-06603eb7f303	9/25	0.00222991	0.0633931	0	0	3.96447	24.2062	VCAM1;ADAM15;PXN;SPP1;KCNJ15;VEGFC;ADAM8;TGM2;ITGA9
Beta2 integrin cell surface interactions Homo sapiens 95b6b434-618d-11e5-8ac5-06603eb7f303	9/29	0.00689209	0.171441	0	0	3.17085	15.7825	ITGAM;VCAM1;FCGR2A;ITGB2;ITGAX;PLAUR;ICAM3;THY1;ITGAL
Regulation of Ras family activation Homo sapiens 397d91c7-6195-11e5-8ac5-06603eb7f303	9/31	0.0110306	0.220634	0	0	2.88226	12.9906	CAMK2B;LGALS3;LGALS1;RASA4;RASGRF2;RASA1;RIN1;PRKCZ;RASGRP1
a4b7 Integrin signaling Homo sapiens 6e798e11-6186-11e5-8ac5-06603eb7f303	4/8	0.0110872	0.220634	0	0	7.0386	31.6876	VCAM1;PXN;ITGB7;CD44
Beta5 beta6 beta7 and beta8 integrin cell surface interactions Homo sapiens 108637d6-618e-11e5-8ac5-06603eb7f303	6/17	0.0135406	0.238507	0	0	3.84079	16.5233	VCAM1;PLAUR;SDC1;ITGB7;TGFBR1;FBN1
Signaling events mediated by the Hedgehog family Homo sapiens d3a49cee-6195-11e5-8ac5-06603eb7f303	7/22	0.0143824	0.238507	0	0	3.28658	13.9409	LRPAP1;TGFB2;SHH;SMO;HHIP;IHH;ARRB2
Thromboxane A2 receptor signaling Homo sapiens 27d5800d-6196-11e5-8ac5-06603eb7f303	13/56	0.0182008	0.278613	0	0	2.13092	8.53708	PRKCH;VCAM1;PRKCD;ARRB2;PRKCZ;EGFR;PIK3R5;FGR;HCK;MAPK11;GNA15;ARHGEF1;TGM2
CXCR4-mediated signaling events Homo sapiens 46a5529b-6191-11e5-8ac5-06603eb7f303	20/100	0.0209957	0.286676	0	0	1.76335	6.81261	ITGA3;ITGA2;PXN;PTEN;PIK3CD;CXCR4;ARRB2;PRKCZ;MMP9;PIK3R5;FGR;HCK;PAK1;CXCL12;PTPRC;ITGA11;MLST8;PTK2B;PLCB1;ITGA9
Endogenous TLR signaling Homo sapiens d8777e16-6191-11e5-8ac5-06603eb7f303	7/24	0.0233808	0.286676	0	0	2.89959	10.8904	TLR1;VCAN;LY96;S100A9;TLR4;S100A8;TLR2
Cellular roles of Anthrax toxin Homo sapiens bb877621-6190-11e5-8ac5-06603eb7f303	6/19	0.0238759	0.286676	0	0	3.24953	12.1366	VCAM1;IL18;CASP1;NLRP1;ANTXR2;MAP2K6
Arf6 signaling events Homo sapiens 3b3d91b8-618a-11e5-8ac5-06603eb7f303	9/35	0.0244899	0.286676	0	0	2.43828	9.04478	GNA15;ACAP1;HGF;PXN;ARAP2;AGTR1;ARRB2;ADRB2;EGFR
p73 transcription factor network Homo sapiens a88c505e-6194-11e5-8ac5-06603eb7f303	16/78	0.0293189	0.320357	0	0	1.81917	6.42081	JAG2;SERPINA1;IL4R;GATA1;MAPK11;CDK6;TP53I3;RAD51;BIN1;WT1;PEA15;HEY2;PRKACB;PFDN5;ADA;TP73
ErbB receptor signaling network Homo sapiens 2c26d51f-6192-11e5-8ac5-06603eb7f303	5/15	0.0305868	0.320357	0	0	3.51951	12.2732	TGFA;NRG1;AREG;EGFR;EREG
Signaling mediated by p38-gamma and p38-delta Homo sapiens eef25bf2-6195-11e5-8ac5-06603eb7f303	4/11	0.0384705	0.34962	0	0	4.02137	13.1011	STMN1;MAPK12;SNTA1;MAP2K6
Alpha4 beta1 integrin signaling events Homo sapiens aa07df5d-6187-11e5-8ac5-06603eb7f303	8/32	0.0386514	0.34962	0	0	2.34729	7.63615	VCAM1;CD81;MDK;PXN;SPP1;PTK2B;THBS2;PRKACB
Noncanonical Wnt signaling pathway Homo sapiens 7ff5fe76-6194-11e5-8ac5-06603eb7f303	8/32	0.0386514	0.34962	0	0	2.34729	7.63615	FZD2;DVL1;FZD6;NFATC2;PPARG;ARRB2;PRKCZ;CTHRC1
Term Reactome 2016	Overlap	P-value	Adjusted P-value	Old P-value	Old Adjusted P-value	Odds Ratio	Combined Score	Genes
Extracellular matrix organization Homo sapiens R-HSA-1474244	76/283	3.65497e-11	4.42616e-08	0	0	2.6304	63.2148	COLGALT2;PTPRS;ITGAM;ITGB2;ICAM3;LOXL4;ITGAE;ITGAL;CTSS;LOXL1;LOXL2;MMP25;TIMP2;ITGAX;CAPN3;CTSG;ITGB7;CTSD;COLGALT1;COL27A1;ITGA3;ITGA2;CASK;MMP8;MMP9;MMP11;CEACAM1;MMP14;VCAN;COL2A1;MMP16;ADAM15;COL4A2;LOX;CEACAM6;COL4A1;COL6A2;MMP17;COL6A1;COL8A1;MMP19;ADAM8;CEACAM8;PPIB;CD44;ITGA9;FBN2;COL17A1;COL11A1;NRXN1;LAMA4;PDGFA;LRP4;LTBP3;ADAMTS18;SPP1;NCAM1;A2M;ELANE;COL28A1;TGFB2;COL26A1;VCAM1;LAMB3…
Collagen formation Homo sapiens R-HSA-1474290	26/85	8.07537e-06	0.00488964	0	0	3.11961	36.5827	COL17A1;COLGALT2;COL11A1;LOXL4;LOXL1;CTSS;LOXL2;COLGALT1;COL28A1;COL26A1;COL27A1;LAMB3;MMP9;COL2A1;BMP1;COL4A2;LOX;P4HA1;COL4A1;COL6A2;COL6A1;COL8A1;COL9A3;COL9A2;P4HB;PPIB
Muscle contraction Homo sapiens R-HSA-397014	44/196	6.52437e-05	0.0229387	0	0	2.05329	19.7883	KCNK5;CAMK2B;RYR2;KCNE1;NPR1;NPR2;PXN;LMOD1;DYSF;TTN;CACNG6;SLN;ANXA6;SCN7A;TNNI2;SCN5A;SCN3B;CAMK2G;KCNJ2;MYBPC3;ANXA1;ANXA2;KCNJ11;TMOD4;TPM2;KCNIP3;TMOD2;KCNIP4;CACNA2D3;ATP2B4;NEB;SORBS3;TRDN;CACNB2;DES;FXYD4;MYL1;MYL3;ORAI1;FXYD6;VIM;FGF13;KCNK1;KCNK3
Class A/1 (Rhodopsin-like receptors) Homo sapiens R-HSA-373076	64/323	0.000102452	0.0229387	0	0	1.7563	16.1336	CHRM3;CXCL6;CXCL1;TRH;HTR2A;QRFP;RXFP2;LTB4R;HEBP1;GPR132;CYSLTR1;OXER1;PROK2;FFAR2;CCR5;INSL3;CCR3;ANXA1;GPR37;AVPR2;SSTR1;ADRA2C;AGTR1;XCL2;XCL1;PTGER4;PTGFR;PTGER2;C5AR1;LPAR1;FPR1;OPRL1;LPAR2;CXCR4;ADRB1;LPAR4;FPR2;ADRB2;HCAR2;HCAR3;C5;HCAR1;CXCR1;HRH2;NPBWR1;P2RY2;CXCR2;HRH4;KISS1R;CCL3;S1PR3;S1PR2;S1PR4;CCR1;P2RY13;CCL22;GPR4;AGT;APLN;XK;CXCL12;ACKR3;GHRL;NMUR1
Nucleotide-binding domain, leucine rich repeat containing receptor (NLR) signaling pathways Homo sapiens R-HSA-168643	16/47	0.00010673	0.0229387	0	0	3.64481	33.3325	CARD9;TNFAIP3;NOD1;NOD2;NLRC4;MEFV;MAPK12;PYCARD;MAPK11;PSTPIP1;CASP4;CASP1;BCL2;NLRP3;NLRP1;MAP2K6
Collagen biosynthesis and modifying enzymes Homo sapiens R-HSA-1650814	19/63	0.000159526	0.0229387	0	0	3.05085	26.6745	COL17A1;COL28A1;COLGALT2;COL26A1;COL27A1;COL11A1;COL2A1;BMP1;COL4A2;P4HA1;COL4A1;COL6A2;COL6A1;COL8A1;COL9A3;COL9A2;P4HB;PPIB;COLGALT1
Eukaryotic Translation Elongation Homo sapiens R-HSA-156842	24/89	0.000165683	0.0229387	0	0	2.61081	22.7282	RPS9;RPL41;RPL21;RPLP1;RPL22;RPS6;RPL11;RPS3A;EEF1B2;RPS26;RPS28;RPS19;RPS18;RPL36;RPL35;RPLP2;RPL13;RPL27;RPS20;RPL39;RPS10;RPL28;RPS21;RPS24
Viral mRNA Translation Homo sapiens R-HSA-192823	23/84	0.000175471	0.0229387	0	0	2.66562	23.0524	RPS9;RPL41;RPL21;RPLP1;RPL22;RPS6;RPL11;RPS3A;RPS26;RPS28;RPS19;RPS18;RPL36;RPL35;RPLP2;RPL13;RPL27;RPS20;RPL39;RPS10;RPL28;RPS21;RPS24
Peptide chain elongation Homo sapiens R-HSA-156902	23/84	0.000175471	0.0229387	0	0	2.66562	23.0524	RPS9;RPL41;RPL21;RPLP1;RPL22;RPS6;RPL11;RPS3A;RPS26;RPS28;RPS19;RPS18;RPL36;RPL35;RPLP2;RPL13;RPL27;RPS20;RPL39;RPS10;RPL28;RPS21;RPS24
Degradation of the extracellular matrix Homo sapiens R-HSA-1474228	27/106	0.000189419	0.0229387	0	0	2.41765	20.723	COL17A1;CTSS;MMP25;ADAMTS18;TIMP2;SPP1;CAPN3;CTSG;A2M;CTSD;ELANE;COL26A1;LAMB3;MMP8;MMP9;CAPN13;MMP11;MMP14;BMP1;ADAM15;MMP16;MMP17;MMP19;ADAM8;COL9A3;COL9A2;CD44
Selenocysteine synthesis Homo sapiens R-HSA-2408557	23/87	0.00030805	0.0305209	0	0	2.54023	20.5384	RPS9;RPL41;RPL21;RPLP1;RPL22;RPS6;RPL11;RPS3A;RPS26;RPS28;RPS19;RPS18;RPL36;RPL35;RPLP2;RPL13;RPL27;RPS20;RPL39;RPS10;RPL28;RPS21;RPS24
Eukaryotic Translation Termination Homo sapiens R-HSA-72764	23/87	0.00030805	0.0305209	0	0	2.54023	20.5384	RPS9;RPL41;RPL21;RPLP1;RPL22;RPS6;RPL11;RPS3A;RPS26;RPS28;RPS19;RPS18;RPL36;RPL35;RPLP2;RPL13;RPL27;RPS20;RPL39;RPS10;RPL28;RPS21;RPS24
NCAM1 interactions Homo sapiens R-HSA-419037	13/37	0.000327639	0.0305209	0	0	3.82205	30.6666	ST8SIA2;CACNA1H;CACNB2;COL4A2;GDNF;COL4A1;COL6A2;COL6A1;ST8SIA4;NCAM1;NRTN;COL9A3;COL9A2
Integrin cell surface interactions Homo sapiens R-HSA-216083	19/67	0.000384774	0.0332829	0	0	2.79597	21.9843	ITGAM;VCAM1;ITGA3;ITGA2;ITGB2;ICAM3;ITGAE;ITGAL;COL4A2;COL4A1;ITGA11;ITGAX;SPP1;ITGB7;COL9A3;COL9A2;CD44;ITGA9;FBN1
Nonsense Mediated Decay (NMD) independent of the Exon Junction Complex (EJC) Homo sapiens R-HSA-975956	23/89	0.000439293	0.0353174	0	0	2.46297	19.0396	RPS9;RPL41;RPL21;RPLP1;RPL22;RPS6;RPL11;RPS3A;RPS26;RPS28;RPS19;RPS18;RPL36;RPL35;RPLP2;RPL13;RPL27;RPS20;RPL39;RPS10;RPL28;RPS21;RPS24
Inflammasomes Homo sapiens R-HSA-622312	8/17	0.000489848	0.0353174	0	0	6.26482	47.7468	PYCARD;PSTPIP1;BCL2;CASP1;NLRP3;NLRC4;NLRP1;MEFV
GPCR ligand binding Homo sapiens R-HSA-500792	80/447	0.000495785	0.0353174	0	0	1.54984	11.7933	CHRM3;CXCL6;IHH;CXCL1;PTH1R;TRH;HTR2A;QRFP;RXFP2;LTB4R;HEBP1;GRM3;SHH;GPR132;CYSLTR1;GRM4;PROK2;OXER1;FFAR2;INSL3;CCR5;CCR3;ANXA1;GPR37;AVPR2;WNT9B;SSTR1;ADRA2C;ADCYAP1;SMO;AGTR1;XCL2;XCL1;PTGER4;PTGFR;RAMP2;CALCRL;PTGER2;C5AR1;FPR1;LPAR1;OPRL1;LPAR2;CXCR4;ADRB1;FPR2;LPAR4;ADRB2;HCAR2;HCAR3;C5;HCAR1;CXCR1;HRH2;NPBWR1;P2RY2;CXCR2;HRH4;CCL3;KISS1R;S1PR3;S1PR2;S1PR4;CCR1;WNT10B;P2RY13;FZD2;CCL22;WNT…
Formation of a pool of free 40S subunits Homo sapiens R-HSA-72689	24/96	0.000563665	0.0379221	0	0	2.35603	17.6256	RPS9;RPL41;RPL21;RPLP1;RPL22;RPS6;RPL11;RPS3A;RPS26;RPS28;RPS19;RPS18;RPL36;RPL35;RPLP2;RPL13;RPL27;RPS20;RPL39;RPS10;RPL28;RPS21;RPS24;EIF3B
Assembly of collagen fibrils and other multimeric structures Homo sapiens R-HSA-2022090	16/54	0.000639624	0.0407676	0	0	2.97221	21.8595	COL27A1;LAMB3;COL11A1;LOXL4;MMP9;LOXL1;CTSS;LOXL2;COL2A1;BMP1;COL4A2;LOX;COL4A1;COL6A2;COL6A1;COL8A1
Innate Immune System Homo sapiens R-HSA-168249	130/807	0.00112323	0.0680115	0	0	1.36897	9.29744	CD86;CYFIP2;FCN1;ICAM3;PEBP1;IL5RA;ACTG1;PYCARD;LGALS3;CLEC5A;RPS6KA1;NRTN;PRKACB;IER3;PDGFRB;PRKCD;EREG;CLEC4A;CLEC4D;CLEC4E;CFD;SHC2;CFH;PDE1B;PDE1A;C5AR1;PDGFA;LY96;PLD4;PLD1;MEFV;RASAL3;DTX4;RASGRP1;PLD3;PLD2;C5;C7;CLEC7A;PLCG2;CD300LB;S100A12;NLRP3;PIP5K1C;NLRP1;FGF23;MAP2K6;KL;SIGLEC14;KLRC2;DEFA4;INSR;DEFA3;NFATC2;GDNF;AGO4;CLEC6A;BCL2;FGFR3;PRR5;RET;ITGAM;PRKCSH;RASGRF2;ITGB2;PTEN;PIK3CD;…
Cross-presentation of particulate exogenous antigens (phagosomes) Homo sapiens R-HSA-1236973	5/8	0.00120602	0.0695474	0	0	11.7364	78.8735	NCF1;NCF2;NCF4;CYBB;CYBA
Hyaluronan uptake and degradation Homo sapiens R-HSA-2160916	6/12	0.00175331	0.0965119	0	0	7.04346	44.6996	HYAL2;HEXB;HEXA;HYAL3;GUSB;CD44
CRMPs in Sema3A signaling Homo sapiens R-HSA-399956	7/16	0.00189044	0.0995356	0	0	5.47951	34.3617	NRP1;DPYSL4;FES;SEMA3A;DPYSL3;PLXNA1;CDK5R1
Striated Muscle Contraction Homo sapiens R-HSA-390522	11/34	0.00201623	0.101735	0	0	3.37212	20.9292	MYBPC3;DES;TMOD4;MYL1;TPM2;TMOD2;MYL3;TNNI2;NEB;VIM;TTN
Selenoamino acid metabolism Homo sapiens R-HSA-2408522	25/111	0.00217246	0.105234	0	0	2.05386	12.5941	NNMT;RPLP1;RPL11;HNMT;RPS19;RPS18;RPL36;RPL35;RPLP2;RPL13;RPL39;RPS10;RPS9;RPL41;RPL21;RPL22;RPS6;RPS3A;RPS26;RPS28;RPL27;RPS20;RPL28;RPS21;RPS24
Crosslinking of collagen fibrils Homo sapiens R-HSA-2243919	5/9	0.00243523	0.105799	0	0	8.80179	52.9667	BMP1;LOX;LOXL4;LOXL1;LOXL2
L13a-mediated translational silencing of Ceruloplasmin expression Homo sapiens R-HSA-156827	24/106	0.00244623	0.105799	0	0	2.06753	12.4325	RPS9;RPL41;RPL21;RPLP1;RPL22;RPS6;RPL11;RPS3A;RPS26;RPS28;RPS19;RPS18;RPL36;RPL35;RPLP2;RPL13;RPL27;RPS20;RPL39;RPS10;RPL28;RPS21;RPS24;EIF3B
3' -UTR-mediated translational regulation Homo sapiens R-HSA-157279	24/106	0.00244623	0.105799	0	0	2.06753	12.4325	RPS9;RPL41;RPL21;RPLP1;RPL22;RPS6;RPL11;RPS3A;RPS26;RPS28;RPS19;RPS18;RPL36;RPL35;RPLP2;RPL13;RPL27;RPS20;RPL39;RPS10;RPL28;RPS21;RPS24;EIF3B
GTP hydrolysis and joining of the 60S ribosomal subunit Homo sapiens R-HSA-72706	24/107	0.00278875	0.113859	0	0	2.0425	12.0143	RPS9;RPL41;RPL21;RPLP1;RPL22;RPS6;RPL11;RPS3A;RPS26;RPS28;RPS19;RPS18;RPL36;RPL35;RPLP2;RPL13;RPL27;RPS20;RPL39;RPS10;RPL28;RPS21;RPS24;EIF3B
Hyaluronan metabolism Homo sapiens R-HSA-2142845	7/17	0.00287085	0.113859	0	0	4.93128	28.8635	HEXB;HYAL2;HEXA;HYAL3;HAS2;GUSB;CD44
RHO GTPases Activate NADPH Oxidases Homo sapiens R-HSA-5668599	6/13	0.00291465	0.113859	0	0	6.03691	35.2435	NCF1;NCF2;NCF4;NOXA1;CYBB;CYBA
Glycosaminoglycan metabolism Homo sapiens R-HSA-1630316	26/121	0.00357098	0.135139	0	0	1.93344	10.8948	HPSE2;HEXB;HEXA;SGSH;CHST12;HYAL2;NDST3;HYAL3;HAS2;CHST13;GUSB;GPC6;CSGALNACT1;CHST6;B3GAT2;CSGALNACT2;HS3ST5;HS3ST2;VCAN;B3GNT7;B3GNT3;SDC1;CHST1;CSPG4;CD44;B4GALT5
Metabolism of carbohydrates Homo sapiens R-HSA-71387	51/282	0.00381826	0.140119	0	0	1.56337	8.70478	GPI;HPSE2;ADPGK;HEXB;HEXA;PYGL;SLC2A5;HK2;KHK;SGSH;GYS1;HK3;HYAL2;NDST3;HYAL3;PGLS;GYG2;GUSB;PRKACB;GYG1;PGM1;CSGALNACT1;CHST6;MANBA;GAA;CSGALNACT2;PGD;CHIT1;VCAN;B3GNT7;B3GNT3;CHST1;SLC25A10;TKT;FBP1;CD44;B4GALT5;PFKFB4;CHST12;HAS2;CHST13;GPC6;MGAM;B3GAT2;HS3ST5;HS3ST2;GNPDA1;MAN2B2;SDC1;CSPG4;MAN2B1
Activation of Matrix Metalloproteinases Homo sapiens R-HSA-1592389	10/32	0.00423676	0.149389	0	0	3.2038	17.5054	MMP11;MMP25;MMP14;MMP16;MMP17;TIMP2;CTSG;MMP8;MMP9;ELANE
Dectin-2 family Homo sapiens R-HSA-5621480	5/10	0.00437265	0.149389	0	0	7.04103	38.2496	CLEC4A;CLEC4D;CLEC6A;PLCG2;CLEC4E
Arachidonic acid metabolism Homo sapiens R-HSA-2142753	14/53	0.00444095	0.149389	0	0	2.53181	13.7145	FAAH;CYP4F2;ALOX15;ALOX12;PTGS2;CYP2U1;ALOX5;ALOX5AP;DPEP2;CYP1B1;DPEP1;LTA4H;PTGDS;PTGES
Peptide ligand-binding receptors Homo sapiens R-HSA-375276	37/193	0.0048041	0.157237	0	0	1.67717	8.95321	CXCL6;C5AR1;FPR1;OPRL1;CXCR4;CXCL1;FPR2;TRH;QRFP;RXFP2;HEBP1;C5;CXCR1;NPBWR1;CXCR2;KISS1R;CCL3;PROK2;CCR5;INSL3;CCR3;CCR1;ANXA1;GPR37;CCL22;AVPR2;SSTR1;AGT;APLN;XK;CXCL12;AGTR1;XCL2;XCL1;ACKR3;GHRL;NMUR1
Nonsense-Mediated Decay (NMD) Homo sapiens R-HSA-927802	23/106	0.00520721	0.161691	0	0	1.9566	10.2872	RPS9;RPL41;RPL21;RPLP1;RPL22;RPS6;RPL11;RPS3A;RPS26;RPS28;RPS19;RPS18;RPL36;RPL35;RPLP2;RPL13;RPL27;RPS20;RPL39;RPS10;RPL28;RPS21;RPS24
Nonsense Mediated Decay (NMD) enhanced by the Exon Junction Complex (EJC) Homo sapiens R-HSA-975957	23/106	0.00520721	0.161691	0	0	1.9566	10.2872	RPS9;RPL41;RPL21;RPLP1;RPL22;RPS6;RPL11;RPS3A;RPS26;RPS28;RPS19;RPS18;RPL36;RPL35;RPLP2;RPL13;RPL27;RPS20;RPL39;RPS10;RPL28;RPS21;RPS24
SRP-dependent cotranslational protein targeting to membrane Homo sapiens R-HSA-1799339	23/107	0.00586941	0.174427	0	0	1.9332	9.93277	RPS9;RPL41;RPL21;RPLP1;RPL22;RPS6;RPL11;RPS3A;RPS26;RPS28;RPS19;RPS18;RPL36;RPL35;RPLP2;RPL13;RPL27;RPS20;RPL39;RPS10;RPL28;RPS21;RPS24
Cell surface interactions at the vascular wall Homo sapiens R-HSA-202733	22/101	0.00590545	0.174427	0	0	1.96595	10.089	GRB7;ANGPT4;ITGAM;ITGA3;ITGB2;ITGAL;MERTK;TREM1;CEACAM1;SLC7A7;SELL;SLC7A8;SLC7A9;CEACAM6;ITGAX;OLR1;CD48;CEACAM8;GAS6;SLC16A3;CD44;CD177
Cap-dependent Translation Initiation Homo sapiens R-HSA-72737	24/114	0.00650744	0.180814	0	0	1.88288	9.47995	RPS9;RPL41;RPL21;RPLP1;RPL22;RPS6;RPL11;RPS3A;RPS26;RPS28;RPS19;RPS18;RPL36;RPL35;RPLP2;RPL13;RPL27;RPS20;RPL39;RPS10;RPL28;RPS21;RPS24;EIF3B
Eukaryotic Translation Initiation Homo sapiens R-HSA-72613	24/114	0.00650744	0.180814	0	0	1.88288	9.47995	RPS9;RPL41;RPL21;RPLP1;RPL22;RPS6;RPL11;RPS3A;RPS26;RPS28;RPS19;RPS18;RPL36;RPL35;RPLP2;RPL13;RPL27;RPS20;RPL39;RPS10;RPL28;RPS21;RPS24;EIF3B
Collagen degradation Homo sapiens R-HSA-1442490	11/39	0.00656964	0.180814	0	0	2.76917	13.9159	COL17A1;MMP11;COL26A1;MMP14;MMP19;COL9A3;COL9A2;MMP8;CTSD;MMP9;ELANE
Eicosanoid ligand-binding receptors Homo sapiens R-HSA-391903	6/15	0.00681817	0.181442	0	0	4.69484	23.4186	PTGER4;PTGFR;CYSLTR1;PTGER2;OXER1;LTB4R
Surfactant metabolism Homo sapiens R-HSA-5683826	9/29	0.00689209	0.181442	0	0	3.17085	15.7825	SFTPB;DMBT1;P2RY2;CTSH;ADRA2C;PGA3;CKAP4;PGA5;PGA4
Chemokine receptors bind chemokines Homo sapiens R-HSA-380108	14/56	0.00750322	0.193328	0	0	2.35056	11.4999	CCR1;CXCL6;CCL22;CXCR4;CXCL1;CXCL12;CXCR1;CXCR2;XCL2;CCL3;XCL1;ACKR3;CCR5;CCR3
Rho GTPase cycle Homo sapiens R-HSA-194840	25/122	0.00793154	0.197711	0	0	1.8198	8.80221	ARHGAP9;RASGRF2;ARHGAP15;ARHGAP4;FGD2;FGD3;SYDE1;ABR;FGD4;MCF2L;TAGAP;RAC3;SRGAP3;A2M;SRGAP1;ARHGEF17;ARHGEF16;ARAP2;ARHGAP26;ARHGAP23;VAV2;ARHGAP10;DEPDC7;ARHGAP30;RHOJ
Axon guidance Homo sapiens R-HSA-422475	83/515	0.00799988	0.197711	0	0	1.36254	6.57879	RET;EPHB6;NRP1;RASGRF2;IL5RA;PEBP1;ARRB2;ACTG1;ALCAM;DPYSL4;DPYSL3;PEA15;RPS6KA1;NRTN;SCN5A;EPHB2;PDGFRB;EPHA4;VWF;TRPC4;ITGA2;PPP2R5A;UNC5C;NRG1;ANK2;DUSP9;MMP9;EREG;VAV2;RGMA;CNKSR2;ENAH;CACNB2;COL4A2;COL4A1;RASA4;COL6A2;RASA1;KIT;COL6A1;EPHA3;ITGA9;CAMK2B;SEMA7A;SHC2;SEMA3A;AGAP2;PDGFA;RASAL3;EFNA4;RASGRP1;EGFR;CACNA1H;PAK1;EFNB3;CLTCL1;ST8SIA4;PLXNA1;SCN7A;SLIT3;NCAM1;PIP5K1C;SRGAP3;SCN3B;SRG…
Immune System Homo sapiens R-HSA-168256	223/1547	0.00930498	0.225367	0	0	1.20195	5.62177	CYFIP2;IL1RN;ICAM3;IFI30;CDC20;LGALS3;RPS6KA1;FBXO6;LGALS9;PRKACB;IER3;IL1R1;IL1R2;SLC11A1;PRKCD;EREG;ORAI1;CFD;CFH;PDE1B;PDE1A;IL20RA;PDGFA;CD1D;MEFV;IL22RA2;C5;C7;PLCG2;S100A12;PIP5K1C;ICOS;ATG7;SIGLEC14;TNFSF14;TNFSF15;TNFSF12;INSR;TNFSF13;NFATC2;AGO4;RET;SIGLEC9;SH3KBP1;CTSS;CTSO;PEA15;CTSH;CTSE;IKBKE;CD34;CTSD;CAMP;CTSC;IFNGR2;IL18;IL16;IL17RE;DUSP9;VAV2;IL17RA;CNKSR2;TLR1;ENAH;LAT2;RNF144B;…
Metabolism of Angiotensinogen to Angiotensins Homo sapiens R-HSA-2022377	6/16	0.00977482	0.228362	0	0	4.22511	19.5536	ACE2;ANPEP;CTSG;REN;CTSD;AGT
Elastic fibre formation Homo sapiens R-HSA-1566948	11/41	0.00980581	0.228362	0	0	2.58426	11.9516	FBN2;MFAP4;TGFB2;BMP2;LOX;MFAP2;LOXL4;LTBP3;LOXL1;LOXL2;FBN1
Synthesis of Leukotrienes (LT) and Eoxins (EX) Homo sapiens R-HSA-2142691	7/21	0.0109615	0.235629	0	0	3.52154	15.894	CYP4F2;ALOX5;ALOX15;ALOX5AP;DPEP2;DPEP1;LTA4H
NOD1/2 Signaling Pathway Homo sapiens R-HSA-168638	9/31	0.0110306	0.235629	0	0	2.88226	12.9906	MAPK11;CASP4;CARD9;CASP1;TNFAIP3;NOD1;NOD2;MAPK12;MAP2K6
Formyl peptide receptors bind formyl peptides and many other ligands Homo sapiens R-HSA-444473	4/8	0.0110872	0.235629	0	0	7.0386	31.6876	HEBP1;ANXA1;FPR1;FPR2
Synthesis of PG Homo sapiens R-HSA-1483148	4/8	0.0110872	0.235629	0	0	7.0386	31.6876	PLD4;PLD1;PLD3;PLD2
The NLRP3 inflammasome Homo sapiens R-HSA-844456	5/12	0.0110907	0.235629	0	0	5.02873	22.6376	PYCARD;PSTPIP1;CASP1;NLRP3;MEFV
G alpha (i) signalling events Homo sapiens R-HSA-418594	42/240	0.0139857	0.292012	0	0	1.4994	6.40202	CXCL6;RGS19;RGS16;C5AR1;LPAR1;FPR1;OPRL1;LPAR2;ADCY3;CXCR4;CXCL1;FPR2;ADCY8;HCAR2;HEBP1;GRM3;HCAR3;C5;HCAR1;GRM4;CXCR1;NPBWR1;CXCR2;HRH4;OXER1;S1PR3;S1PR2;CCR5;S1PR4;CCR3;RGS7;CCR1;P2RY13;ANXA1;SSTR1;ADRA2C;AGT;APLN;CXCL12;ACKR3;NMUR1;RGS12
Cardiac conduction Homo sapiens R-HSA-5576891	26/135	0.0152337	0.312678	0	0	1.68376	7.04525	KCNK5;CAMK2B;RYR2;KCNE1;NPR1;NPR2;CACNG6;SLN;SCN7A;SCN5A;SCN3B;CAMK2G;KCNJ2;KCNJ11;KCNIP3;KCNIP4;CACNA2D3;ATP2B4;TRDN;CACNB2;FXYD4;ORAI1;FXYD6;FGF13;KCNK1;KCNK3
Inositol phosphate metabolism Homo sapiens R-HSA-1483249	11/44	0.0167939	0.338958	0	0	2.34892	9.59944	NUDT10;ISYNA1;IMPA2;ITPKA;PTEN;PLCG2;INPP5J;PLD4;PLCB1;PLCD3;IP6K3
Chondroitin sulfate/dermatan sulfate metabolism Homo sapiens R-HSA-1793185	12/50	0.0176653	0.345042	0	0	2.22556	8.9827	CSGALNACT1;VCAN;CHST12;HEXB;B3GAT2;HEXA;HYAL3;CSGALNACT2;SDC1;CHST13;CSPG4;GPC6
Formation of the ternary complex, and subsequently, the 43S complex Homo sapiens R-HSA-72695	12/50	0.0176653	0.345042	0	0	2.22556	8.9827	RPS26;RPS9;RPS28;RPS19;RPS18;RPS6;RPS3A;RPS20;RPS10;RPS21;RPS24;EIF3B
Pyrimidine salvage reactions Homo sapiens R-HSA-73614	4/9	0.0180087	0.346167	0	0	5.63056	22.6174	CDA;TK1;UPP1;TYMP
NRAGE signals death through JNK Homo sapiens R-HSA-193648	11/45	0.0197952	0.374562	0	0	2.27971	8.94174	FGD3;ABR;FGD4;NGFR;RASGRF2;MCF2L;ARHGEF17;ARHGEF16;ARHGAP4;FGD2;VAV2
ROS, RNS production in response to bacteria Homo sapiens R-HSA-1222556	9/34	0.0203811	0.379716	0	0	2.53595	9.87284	NCF1;NCF2;SLC11A1;NCF4;CYBB;CYBA;TCIRG1;ATP6V0E2;CAMP
CS/DS degradation Homo sapiens R-HSA-2024101	5/14	0.0226639	0.397768	0	0	3.91079	14.8101	VCAN;HEXB;HEXA;HYAL3;CSPG4
TP53 regulates transcription of several additional cell death genes whose specific roles in p53-dependent apoptosis remain uncertain Homo sapiens R-HSA-6803205	5/14	0.0226639	0.397768	0	0	3.91079	14.8101	TP53I3;BCL6;BIRC5;NDRG1;TP73
SEMA3A-Plexin repulsion signaling by inhibiting Integrin adhesion Homo sapiens R-HSA-399955	5/14	0.0226639	0.397768	0	0	3.91079	14.8101	NRP1;FES;SEMA3A;PLXNA1;PIP5K1C
Lysosphingolipid and LPA receptors Homo sapiens R-HSA-419408	5/14	0.0226639	0.397768	0	0	3.91079	14.8101	LPAR1;LPAR2;S1PR3;S1PR2;S1PR4
TNFs bind their physiological receptors Homo sapiens R-HSA-5669034	7/24	0.0233808	0.404488	0	0	2.89959	10.8904	TNFSF14;TNFSF15;TNFRSF18;TNFSF13;TNFRSF1B;TNFRSF4;TNFRSF1A
PI5P, PP2A and IER3 Regulate PI3K/AKT Signaling Homo sapiens R-HSA-6811558	17/83	0.0255701	0.436133	0	0	1.81604	6.65822	CD86;PDGFRB;KL;TRAT1;INSR;PIK3CD;PPP2R5A;PDGFA;NRG1;EGFR;EREG;KITLG;KIT;PIP5K1C;FGF23;FGFR3;IER3
Acetylcholine regulates insulin secretion Homo sapiens R-HSA-399997	4/10	0.0270994	0.442743	0	0	4.69186	16.9294	CHRM3;GNA15;MARCKS;PLCB1
Negative regulation of the PI3K/AKT network Homo sapiens R-HSA-199418	18/90	0.0275404	0.442743	0	0	1.76274	6.33193	CD86;PDGFRB;KL;TRAT1;INSR;PTEN;PIK3CD;PPP2R5A;PDGFA;NRG1;EGFR;EREG;KITLG;KIT;PIP5K1C;FGF23;FGFR3;IER3
Signaling by VEGF Homo sapiens R-HSA-194138	53/328	0.0278767	0.442743	0	0	1.36237	4.87724	CYFIP2;RET;PRR5;NRP1;NCF1;NCF2;RASGRF2;FLT4;NCF4;PEBP1;IL5RA;HSPB1;ARRB2;CDH5;PEA15;MLST8;NRTN;PRKACB;PDGFRB;VWF;PRKCD;CYBB;PPP2R5A;CYBA;NRG1;DUSP9;EREG;VAV2;CNKSR2;RASA4;RASA1;KIT;CAMK2B;SHC2;PXN;PDGFA;RASAL3;PRKCZ;RASGRP1;EGFR;PAK1;PTK2B;NCAM1;FGF23;CAMK2G;KL;VEGFC;MAPK12;MAPK11;KITLG;GDNF;IL2RA;FGFR3
Signaling by PDGF Homo sapiens R-HSA-186797	58/364	0.028644	0.442743	0	0	1.3402	4.76147	RET;CD86;PRR5;RASGRF2;PTEN;PEBP1;IL5RA;PIK3CD;ARRB2;PEA15;MLST8;NRTN;PRKACB;IER3;PDGFRB;VWF;PRKCD;PPP2R5A;NRG1;DUSP9;EREG;CNKSR2;COL4A2;COL4A1;RASA4;COL6A2;RASA1;KIT;COL6A1;CAMK2B;GRB7;SHC2;PDE1B;PDE1A;PDGFA;ADCY3;ADCY8;RASAL3;THBS2;RASGRP1;EGFR;THBS4;SPP1;NCAM1;PIP5K1C;FGF23;CAMK2G;KL;TRAT1;INSR;TNRC6C;KITLG;GDNF;AGO4;IL2RA;COL9A3;COL9A2;FGFR3
Fibronectin matrix formation Homo sapiens R-HSA-1566977	3/6	0.0288331	0.442743	0	0	7.03617	24.9519	CEACAM1;CEACAM6;CEACAM8
Choline catabolism Homo sapiens R-HSA-6798163	3/6	0.0288331	0.442743	0	0	7.03617	24.9519	BHMT;CHDH;SARDH
Synthesis of Lipoxins (LX) Homo sapiens R-HSA-2142700	3/6	0.0288331	0.442743	0	0	7.03617	24.9519	ALOX5;ALOX5AP;ALOX12
Synthesis of IP3 and IP4 in the cytosol Homo sapiens R-HSA-1855204	7/25	0.0290779	0.442743	0	0	2.73835	9.68766	ITPKA;PTEN;PLCG2;INPP5J;PLD4;PLCB1;PLCD3
Hemostasis Homo sapiens R-HSA-109582	84/552	0.029377	0.442743	0	0	1.27073	4.48255	DOCK6;DGKE;ORM1;SERPINA1;DAGLA;ITGAM;DOCK8;ITGB2;IL5RA;PIK3CD;KIF12;ARRB2;ITGAL;TREM1;ORM2;KIF5C;MYB;ITGAX;OLR1;QSOX1;PRKACB;SLC16A3;CD177;SRGN;PRKCH;SERPINB2;ANXA2;VWF;ITGA3;ITGA2;APLP2;HGF;PRKCD;PLAUR;PPP2R5A;ADRA2C;SERPINB8;DGKZ;F5;VAV2;FGR;F7;CEACAM1;KIF9;SLC7A7;SLC7A8;SLC7A9;CEACAM6;ORAI1;CD48;PRTN3;CEACAM8;GAS6;RAPGEF3;CD44;PDE9A;CFD;GRB7;PDE1B;PDE1A;PDGFA;PRCP;PRKCZ;GATA1;RASGRP1;TTN;PIK3R…
O-linked glycosylation Homo sapiens R-HSA-5173105	21/110	0.0296137	0.442743	0	0	1.6641	5.85684	GALNT14;GALNT13;ST6GALNAC2;GALNT3;POMT1;GCNT1;CFP;THBS2;ADAMTS10;B3GNTL1;ADAMTS20;MUC1;B3GNT8;B3GNT7;ADAMTSL4;ADAMTS18;B3GNT3;THSD7A;MUC15;ST6GALNAC3;B4GALT5
Glycogen breakdown (glycogenolysis) Homo sapiens R-HSA-70221	5/15	0.0305868	0.446561	0	0	3.51951	12.2732	GAA;PYGL;GYG2;GYG1;PGM1
Chondroitin sulfate biosynthesis Homo sapiens R-HSA-2022870	6/20	0.0306066	0.446561	0	0	3.01725	10.5198	CSGALNACT1;VCAN;CHST12;CSGALNACT2;CHST13;CSPG4
G alpha (q) signalling events Homo sapiens R-HSA-416476	33/191	0.0316471	0.456246	0	0	1.47435	5.09108	CHRM3;PTGFR;DGKE;DAGLA;RGS19;LPAR1;LPAR2;LPAR4;FPR2;TRH;HTR2A;RASGRP1;QRFP;LTB4R;CYSLTR1;GPR132;GNA15;P2RY2;KISS1R;PROK2;FFAR2;PRKCH;ANXA1;PRKCD;GPR4;DGKZ;AGT;AGTR1;XCL2;XCL1;NMUR1;GHRL;PLCB1
Semaphorin interactions Homo sapiens R-HSA-373755	14/67	0.0345311	0.490478	0	0	1.86153	6.26573	NRP1;SEMA4A;SEMA7A;SEMA4D;SEMA3A;PAK1;PTPRC;DPYSL4;FES;DPYSL3;PLXNA1;PLXNB1;PIP5K1C;CDK5R1
GAB1 signalosome Homo sapiens R-HSA-180292	23/125	0.0348419	0.490478	0	0	1.5904	5.33887	CD86;PDGFRB;PRR5;KL;TRAT1;INSR;PXN;PTEN;PDGFA;PIK3CD;PPP2R5A;NRG1;EGFR;EREG;TNRC6C;KITLG;AGO4;KIT;MLST8;PIP5K1C;FGF23;FGFR3;IER3
Constitutive Signaling by Aberrant PI3K in Cancer Homo sapiens R-HSA-2219530	13/61	0.0352366	0.490478	0	0	1.9084	6.38488	CD86;PDGFRB;KL;TRAT1;PIK3CD;PDGFA;NRG1;EGFR;EREG;KITLG;KIT;FGF23;FGFR3
Signal transduction by L1 Homo sapiens R-HSA-445144	6/21	0.0384646	0.506389	0	0	2.81594	9.17437	NRP1;PAK1;NCAM1;EGFR;VAV2;ITGA9
Import of palmitoyl-CoA into the mitochondrial matrix Homo sapiens R-HSA-200425	4/11	0.0384705	0.506389	0	0	4.02137	13.1011	RXRA;PRKAA2;CPT1B;ACACB
MyD88 deficiency (TLR2/4) Homo sapiens R-HSA-5602498	4/11	0.0384705	0.506389	0	0	4.02137	13.1011	TLR1;LY96;TLR4;TLR2
IRAK4 deficiency (TLR2/4) Homo sapiens R-HSA-5603041	4/11	0.0384705	0.506389	0	0	4.02137	13.1011	TLR1;LY96;TLR4;TLR2
Tryptophan catabolism Homo sapiens R-HSA-71240	4/11	0.0384705	0.506389	0	0	4.02137	13.1011	AADAT;KYNU;HAAO;KMO
Sema3A PAK dependent Axon repulsion Homo sapiens R-HSA-399954	5/16	0.0400468	0.52147	0	0	3.19937	10.2946	NRP1;PAK1;FES;SEMA3A;PLXNA1
DAP12 interactions Homo sapiens R-HSA-2172127	56/359	0.0441069	0.537798	0	0	1.30595	4.07605	RET;CD86;PRR5;RASGRF2;PTEN;PEBP1;IL5RA;PIK3CD;ARRB2;TREM1;SIRPB1;PEA15;CLEC5A;MLST8;NRTN;PRKACB;IER3;PDGFRB;VWF;PRKCD;PPP2R5A;NRG1;DUSP9;EREG;VAV2;CNKSR2;RASA4;RASA1;KIT;CAMK2B;SHC2;PDE1B;PDE1A;PDGFA;ADCY3;ADCY8;RASAL3;RASGRP1;EGFR;PLCG2;CD300LB;NCAM1;PIP5K1C;FGF23;CAMK2G;KL;SIGLEC14;KLRC2;TRAT1;INSR;TNRC6C;KITLG;GDNF;AGO4;IL2RA;FGFR3
Influenza Viral RNA Transcription and Replication Homo sapiens R-HSA-168273	23/128	0.0441889	0.537798	0	0	1.54469	4.81834	RPS9;RPL41;RPL21;RPLP1;RPL22;RPS6;RPL11;RPS3A;RPS26;RPS28;RPS19;RPS18;RPL36;RPL35;RPLP2;RPL13;RPL27;RPS20;RPL39;RPS10;RPL28;RPS21;RPS24
Smooth Muscle Contraction Homo sapiens R-HSA-445355	8/33	0.0456461	0.537798	0	0	2.25327	6.95549	ANXA1;ANXA2;TPM2;PXN;DYSF;LMOD1;ANXA6;SORBS3
Ribosomal scanning and start codon recognition Homo sapiens R-HSA-72702	12/57	0.0456699	0.537798	0	0	1.87861	5.79798	RPS26;RPS9;RPS28;RPS19;RPS18;RPS6;RPS3A;RPS20;RPS10;RPS21;RPS24;EIF3B
Translation initiation complex formation Homo sapiens R-HSA-72649	12/57	0.0456699	0.537798	0	0	1.87861	5.79798	RPS26;RPS9;RPS28;RPS19;RPS18;RPS6;RPS3A;RPS20;RPS10;RPS21;RPS24;EIF3B
CREB phosphorylation through the activation of Adenylate Cyclase Homo sapiens R-HSA-442720	3/7	0.045848	0.537798	0	0	5.27683	16.2654	ADCY3;ADCY8;PRKACB
PI-3K cascade:FGFR1 Homo sapiens R-HSA-5654689	22/122	0.0466299	0.537798	0	0	1.55123	4.75531	CD86;PDGFRB;PRR5;KL;TRAT1;INSR;PTEN;PDGFA;PIK3CD;PPP2R5A;NRG1;EGFR;EREG;TNRC6C;KITLG;AGO4;KIT;MLST8;PIP5K1C;FGF23;FGFR3;IER3
PI-3K cascade:FGFR3 Homo sapiens R-HSA-5654710	22/122	0.0466299	0.537798	0	0	1.55123	4.75531	CD86;PDGFRB;PRR5;KL;TRAT1;INSR;PTEN;PDGFA;PIK3CD;PPP2R5A;NRG1;EGFR;EREG;TNRC6C;KITLG;AGO4;KIT;MLST8;PIP5K1C;FGF23;FGFR3;IER3
PI3K events in ERBB4 signaling Homo sapiens R-HSA-1250342	22/122	0.0466299	0.537798	0	0	1.55123	4.75531	CD86;PDGFRB;PRR5;KL;TRAT1;INSR;PTEN;PDGFA;PIK3CD;PPP2R5A;NRG1;EGFR;EREG;TNRC6C;KITLG;AGO4;KIT;MLST8;PIP5K1C;FGF23;FGFR3;IER3
PIP3 activates AKT signaling Homo sapiens R-HSA-1257604	22/122	0.0466299	0.537798	0	0	1.55123	4.75531	CD86;PDGFRB;PRR5;KL;TRAT1;INSR;PTEN;PDGFA;PIK3CD;PPP2R5A;NRG1;EGFR;EREG;TNRC6C;KITLG;AGO4;KIT;MLST8;PIP5K1C;FGF23;FGFR3;IER3
PI-3K cascade:FGFR4 Homo sapiens R-HSA-5654720	22/122	0.0466299	0.537798	0	0	1.55123	4.75531	CD86;PDGFRB;PRR5;KL;TRAT1;INSR;PTEN;PDGFA;PIK3CD;PPP2R5A;NRG1;EGFR;EREG;TNRC6C;KITLG;AGO4;KIT;MLST8;PIP5K1C;FGF23;FGFR3;IER3
PI-3K cascade:FGFR2 Homo sapiens R-HSA-5654695	22/122	0.0466299	0.537798	0	0	1.55123	4.75531	CD86;PDGFRB;PRR5;KL;TRAT1;INSR;PTEN;PDGFA;PIK3CD;PPP2R5A;NRG1;EGFR;EREG;TNRC6C;KITLG;AGO4;KIT;MLST8;PIP5K1C;FGF23;FGFR3;IER3
