# Supplementary material for: Modeling Down Syndrome Myeloid Leukemia by Sequential Introduction of GATA1 and STAG2 Mutations in Induced Pluripotent Stem Cells with Trisomy 21
Source: Cells. 2022 Feb 11;11(4):628. doi: 10.3390/cells11040628 (PMC8870267; doi:10.3390/cells11040628)
Supplement: Supplementary file 1 [file cells-11-00628-s001.zip › Supplementary_Table_S3.xlsx]

## Sheet: GO_Bio_T21-1G&GS_DOWN
Term	Overlap	P-value	Adjusted P-value	Old P-value	Old Adjusted P-value	Odds Ratio	Combined Score	Genes
defense response to symbiont (GO:0140546)	34/124	1.18184e-06	0.00224585	0	0	2.89685	39.5374	IFITM3;IFIT5;IFI6;NLRC5;IFIT1;IFIT3;IFIT2;IFIH1;PMAIP1;BNIP3L;APOBEC3D;APOBEC3F;RSAD2;APOBEC3G;DDX58;STAT1;MX1;EIF2AK2;ISG15;RNASE1;ISG20;NT5C3A;AGBL5;MAVS;OAS1;PDE12;IRF1;OAS3;CD207;IFIT1B;IRF2;F2RL1;SERINC3;BCL2L1
synaptic vesicle endocytosis (GO:0048488)	16/38	1.92141e-06	0.00224585	0	0	5.55478	73.1145	NLGN3;NLGN1;ITSN1;MX1;STON1;STON2;SYNJ2;DNM1;DNM3;KIAA1109;DNAJC6;FCHO2;STX1A;VAMP2;SNCA;PICALM
cellular response to type I interferon (GO:0071357)	22/65	2.08956e-06	0.00224585	0	0	3.91323	51.1794	IFITM3;EGR1;SP100;RSAD2;STAT1;MX1;IFIT5;HLA-B;IFI6;HLA-C;ISG15;HLA-A;IFIT1;HLA-F;IFIT3;IFIT2;ISG20;OAS1;IRF1;OAS3;IRF2;JAK1
type I interferon signaling pathway (GO:0060337)	22/65	2.08956e-06	0.00224585	0	0	3.91323	51.1794	IFITM3;EGR1;SP100;RSAD2;STAT1;MX1;IFIT5;HLA-B;IFI6;HLA-C;ISG15;HLA-A;IFIT1;HLA-F;IFIT3;IFIT2;ISG20;OAS1;IRF1;OAS3;IRF2;JAK1
defense response to virus (GO:0051607)	35/133	2.34089e-06	0.00224585	0	0	2.73856	35.5054	IFITM3;IFIT5;IFI6;NLRC5;IFIT1;IFIT3;IFIT2;IFIH1;PMAIP1;BNIP3L;APOBEC3D;APOBEC3F;RSAD2;APOBEC3G;DDX58;STAT1;MX1;EIF2AK2;ISG15;RNASE1;ISG20;NT5C3A;AGBL5;CXCL10;MAVS;OAS1;PDE12;IRF1;OAS3;CD207;IFIT1B;IRF2;F2RL1;SERINC3;BCL2L1
regulation of cell migration (GO:0030334)	79/408	3.32286e-06	0.00265663	0	0	1.85261	23.3701	SEMA5A;ITGB1;BMP10;FLT1;MCTP1;SERPINE2;CSF1;SERPINE1;PTPRJ;FGF2;MYLK;ROBO1;IGF1R;DOCK10;SRGAP2C;DUSP10;KDR;ENPP2;PLXNC1;SRGAP2B;WNT5B;LMO4;DDX58;SPHK1;MINK1;ADAM10;PRKCA;MITF;ADRA2A;RHOB;RAP2C;SFRP1;RAP2B;IL1B;SPATA13;ROR2;CBLL1;VCL;BEX4;KANK1;SEMA3C;SRC;PIK3R3;NEXN;PRR5L;PRKX;FOXO3;THBS1;CORO1C;WNT11;PDCD10;PDGFC;TP53INP1;LMNA;GNA12;PLXNA2;MGAT3;CTNNA2;SASH1;MAP4K4;ACE;F10;CAV1;SULF1;SOD2;VEGFA;…
positive regulation of T cell mediated immunity (GO:0002711)	15/36	4.71005e-06	0.00322773	0	0	5.45353	66.892	FZD5;IL23R;STX7;HLA-B;CD1E;HLA-A;CD1C;HLA-F;IL23A;IL1B;TNFSF4;ZP3;B2M;CD55;HLA-DRB1
axonogenesis (GO:0007409)	51/240	1.35094e-05	0.00810058	0	0	2.07289	23.2415	SEMA5A;APP;NRP2;USP33;IRS2;PIK3CB;ROBO1;KIF5A;NPTN;NRCAM;EPHB3;EPHA5;UNC5B;GAB1;PRKCA;ANK3;GFRA3;SPTB;SHTN1;ISL2;DOK2;PIK3CA;MAP1B;PARD3;MAP1A;SOS1;NLGN3;LAMA5;BRSK2;SEMA3C;SRC;ATL1;LRTM1;NEXN;PIK3R1;RAP1GAP;EFNB2;SPTA1;RELN;FYN;APBB1;CTNNA2;NIBAN2;USP9X;SIAH1;CCK;EFNA1;RAB10;KLF7;ARTN;FGFR2
enzyme linked receptor protein signaling pathway (GO:0007167)	34/140	2.10452e-05	0.0112171	0	0	2.45735	26.4628	ALK;FLT1;CSF1;SRC;PIK3CB;PTN;ACVR1B;PTPRF;IGF1R;NPPB;EFS;NPPA;KDR;FYN;JAK2;EPHB3;EPHA5;NTRK1;YES1;INSRR;ACVR2B;MTSS1;ACVR2A;ABI1;TYRO3;CASS4;CLNK;ROR1;ROR2;TEK;IL6ST;FGFR2;BCAR1;FGFR1
positive regulation of protein phosphorylation (GO:0001934)	70/371	2.85381e-05	0.0131774	0	0	1.78999	18.7309	APP;CDKN1A;BMP10;CSF1;CD80;HFE;ITGB3;PTPRJ;ARRB1;FGF2;CRKL;TRIM6;CCND3;TBK1;CCND1;RB1CC1;KDR;ENPP2;LEPR;NPTN;CCR7;JAK2;LEFTY1;IL15;MMD;SPHK1;RAP2C;BANK1;IL1B;AKAP9;RAPGEF2;TERF2IP;MAPRE3;TNIK;CAB39;SRC;FAXDC2;PELI2;ITLN1;PIK3R3;LRP8;CAMKK1;RELN;PDCD10;PDGFC;P2RY1;SNX9;FNIP2;SNCA;NTRK1;PRNP;CAV1;GDF2;BMP8B;VEGFD;GDF3;INHBA;GDF6;BMP6;ACVR2A;VEGFA;EFNA1;DAB2;MAVS;WNK3;TMEM119;FAS;TEK;INHA;HLA-DRB1
regulation of insulin secretion involved in cellular response to glucose stimulus (GO:0061178)	12/28	3.02171e-05	0.0131774	0	0	5.72041	59.5329	EPHA5;ANO1;KLF7;BRSK2;PIM3;NR1D1;PLA2G6;ADRA2A;C2CD2L;CFTR;HLA-DRB1;BAIAP3
response to cytokine (GO:0034097)	35/150	3.96265e-05	0.0158407	0	0	2.33147	23.6319	IFITM3;APP;CD274;NFAT5;SP100;CITED1;SRC;IL23R;TNFRSF11A;AFF3;IL18BP;TBK1;IRAK2;CASP3;CCR7;TIMP1;JAK2;SNCA;PTPN18;STAT1;SPHK1;MX1;ADAM10;EIF2AK2;PRKCA;ISG15;PTPN12;SELE;PTPN14;SELP;ALDH1A2;IL1B;MAPKAPK2;IL6ST;BCL2L1
hydrogen peroxide catabolic process (GO:0042744)	10/21	4.66102e-05	0.0171992	0	0	6.92981	69.1158	HBZ;HBM;GPX1;HBG2;HBG1;PRDX1;HBE1;HBB;HBA1;HBQ1
regulation of endothelial cell migration (GO:0010594)	24/89	5.65567e-05	0.0193787	0	0	2.82302	27.6099	BMP10;NRP2;SP100;ITGB3;GDF2;PRKCA;PIK3CB;PROX1;VASH1;PTN;NR2F2;ETS1;FGF2;FUT1;THBS1;FOXP1;RHOB;VEGFA;KDR;NF1;APOE;TEK;SASH1;BCAR1
negative regulation of viral genome replication (GO:0045071)	17/54	8.41801e-05	0.0233901	0	0	3.5078	32.9122	IFITM3;APOBEC3D;APOBEC3F;RSAD2;APOBEC3G;MX1;IFIT5;EIF2AK2;ISG15;PROX1;IFIT1;IFIH1;ISG20;TRIM6;MAVS;OAS1;OAS3
apoptotic process (GO:0006915)	47/231	8.93193e-05	0.0233901	0	0	1.95934	18.2675	PPP1R15A;APP;NCKAP1;CSRNP1;MAGEH1;IFI6;FASLG;FOXO1;RTN4;IFIT2;BBC3;BCL2L11;AIFM2;CASP10;RFK;CASP3;EP300;PMAIP1;BMF;IKBKG;JAK2;TP63;PLK3;EGLN3;GSDMA;DAPK1;GADD45A;SIAH1;MX1;PAWR;CFLAR;GDF6;RHOB;CD2;FAP;PIK3CA;SFRP5;IL1B;DLC1;IRF1;PDCD4;CDIP1;PAEP;FAS;TNFRSF25;BCL2L1;BNIPL
negative regulation of cell migration (GO:0030336)	33/144	9.43954e-05	0.0233901	0	0	2.276	21.094	KANK1;NDRG4;BMP10;MCTP1;MACIR;SERPINE1;PTPRJ;ADIPOR1;FOXO3;FGF2;CORO1C;ROBO1;SRGAP2C;DUSP10;WNT11;TP53INP1;TIMP1;SRGAP2B;MITF;ATP1B2;MCC;SULF1;RHOB;RAP2C;AFDN;SFRP1;RAP2B;DLC1;NF1;PLXNB3;TRIB1;RECK;VCL
negative regulation of viral process (GO:0048525)	20/70	9.6021e-05	0.0233901	0	0	3.05557	28.2669	IFITM3;APOBEC3F;RSAD2;APOBEC3G;STAT1;MX1;IFIT5;EIF2AK2;ISG15;PROX1;IFIT1;IFIH1;ISG20;TRIM6;ZFP36;MAVS;OAS1;OAS3;TRIM35;TRIM15
contractile actin filament bundle assembly (GO:0030038)	8/15	0.000100167	0.0233901	0	0	8.70622	80.1727	ITGB1;FAM171A1;ITGB5;SRC;PDCD10;KCTD13;ARRB1;SORBS1
stress fiber assembly (GO:0043149)	8/15	0.000100167	0.0233901	0	0	8.70622	80.1727	ITGB1;FAM171A1;ITGB5;SRC;PDCD10;KCTD13;ARRB1;SORBS1
negative regulation of cell population proliferation (GO:0008285)	69/379	0.000102396	0.0233901	0	0	1.71154	15.7234	APP;COL18A1;BTG2;CDKN1A;CDKN1B;ATP8A2;PTPRJ;ETS1;IFIT3;DUSP10;JAK2;B2M;SOX7;SOX4;MINAR1;KLF10;KLF11;MORC3;PTGIR;H2AC6;RFPL1;H2AC4;ITGA1;P3H2;PROX1;CGRRF1;SSTR3;MTSS1;MN1;SFRP1;SFRP5;IL1B;ALDH1A2;IRF1;RAPGEF2;ROR2;TRIB1;NDRG4;GATA6;FBLN1;NLRC3;FOXO4;TOB1;DNAJB2;CLMN;LMNA;TP53INP1;E2F1;MFN2;SH3BP4;E2F3;HES1;CDKN2D;TFAP2A;NTRK1;CDKN2B;NIBAN2;NOS3;EIF2AK2;INHBA;MCC;SOD2;PTPN14;MYO16;FAP;DLC1;ABI1;NF1…
cellular response to iron ion (GO:0071281)	5/6	0.00011511	0.0242734	0	0	38.0534	345.13	TFAP2A;TFR2;HFE;B2M;BMP6
positive regulation of programmed cell death (GO:0043068)	55/286	0.000117011	0.0242734	0	0	1.82784	16.5479	FANK1;ITGB1;ITSN1;FASLG;IFIT2;AIFM2;CASP3;DNM1L;SOX4;CTNNBL1;HTATIP2;MAP3K5;BNIP3L;KLF11;ARHGEF12;DAPK1;RFPL1;PLEKHG5;PAWR;ANO6;RHOB;SFRP1;OBSCN;ARHGEF3;SOS1;NGEF;SLC27A4;USP27X;DCUN1D3;HTRA2;FOXO3;FOXO1;GNA13;BCL2L11;PNMA1;E2F1;PMAIP1;BMF;APBB1;SNCA;NTRK1;GADD45A;SIAH1;DKKL1;LAPTM5;PNMA2;RRP1B;GADD45G;NET1;RYBP;STK17A;JMY;NF1;TRIM35;FAS
positive regulation of angiogenesis (GO:0045766)	28/116	0.000121443	0.0242734	0	0	2.43377	21.943	SEMA5A;ITGB1;ECM1;FLT1;SERPINE1;GATA6;ETS1;FGF2;FUT1;THBS1;KDR;SASH1;JAK1;JUP;PRKCB;NOS3;SPHK1;GDF2;GAB1;PRKCA;VEGFD;RHOB;VEGFA;TJP1;IL1B;ADAM12;ANGPTL4;TEK
positive regulation of phosphatidylinositol 3-kinase signaling (GO:0014068)	21/77	0.000135211	0.0251595	0	0	2.86486	25.5221	NTRK1;FLT1;UNC5B;SRC;GAB1;IRS2;PIK3CB;PIK3R1;FGF2;EPOR;IGF1R;SELP;PIK3CA;PDGFC;KDR;F2RL1;ROR1;ROR2;TEK;JAK2;FGFR1
regulation of angiogenesis (GO:0045765)	42/203	0.000140258	0.0251595	0	0	1.99928	17.7376	SEMA5A;ITGB1;ECM1;SP100;FLT1;SERPINE1;GATA6;FASLG;FOXO4;ETS1;FGF2;THBS1;NPPB;SPRED1;KDR;SASH1;HTATIP2;MINAR1;NIBAN2;JUP;PRKCB;STAT1;NOS3;SPHK1;SPINK5;GDF2;GAB1;FOXJ2;PRKCA;VEGFD;VASH1;SULF1;RHOB;VEGFA;CXCL10;SFRP1;IL1B;ADAM12;NF1;ANGPTL4;TEK;PF4
negative regulation of epithelial cell proliferation (GO:0050680)	20/72	0.000147218	0.0251595	0	0	2.93771	25.9212	CDKN2B;CAV2;STAT1;CAV1;GDF2;NLRC3;VASH1;NR2F2;MCC;SULF1;THBS1;MTSS1;ROBO1;SFRP1;DUSP10;KLF9;NF1;APOE;B2M;FGFR2
positive regulation of intracellular signal transduction (GO:1902533)	92/546	0.000157391	0.0251595	0	0	1.56121	13.6712	SEMA5A;ITGB1;APP;ECM1;FLT1;SLC44A2;CD80;IFIT5;IRS2;ADRA1D;FASLG;PTPRJ;PIK3CB;FGF2;BBC3;IGF1R;TRIM6;TBK1;CASP10;DHX58;KDR;TNFSF11;EP300;ITGAV;CCR7;IKBKG;JAK2;DNM1L;ADGRV1;PRKCB;UNC5B;SPHK1;PLEKHG5;GAB1;ADRA2A;PPM1A;PIK3CA;IL23A;IL1B;TRAF5;RAPGEF2;TERF2IP;ROR1;TRIM15;ROR2;JCAD;BIRC3;NFAT5;NLGN1;USP15;SRC;PELI2;PIK3R1;DDX60;THBS1;RTN4;RASD2;NEUROD2;BCL2L11;RELN;WNT11;PDGFC;PMAIP1;RICTOR;BMF;FYN;APOL…
regulation of viral genome replication (GO:0045069)	19/67	0.000158708	0.0251595	0	0	3.02277	26.4446	IFITM3;APOBEC3F;RSAD2;APOBEC3G;MX1;IFIT5;EIF2AK2;ISG15;PROX1;IFIT1;IFIH1;ISG20;TRIM6;MAVS;NR5A2;OAS1;PDE12;VAPB;OAS3
vascular endothelial growth factor receptor signaling pathway (GO:0048010)	19/67	0.000158708	0.0251595	0	0	3.02277	26.4446	NCKAP1;NRP2;FLT1;SRC;ITGB3;SH2D2A;VEGFD;PIK3CB;PIK3R1;SULF1;VEGFA;PIK3CA;MAPKAPK2;ABI1;KDR;ITGAV;FYN;BCAR1;NCK1
negative regulation of endothelial cell proliferation (GO:0001937)	13/37	0.000165041	0.0251595	0	0	4.13132	35.981	FLT1;CAV2;STAT1;CAV1;GDF2;NR2F2;VASH1;SULF1;THBS1;PDCD10;NF1;CCL2;APOE
positive regulation of apoptotic process (GO:0043065)	58/310	0.000167835	0.0251595	0	0	1.76712	15.3607	FANK1;ITGB1;ITSN1;PCSK9;FASLG;IFIT2;AIFM2;CASP3;DNM1L;SOX4;TP63;CTNNBL1;MAP3K5;BNIP3L;KLF11;ARHGEF12;DAPK1;RFPL1;PLEKHG5;PAWR;ANO6;RHOB;SFRP1;OBSCN;ARHGEF3;SOS1;NGEF;SLC27A4;USP27X;DCUN1D3;HTRA2;FOXO3;FOXO1;GNA13;BCL2L11;PNMA1;E2F1;PMAIP1;BMF;APBB1;SNCA;TFAP2A;PRNP;GADD45A;SIAH1;DKKL1;PNMA2;RRP1B;GADD45G;NET1;RYBP;FAP;STK17A;DLC1;JMY;NF1;TRIM35;FAS
platelet degranulation (GO:0002576)	29/125	0.000194628	0.0282918	0	0	2.31058	19.7426	APP;ECM1;PROS1;ITGB3;ITGA2B;SERPINE1;PLEK;ENDOD1;THBS1;CYB5R1;HABP4;CDC37L1;PHACTR2;TIMP1;ABCC4;RAB27B;VEGFD;PPBP;LHFPL2;GTPBP2;TUBA4A;VEGFA;SELP;F8;CD9;NHLRC2;VCL;FERMT3;PF4
positive regulation of vasculature development (GO:1904018)	25/102	0.000212404	0.0299677	0	0	2.48175	20.9882	SEMA5A;ITGB1;ECM1;FLT1;SERPINE1;GATA6;ETS1;FGF2;THBS1;KDR;SASH1;JUP;PRKCB;NOS3;SPHK1;GDF2;GAB1;PRKCA;VEGFD;RHOB;VEGFA;IL1B;ADAM12;ANGPTL4;TEK
regulation of endothelial cell proliferation (GO:0001936)	23/92	0.000274369	0.0365596	0	0	2.54688	20.887	SEMA5A;ECM1;NRP2;CAV2;STAT1;ITGB3;CAV1;GDF2;PRKCA;VEGFD;PROX1;VASH1;NR2F2;SULF1;FGF2;FUT1;THBS1;VEGFA;KDR;NF1;PLXNB3;APOE;TEK
regulation of peptidyl-tyrosine phosphorylation (GO:0050730)	23/92	0.000274369	0.0365596	0	0	2.54688	20.887	APP;PRNP;DMTN;IL15;SRC;CD80;IL23R;ITGB3;PTPRJ;LRP8;SAMSN1;BMP6;VEGFA;RAP2C;EFNA1;SFRP1;RAP2B;RELN;BANK1;IL23A;ENPP2;FYN;JAK2
negative regulation of intracellular signal transduction (GO:1902532)	40/198	0.000335181	0.0434558	0	0	1.93886	15.5125	DGKG;PSMD10;SRC;NPRL3;WWC2;PLEK;ITPR1;OTUD7B;PTPRJ;UBR2;NLRC3;UBR1;PIK3CB;ADIPOR1;TANK;THBS1;HDAC7;SPRED1;WWC3;SH3BP4;MINAR1;TRIM40;UBE2B;RIOK3;STAT1;CAV1;PDE4D;PDE2A;NR1D1;ARHGAP25;CD2AP;PPM1A;PDE10A;PIK3IP1;BANK1;SFRP5;NF1;CD22;BCL2L2;BCL2L1
negative regulation of cellular process (GO:0048523)	93/566	0.000354197	0.0447127	0	0	1.5138	12.0281	SEMA5A;APP;COL18A1;RIPOR2;BTG2;CDKN1A;BMP10;CDKN1B;ATP8A2;PTPRJ;FGF2;ETS1;IFIT3;RND1;NPPB;PIP4P2;DACT3;PLXNC1;JAK2;SOX7;SOX4;NCK1;TSPYL2;MINAR1;KLF10;BNIP3L;KLF11;H2AC6;RFPL1;H2AC4;ITGA1;P3H2;ADAM10;PROX1;CGRRF1;SSTR3;RHOB;SPOCD1;DCSTAMP;SFRP1;PSRC1;PDE12;SFRP5;IL1B;ALDH1A2;IRF1;TXNIP;RAPGEF2;ROR2;ZP3;CBLL1;SP100;DCUN1D3;HTRA2;UBR2;FBLN1;FOXO4;ACVR1B;TOB1;RTN4;DNAJB2;WNT11;SERTAD2;CLMN;TP53INP1;L…
positive regulation of receptor catabolic process (GO:2000646)	5/7	0.000364016	0.044774	0	0	19.0256	150.651	PTPN1;DTX3L;LAPTM5;PCSK9;APOE
positive regulation of epithelial cell migration (GO:0010634)	23/94	0.000383557	0.0449265	0	0	2.47485	19.4672	NRP2;SRC;IQSEC1;ITGB3;PRKCA;PIK3CB;PROX1;ETS1;FGF2;FUT1;THBS1;RTN4;FOXP1;RHOB;VEGFA;VIL1;ENPP2;KDR;TEK;MAPRE2;SASH1;BCAR1;MAP4K4
regulated exocytosis (GO:0045055)	37/180	0.000387043	0.0449265	0	0	1.98067	15.5621	APP;ECM1;PROS1;ITGB3;ITGA2B;SERPINE1;PLEK;ENDOD1;THBS1;CYB5R1;RIMS3;HABP4;CDC37L1;PHACTR2;TIMP1;SNCA;ABCC4;SYT3;RAB27B;VEGFD;PPBP;LHFPL2;GTPBP2;SYNGR3;TUBA4A;SYT6;VEGFA;SELP;RAB10;F8;CD9;NHLRC2;STX1A;VCL;VAMP2;FERMT3;PF4
regulation of phosphatidylinositol 3-kinase signaling (GO:0014066)	25/106	0.000399972	0.0449265	0	0	2.35866	18.4544	FLT1;SRC;IRS2;NLRC3;PIK3R1;PIK3CB;FGF2;IGF1R;PDGFC;KDR;PIP4K2A;JAK2;NTRK1;UNC5B;ENTPD5;GAB1;EPOR;SELP;PIK3CA;PIK3IP1;F2RL1;ROR1;ROR2;TEK;FGFR1
protein phosphorylation (GO:0006468)	83/496	0.000402718	0.0449265	0	0	1.54577	12.0837	ALK;APP;BMP10;DYRK3;FLT1;AMHR2;IGF1R;TBK1;KDR;PDK4;TLK1;PIM3;JAK2;STK32A;JAK1;MAP3K5;EPHB3;HTATIP2;MORC3;CAMK1D;DAPK1;PRKCB;INSRR;MINK1;DYRK1A;ADAM10;PRKCA;PRKAB1;ERN1;PEAK1;MAPKAPK2;TYRO3;BTK;ULK3;FAM20B;CRY1;TSSK3;TNIK;TRIB1;TRIB2;CDKL1;BRSK2;CAMK2D;USP15;PNCK;CAB39;SRC;STK39;WNK4;PRKX;ACVR1B;RELN;WNT11;GRK5;CCL2;RICTOR;FYN;MAP4K5;MAPK6;FNIP2;MAP4K4;CDK17;NTRK1;HIPK4;EIF2AK1;GLYCTK;NEK7;GDF2;EI…
negative regulation of signal transduction (GO:0009968)	50/267	0.000445453	0.0478899	0	0	1.76641	13.6304	CITED1;PLEK;PTPRJ;ARRB1;PIK3CB;FGF2;TSKU;RGS2;CYP26B1;UBASH3B;HEY1;CREB3L1;PIP4K2A;DACT3;BTRC;NCK1;RNF43;PTGIR;PRKCB;EPN2;MOSMO;SFRP1;SFRP5;IL1B;TMBIM1;TYRO3;ULK3;CRY1;TAX1BP3;TRIB1;SLC27A4;KANK1;NDRG4;LEPROT;NXN;THBS1;SLAMF1;SNCA;PTPN1;PTPN18;NIBAN2;SIAH2;SIAH1;RITA1;NFATC1;NR0B1;PTPN12;SULF1;NR4A2;LGMN
cytokine-mediated signaling pathway (GO:0019221)	100/621	0.000449249	0.0478899	0	0	1.47828	11.3945	IFITM3;CSF2;CSF1;IL23R;CD80;IFIT5;IRS2;IFIT1;FGF2;IFIT3;CRKL;IFIT2;IL36B;CCND1;LEPR;TNFSF11;BTRC;B2M;RSAD2;HLA-B;HLA-C;HLA-A;HLA-F;IL23A;CDIP1;IL6ST;STX1A;PSMD10;MAOA;CSF2RB;TNFRSF11A;PIK3R1;FOXO3;ADIPOR1;FOXO1;BCL2L11;IRAK2;EGR1;TNFRSF9;ISG15;PPBP;ISG20;CXCL10;CXCL11;TNFSF4;IL9;LCN2;TNFSF9;TAB3;IL7R;HLA-DRB1;BCL2L1;ITGB1;CDKN1A;CDKN1B;FASLG;PTPRJ;PIK3CB;IL18BP;CASP3;IKBKG;TIMP1;JAK2;JAK1;IL15;MM…
negative regulation of cytokine production (GO:0001818)	37/182	0.000483654	0.0503634	0	0	1.95313	14.9104	OTUD5;CD274;CD84;MACIR;UBA7;IL23R;NLRC5;OTUD7B;UBE2L6;ARRB1;NLRC3;THBS1;HDAC7;HERC5;IFIH1;ZFP36;TBK1;DHX58;NPTN;CCR7;CMKLR1;SLAMF1;PRNP;DDX58;ANXA4;LAPTM5;ISG15;INHBA;MAVS;CD200R1;IL23A;TNFSF4;PDCD4;F2RL1;INHA;TRIB2;HLA-DRB1
cellular response to dsRNA (GO:0071359)	8/18	0.00049345	0.0503634	0	0	6.09332	46.3951	COLEC12;IFIH1;MAVS;DDX58;RIOK3;PDE12;CAV1;IFIT1
positive regulation of kinase activity (GO:0033674)	26/114	0.000538061	0.0537724	0	0	2.25796	16.9969	ALK;CDKN1A;FLT1;CSF1;CAMKK1;IGF1R;DSTYK;RELN;KDR;SNX9;CCR7;EPHB3;EPHA5;NTRK1;LMO4;MMD;INSRR;TYRO3;RAPGEF2;ROR1;MAPRE3;ROR2;TEK;FGFR2;HLA-DRB1;FGFR1
presynaptic endocytosis (GO:0140238)	10/27	0.000577305	0.0553867	0	0	4.48247	33.4264	NLGN3;NLGN1;KIAA1109;FCHO2;STON1;STON2;SYNJ2;STX1A;VAMP2;SNCA
regulation of blood coagulation (GO:0030193)	10/27	0.000577305	0.0553867	0	0	4.48247	33.4264	DMTN;SERPINE2;FAP;CAV1;SERPINE1;F2RL1;GP1BA;APOE;TFPI;THBS1
modulation of chemical synaptic transmission (GO:0050804)	25/109	0.000623941	0.0586872	0	0	2.27403	16.7811	ITGB1;NLGN3;APP;NLGN1;MCTP1;CLSTN2;TPRG1L;GRIK3;GRIK4;LRP8;RIMS3;RELN;TMEM108;KCNMB4;DLGAP3;HOMER1;SYN3;SYN1;BAIAP3;SLC8A3;STX1B;IL1B;AKAP9;KCTD13;DGKI
protein autophosphorylation (GO:0046777)	33/159	0.000650669	0.0600242	0	0	2.00333	14.6995	ALK;CAMK2D;FLT1;SRC;STK39;PRKX;ACVR1B;IGF1R;GRK5;KDR;PIM3;JAK2;EPHB3;HTATIP2;NTRK1;DAPK1;EIF2AK1;INSRR;MINK1;DYRK1A;EIF2AK2;ERN1;TAOK3;PEAK1;MAPKAPK2;WNK3;TYRO3;ULK3;TNIK;TEK;FGFR2;FGFR1;MAP3K12
establishment of endothelial intestinal barrier (GO:0090557)	6/11	0.000676509	0.0601232	0	0	9.13468	66.6701	RAP2C;TJP1;AFDN;RAP2B;RAPGEF2;TJP2
regulation of extrinsic apoptotic signaling pathway via death domain receptors (GO:1902041)	13/42	0.000676809	0.0601232	0	0	3.41806	24.9454	SP100;GPX1;NOS3;SERPINE1;FASLG;CFLAR;THBS1;SFRP1;MADD;TMBIM1;PMAIP1;FAS;BCL2L1
positive regulation of signal transduction (GO:0009967)	47/252	0.000711179	0.0609318	0	0	1.75652	12.7323	NLGN3;KANK1;NLGN1;MAML2;SRC;CD80;ITGB3;PIK3R1;ROBO1;DSTYK;RELN;TERT;PDCD10;NPTN;TMEM108;TNFSF11;EP300;ITGAV;JAK2;TP63;SASH1;MBD5;DMTN;HOMER1;PRKCB;CAV2;NOS3;PRKCA;SORBS1;SULF1;BMP6;EPN2;ERN1;STX1B;MN1;SFRP1;IL1B;ULK3;FAS;CD226;MAML3;HAP1;TEK;IL6ST;IL7R;JCAD;FGFR2
positive regulation of transmembrane receptor protein serine/threonine kinase signaling pathway (GO:0090100)	22/92	0.000711316	0.0609318	0	0	2.40016	17.3973	BMP10;LEFTY1;CDKN2B;CITED1;HFE;GDF2;BMP8B;GDF3;INHBA;ACVR1B;GDF6;SULF1;THBS1;ACVR2B;ELAPOR2;ACVR2A;BMP6;DAB2;EP300;JAK2;INHA;KIAA0319
positive regulation of T cell activation (GO:0050870)	19/75	0.000757938	0.0611967	0	0	2.58977	18.6073	CD274;IL15;CD70;CD80;IL23R;HLA-A;PNP;CD40LG;IL36B;IL23A;IL1B;TNFSF4;TNFSF11;CCL2;CCR7;CD46;IL6ST;ZP3;NCK1
activin receptor signaling pathway (GO:0032924)	8/19	0.000765777	0.0611967	0	0	5.53906	39.7407	BMP10;AMHR2;GDF2;INHBA;ACVR1B;GDF6;ACVR2B;ACVR2A
positive regulation of defense response to virus by host (GO:0002230)	10/28	0.000805139	0.0611967	0	0	4.2332	30.1594	TRIM6;MAVS;APOBEC3F;APOBEC3G;DTX3L;DDX58;STAT1;IL23A;IL23R;PARP9
regulation of extrinsic apoptotic signaling pathway in absence of ligand (GO:2001239)	10/28	0.000805139	0.0611967	0	0	4.2332	30.1594	CSF2;TERT;UNC5B;IL1B;IFI6;HTRA2;INHBA;BCL2L1;FGFR1;PF4
hemoglobin metabolic process (GO:0020027)	4/5	0.000829223	0.0611967	0	0	30.4296	215.899	ALAS2;AHSP;INHBA;INHA
negative regulation of plasminogen activation (GO:0010757)	4/5	0.000829223	0.0611967	0	0	30.4296	215.899	SERPINE2;CTSZ;SERPINE1;THBS1
positive regulation of vascular associated smooth muscle cell apoptotic process (GO:1905461)	4/5	0.000829223	0.0611967	0	0	30.4296	215.899	PDCD4;MFN2;E2F3;SOD2
regulation of adenylate cyclase-activating G protein-coupled receptor signaling pathway (GO:0106070)	4/5	0.000829223	0.0611967	0	0	30.4296	215.899	MRAP;APLP1;PRKCA;MRAP2
regulation of glial cell migration (GO:1903975)	4/5	0.000829223	0.0611967	0	0	30.4296	215.899	P2RY12;GPR183;ATP1B2;CRKL
positive regulation of cytokine production involved in immune response (GO:0002720)	11/33	0.000868494	0.0618917	0	0	3.81066	26.8604	TRIM6;FZD5;TNFSF4;LAPTM5;FFAR3;F2RL1;CD226;HLA-A;HLA-F;B2M;CD55
actin filament reorganization (GO:0090527)	5/8	0.000877348	0.0618917	0	0	12.683	89.2709	DMTN;EFS;CASS4;BCAR1;MCU
antigen processing and presentation of exogenous peptide antigen via MHC class I, TAP-independent (GO:0002480)	5/8	0.000877348	0.0618917	0	0	12.683	89.2709	HLA-B;HLA-C;HLA-A;HLA-F;B2M
positive regulation of cell-substrate junction organization (GO:0150117)	9/24	0.000979296	0.0680823	0	0	4.57066	31.6687	SFRP1;IQSEC1;KDR;PTPRJ;PIK3R1;TEK;MAPRE2;VEGFA;MAP4K4
hydrogen peroxide metabolic process (GO:0042743)	10/29	0.00110194	0.074451	0	0	4.01018	27.312	HBZ;HBM;GPX1;HBG2;HBG1;PRDX1;HBE1;HBB;HBQ1;HBA1
regulation of T cell mediated cytotoxicity (GO:0001914)	10/29	0.00110194	0.074451	0	0	4.01018	27.312	IL23A;IL23R;STX7;HLA-B;CD1E;KLRD1;HLA-A;CD1C;HLA-F;HLA-DRB1
regulation of protein tyrosine kinase activity (GO:0061097)	12/39	0.00114458	0.076258	0	0	3.38776	22.9443	EFNA1;RAP2C;APP;PRNP;PTPN1;RELN;ACE;RAP2B;CAV1;SH3BP5;CASS4;LRP8
regulation of actin filament depolymerization (GO:0030834)	6/12	0.00121998	0.0790844	0	0	7.61181	51.067	SEMA5A;VIL1;MTPN;PIK3CA;PLEK;F2RL1
synaptic vesicle fusion to presynaptic active zone membrane (GO:0031629)	6/12	0.00121998	0.0790844	0	0	7.61181	51.067	STX1B;PRRT2;SNAP23;SNAP29;STX11;STX1A
negative regulation of cell motility (GO:2000146)	25/114	0.00124234	0.0794603	0	0	2.14567	14.3561	KANK1;BMP10;MCTP1;SERPINE1;FBLN1;PTPRJ;FOXO3;ROBO1;SRGAP2C;DUSP10;WNT11;TP53INP1;SRGAP2B;MITF;SULF1;RHOB;RAP2C;AFDN;SFRP1;RAP2B;DLC1;NF1;PLXNB3;RECK;VCL
regulation of granulocyte macrophage colony-stimulating factor production (GO:0032645)	7/16	0.00125909	0.079472	0	0	5.92184	39.5423	CD84;DDX58;IL23A;CD80;IL23R;IL1B;PAEP
neuron migration (GO:0001764)	14/50	0.00128873	0.0802864	0	0	2.96534	19.7317	USP9X;CEP85L;CCK;VEGFA;NR4A2;TUBB2A;RELN;MAP1B;RAPGEF2;NRCAM;KIAA0319;LRP12;SDCCAG8;FGFR1
positive regulation of synaptic transmission (GO:0050806)	18/73	0.00144313	0.0887523	0	0	2.49714	16.3336	NLGN3;APP;NLGN1;CLSTN2;AKAP5;BAIAP3;NFATC4;SLC8A3;STX1B;GRIN2A;RIMS3;RELN;NPTN;KCTD13;CCL2;HAP1;VAMP2;LGMN
axon development (GO:0061564)	19/79	0.0014832	0.0900624	0	0	2.41657	15.7405	SEMA5A;APP;BRSK2;ATL1;CCK;ANK3;RTN4;RAB10;SHTN1;KLF7;ISL2;MAP1B;PARD3;MAP1A;NRCAM;APBB1;CTNNA2;FGFR2;EPHB3
negative regulation of epithelial cell migration (GO:0010633)	11/35	0.00150327	0.0901396	0	0	3.49271	22.703	BMP10;SP100;DUSP10;GDF2;APOE;NR2F2;VASH1;ADIPOR1;MCC;THBS1;CORO1C
regulation of apoptotic process (GO:0042981)	113/742	0.00157749	0.0934226	0	0	1.383	8.92299	STEAP3;ZFAND6;ITSN1;IKZF3;IFIT3;IFIT2;IGF1R;KDR;PIM3;SOX4;TP63;MAP3K5;BNIP3L;DAPK1;ADAM10;SFRP1;OBSCN;MADD;IL6ST;NGEF;SLC27A4;PSMD10;DCUN1D3;GATA6;HTRA2;PIK3R1;FOXO3;FOXO1;RTN4;BCL2L11;GRK5;PDCD10;PMAIP1;BMF;TFAP2A;PLK3;NIBAN2;GADD45A;SIAH2;RHBDD1;SIAH1;GADD45G;ACER2;NET1;CXCL10;DAB2;WNK3;JMY;NF1;TNFSF9;BCL2L2;BCL2L1;FANK1;ALK;ITGB1;CITED1;FHL2;PCSK9;FASLG;DSTYK;AIFM2;CASP10;CASP3;JAK2;DNM1L;CTNN…
regulation of fibroblast migration (GO:0010762)	8/21	0.00166523	0.0974161	0	0	4.68637	29.9824	ITGB1;DMTN;MACIR;GNA12;PRR5L;FGF2;THBS1;CORO1C
positive regulation of endothelial cell migration (GO:0010595)	20/86	0.00174953	0.0984087	0	0	2.31272	14.6821	SEMA5A;NRP2;NOS3;ITGB3;PRKCA;PIK3CB;PROX1;ETS1;FGF2;FUT1;THBS1;FOXP1;RHOB;VEGFA;KDR;TEK;SASH1;BCAR1;FGFR1;LGMN
regulation of interferon-gamma production (GO:0032649)	20/86	0.00174953	0.0984087	0	0	2.31272	14.6821	CD274;PRNP;FZD5;IL23R;PDE4D;LAPTM5;ISG15;HLA-A;INHBA;CD2;IL23A;IL1B;TNFSF4;F2RL1;CCR7;CD226;SLAMF6;ZP3;INHA;HLA-DRB1
positive regulation of memory T cell differentiation (GO:0043382)	5/9	0.00178477	0.0984087	0	0	9.51174	60.1947	IL23A;IL23R;TNFSF4;CD46;HLA-DRB1
regulation of epidermis development (GO:0045682)	5/9	0.00178477	0.0984087	0	0	9.51174	60.1947	KLF7;KRT2;MAFG;MAFF;ELAPOR2
response to magnesium ion (GO:0032026)	5/9	0.00178477	0.0984087	0	0	9.51174	60.1947	SLFN14;ANK3;THBS1;RYR3;SNCA
positive regulation of T cell mediated cytotoxicity (GO:0001916)	9/26	0.00188606	0.101158	0	0	4.03248	25.2968	IL23A;IL23R;STX7;HLA-B;CD1E;HLA-A;CD1C;HLA-F;HLA-DRB1
positive regulation of cyclin-dependent protein serine/threonine kinase activity (GO:0045737)	7/17	0.00192684	0.101158	0	0	5.32935	33.3185	PSMD10;CCND3;PSRC1;CCND1;CCNY;MAPRE3;PROX1
synaptic vesicle membrane organization (GO:0048499)	7/17	0.00192684	0.101158	0	0	5.32935	33.3185	STX1B;PRRT2;SNAP23;SYP;SNAP29;STX11;STX1A
membrane fusion (GO:0061025)	11/36	0.00194007	0.101158	0	0	3.35282	20.9384	DNM3;DCSTAMP;VAPA;SNAP23;MX1;DNM1L;SNAP29;NAPG;STX11;DNM1;VAMP2
platelet aggregation (GO:0070527)	11/36	0.00194007	0.101158	0	0	3.35282	20.9384	P2RY12;RAP2B;UBASH3B;ITGB3;PLEK;TYRO3;HBB;GP1BA;PIK3CB;VCL;FERMT3
negative regulation of angiogenesis (GO:0016525)	20/87	0.00202798	0.103184	0	0	2.27808	14.1257	MINAR1;NIBAN2;STAT1;SERPINE1;SPINK5;FOXJ2;GDF2;FASLG;PIK3CB;VASH1;FOXO4;SULF1;THBS1;EPN2;NPPB;CXCL10;SPRED1;CREB3L1;TEK;PF4
axon guidance (GO:0007411)	38/203	0.0020391	0.103184	0	0	1.76153	10.9131	SEMA5A;LAMA5;NRP2;SEMA3C;SRC;USP33;LRTM1;NEXN;IRS2;PIK3R1;PIK3CB;RAP1GAP;ROBO1;EFNB2;SPTA1;RELN;KIF5A;PLXNA2;NPTN;FYN;PLXNC1;EPHB3;EPHA5;NIBAN2;UNC5B;SIAH1;GAB1;PRKCA;GFRA3;SPTB;VEGFA;EFNA1;KLF7;DOK2;PIK3CA;ARTN;PLXNB3;SOS1
response to iron ion (GO:0010039)	6/13	0.00204346	0.103184	0	0	6.52404	40.4041	TFAP2A;TFR2;HFE;B2M;BMP6;SNCA
negative regulation of neuron projection development (GO:0010977)	15/58	0.00210869	0.105369	0	0	2.66003	16.3903	MINAR1;MYLIP;KANK1;LINGO1;NLGN1;GDI1;TSKU;ADCY6;RTN4;EFNB2;EFNA1;STX1B;APOE;KIAA0319;NGEF
phosphorylation (GO:0016310)	66/400	0.00213668	0.105667	0	0	1.51538	9.3173	DGKG;ALK;APP;PANK2;DYRK3;AMHR2;PIK3CB;HK1;TBK1;GNPTAB;PDK4;TLK1;PIM3;JAK2;JAK1;MAP3K5;MORC3;DAPK1;PRKCB;SPHK1;MINK1;DYRK1A;ADAM10;PRKCA;PRKAB1;ERN1;PIK3CA;PEAK1;MAPKAPK2;BTK;FAM20B;TSSK3;TNIK;TRIB1;TRIB2;DGKI;CDKL1;DGKH;BRSK2;CAMK2D;STK39;WNK4;ACVR1B;WNT11;GRK5;CCL2;FYN;MAP4K5;MAPK6;FNIP2;MAP4K4;CDK17;NTRK1;GLYCTK;NEK7;EIF2AK2;ACVR2B;ACVR2A;TAOK3;STK17A;WNK3;PI4KA;COQ8A;MAP3K12;NEK11;FGFR1
ISG15-protein conjugation (GO:0032020)	4/6	0.00225746	0.107218	0	0	15.2139	92.7064	HERC5;UBA7;ISG15;UBE2L6
positive regulation of focal adhesion disassembly (GO:0120183)	4/6	0.00225746	0.107218	0	0	15.2139	92.7064	IQSEC1;PIK3R1;MAPRE2;MAP4K4
regulation of cardiac muscle hypertrophy in response to stress (GO:1903242)	4/6	0.00225746	0.107218	0	0	15.2139	92.7064	BMP10;TRPC3;LMNA;FOXO1
regulation of focal adhesion disassembly (GO:0120182)	4/6	0.00225746	0.107218	0	0	15.2139	92.7064	IQSEC1;PIK3R1;MAPRE2;MAP4K4
regulation of kinase activity (GO:0043549)	21/94	0.00231159	0.108713	0	0	2.19558	13.3268	ALK;EPHA5;TSPYL2;NTRK1;CDKN1B;FLT1;LMO4;INSRR;NLRC5;IRS2;IGF1R;DSTYK;KDR;TYRO3;ROR1;ROR2;TEK;FGFR2;HLA-DRB1;EPHB3;FGFR1
cellular response to cytokine stimulus (GO:0071345)	77/482	0.00238772	0.111203	0	0	1.45913	8.8094	ITGB1;RIPOR2;CDKN1A;CDKN1B;CSF2;CSF1;IL23R;CD80;ZFAND6;FASLG;PTPRJ;PIK3CB;IFIT1;FGF2;IL18BP;CRKL;RO60;TRIM6;ZFP36;TBK1;IL36B;CCND1;CASP3;LEPR;TNFSF11;CCR7;TIMP1;JAK2;JAK1;DAPK1;MMP1;DCSTAMP;GREM2;SFRP1;PIK3CA;OAS1;IL23A;PDE12;IL1B;IRF1;IL6ST;SOS1;STX1A;CCL13;NFAT5;LAMA5;ASAH1;MAOA;PTAFR;STK39;HTRA2;CSF2RB;PIK3R1;FOXO3;TANK;LRP8;FOXO1;BCL2L11;IRAK2;S1PR1;CCL2;FYN;GBP4;PTPN18;EGR1;STAT1;PDE2A;NR1D1…
positive regulation of phosphorylation (GO:0042327)	45/253	0.00243355	0.111507	0	0	1.65578	9.96514	ALK;APP;FLT1;FAXDC2;ITGB3;PELI2;ITLN1;PIK3R3;ARRB1;FGF2;THBS1;CRKL;IGF1R;DSTYK;CCND3;CCND1;KCTD20;RB1CC1;P2RY1;KDR;LEPR;NPTN;EPHB3;EPHA5;NTRK1;LMO4;ENTPD5;INSRR;VEGFD;ACVR2A;VEGFA;EFNA1;DAB2;MAVS;IL1B;TYRO3;TMEM119;FAS;ROR1;ROR2;TNIK;TEK;HLA-DRB1;FGFR2;FGFR1
positive regulation of transcription, DNA-templated (GO:0045893)	169/1183	0.00244075	0.111507	0	0	1.28661	7.73953	ZNF451;APP;ZNF175;MAML2;CD80;SERPINE1;ETS1;ELK1;FGF2;ELK3;TBK1;CREB3L3;TNFSF11;EP300;DPF3;BTRC;IER5;TP63;SOX4;MAP3K5;ZBTB38;DYRK1A;RFX3;MITF;EBF3;POU3F2;SFRP1;TFR2;KAT6A;HOXB4;HOXB3;HOXB2;MAML3;SKAP1;BEX1;KMT2C;GATA6;GATA5;FOXO4;PIK3R1;ZNF24;FOXO3;FOXO1;SEC14L2;NPAT;NHLH1;HIVEP1;APOE;PPARGC1B;TFAP2A;EGR1;NFE2;AKIRIN2;DR1;AFAP1L2;NIBAN2;JUP;EGR4;FZD5;BICRAL;SS18L1;ESRRB;GDF2;NFATC1;NR1D2;NR2F2;PBX…
positive regulation of endocytosis (GO:0045807)	13/48	0.00262935	0.118325	0	0	2.83114	16.8199	NLGN1;HFE;SERPINE1;NEDD4L;ANO6;BICD1;DAB2;TFR2;F2RL1;APOE;B2M;CBLL1;SNCA
regulation of cell-matrix adhesion (GO:0001952)	16/65	0.00263931	0.118325	0	0	2.49017	14.7847	CSF1;JUP;MINK1;PIK3CB;FUT1;THBS1;CORO1C;ACER2;SFRP1;PEAK1;NF1;CCR7;UTRN;SKAP1;VCL;MAP4K4
regulation of focal adhesion assembly (GO:0051893)	14/54	0.00285695	0.125975	0	0	2.6682	15.6303	DMTN;SRC;PTPRJ;ARHGAP6;THBS1;CORO1C;VEGFA;SFRP1;PEAK1;DLC1;KDR;TEK;VCL;MAP4K4
negative regulation of type I interferon production (GO:0032480)	12/43	0.00288873	0.125975	0	0	2.94996	17.2482	HERC5;IFIH1;OTUD5;MAVS;TBK1;UBA7;DDX58;DHX58;NLRC5;NLRC3;UBE2L6;ISG15
positive regulation of leukocyte mediated cytotoxicity (GO:0001912)	12/43	0.00288873	0.125975	0	0	2.94996	17.2482	IL23A;IL23R;STX7;HLA-B;CD1E;SLAMF6;CD226;KLRD1;HLA-A;CD1C;HLA-F;HLA-DRB1
cellular transition metal ion homeostasis (GO:0046916)	21/96	0.00302639	0.129655	0	0	2.13679	12.3942	APP;PRNP;ALAS2;HFE;SLC40A1;GDF2;SLC30A1;SLC30A10;BMP6;ANKRD9;ATP7B;HEPH;HEPHL1;SLC22A17;TFR2;ATP6V0A2;LCN2;ATP7A;SLC39A4;ISCU;ABCG2
positive regulation of cell cycle (GO:0045787)	16/66	0.00311473	0.129655	0	0	2.44023	14.084	PSMD10;APP;ZBED9;CDKN1B;SPHK1;PRKCA;PROX1;CCND3;PSRC1;CCND1;CCNY;TAL1;MAPRE3;EIF4E;FGFR2;LGMN
microvillus organization (GO:0032528)	6/14	0.00322623	0.129655	0	0	5.70821	32.7448	RAP2C;RAP2B;MINK1;RAPGEF2;TNIK;MAP4K4
positive regulation of granulocyte macrophage colony-stimulating factor production (GO:0032725)	6/14	0.00322623	0.129655	0	0	5.70821	32.7448	DDX58;IL23A;CD80;IL23R;IL1B;PAEP
positive regulation of insulin secretion involved in cellular response to glucose stimulus (GO:0035774)	6/14	0.00322623	0.129655	0	0	5.70821	32.7448	ANO1;PLA2G6;C2CD2L;CFTR;HLA-DRB1;BAIAP3
negative regulation of receptor binding (GO:1900121)	5/10	0.00322842	0.129655	0	0	7.60896	43.6432	HFE;ATP2A2;PCSK9;B2M;PTPRF
negative regulation of transmembrane transport (GO:0034763)	5/10	0.00322842	0.129655	0	0	7.60896	43.6432	PRKCB;IL1B;IRS2;THBS1;OAZ3
regulation of memory T cell differentiation (GO:0043380)	5/10	0.00322842	0.129655	0	0	7.60896	43.6432	IL23A;IL23R;TNFSF4;CD46;HLA-DRB1
regulation of receptor binding (GO:1900120)	5/10	0.00322842	0.129655	0	0	7.60896	43.6432	GREM2;HFE;ATP2A2;B2M;PTPRF
negative regulation of G protein-coupled receptor signaling pathway (GO:0045744)	8/23	0.0032434	0.129655	0	0	4.06106	23.2745	MRAP;RGS2;APLP1;PLEK;CRY1;BICD1;MRAP2;SNCA
regulation of blood vessel endothelial cell migration (GO:0043535)	14/55	0.00342964	0.135967	0	0	2.60298	14.7727	JUP;GADD45A;NOS3;GDF2;PRKCA;VASH1;ETS1;FGF2;THBS1;VEGFA;KDR;NF1;APOE;FGFR1
homotypic cell-cell adhesion (GO:0034109)	12/44	0.00355862	0.136179	0	0	2.85761	16.1123	P2RY12;RAP2B;UBASH3B;ITGB3;PLEK;TYRO3;HBB;GP1BA;PIK3CB;VCL;FERMT3;TJP2
positive regulation of cell-matrix adhesion (GO:0001954)	12/44	0.00355862	0.136179	0	0	2.85761	16.1123	SFRP1;CSF1;JUP;KDR;PTPRJ;CCR7;TEK;UTRN;FUT1;SKAP1;MAP4K4;VEGFA
positive regulation of potassium ion transmembrane transport (GO:1901381)	12/44	0.00355862	0.136179	0	0	2.85761	16.1123	KCNJ4;GABBR2;KCNIP2;NPPA;AKAP9;WNK3;WNK4;KCNMB4;KCNN1;ANO6;KCNN3;ATP1B2
iron ion homeostasis (GO:0055072)	15/61	0.00357695	0.136179	0	0	2.48613	14.005	ALAS2;HFE;SLC40A1;GDF2;BMP6;HEPH;HEPHL1;SLC22A17;TFR2;ATP6V0A2;LCN2;B2M;ISCU;ABCG2;PICALM
regulation of endocytosis (GO:0030100)	15/61	0.00357695	0.136179	0	0	2.48613	14.005	RUBCN;PTPN1;MCTP1;SRC;SPHK1;STON1;NEDD4L;STON2;DAB2;TFR2;APOE;CBLL1;CD22;SNCA;PICALM
regulation of Rho protein signal transduction (GO:0035023)	17/73	0.00368653	0.139246	0	0	2.31516	12.972	RIPOR2;KANK1;STARD13;STARD8;GPR55;ARRB1;RASIP1;ROBO1;NET1;SYNPO2L;KCTD10;PDCD10;DLC1;ARHGEF3;KCTD13;F2RL1;APOE
regulation of T cell cytokine production (GO:0002724)	7/19	0.00404837	0.148262	0	0	4.44062	24.4654	FZD5;HFE;TNFSF4;HLA-A;HLA-F;B2M;CD55
glucose homeostasis (GO:0042593)	19/86	0.00415207	0.148262	0	0	2.16323	11.8635	GCKR;MBD5;FOXK1;PIK3R1;NR1D1;ADIPOR1;ADRA2A;FOXO1;HK1;IGF1R;KLF7;OAS1;HECTD4;LEPR;PDK4;CRY1;SELENOT;SOX4;MCU
synaptic vesicle recycling (GO:0036465)	10/34	0.00419172	0.148262	0	0	3.17382	17.3756	NLGN3;NLGN1;KIAA1109;FCHO2;STON1;STON2;SYNJ2;STX1A;VAMP2;SNCA
transmembrane receptor protein tyrosine kinase signaling pathway (GO:0007169)	65/404	0.00420384	0.148262	0	0	1.46933	8.03982	ALK;NCKAP1;NRP2;FLT1;CSF1;ITGB3;ITSN1;IRS2;PTPRJ;PLAT;PIK3CB;FGF2;IGF1R;SPRED1;UBASH3B;CASP3;KDR;PDK4;ITGAV;JAK2;NCK1;EPHB3;EPHA5;INSRR;GAB1;MTSS1;DNM1;PIK3CA;MAPKAPK2;TYRO3;RAPGEF2;ROR1;HAP1;ROR2;SOS1;ATP6V0D2;NGEF;SRC;SH2D2A;PIK3R3;FOXO4;PIK3R1;FOXO1;EFNB2;EFS;PDGFC;ATP6V0A2;FYN;NTRK1;YES1;SORT1;CAV2;VEGFD;SORBS1;SULF1;NFATC4;VEGFA;EFNA1;ABI1;CASS4;CLNK;TEK;BCAR1;FGFR2;FGFR1
negative regulation of extrinsic apoptotic signaling pathway (GO:2001237)	18/80	0.00423262	0.148262	0	0	2.21432	12.1011	CSF2;GPX1;UNC5B;SRC;NOS3;SIAH2;SERPINE1;IFI6;FASLG;CFLAR;THBS1;TERT;IL1B;TMBIM1;FAS;ITGAV;BCL2L1;PF4
interferon-gamma-mediated signaling pathway (GO:0060333)	16/68	0.00427823	0.148262	0	0	2.3461	12.7962	CAMK2D;SP100;STAT1;PTAFR;HLA-B;HLA-C;HLA-A;HLA-F;OAS1;IRF1;OAS3;IRF2;JAK2;B2M;HLA-DRB1;JAK1
positive regulation of p38MAPK cascade (GO:1900745)	8/24	0.00437546	0.148262	0	0	3.80703	20.6788	GADD45A;SPHK1;IL1B;MINK1;GDF6;SASH1;GADD45G;VEGFA
protein K48-linked deubiquitination (GO:0071108)	8/24	0.00437546	0.148262	0	0	3.80703	20.6788	OTUD5;VCPIP1;USP27X;MINDY1;MINDY2;USP33;OTUD7B;YOD1
establishment of endothelial barrier (GO:0061028)	9/29	0.00437965	0.148262	0	0	3.42703	18.6115	RAP2C;TJP1;AFDN;RAP2B;PDE4D;PDE2A;F2RL1;RAPGEF2;TJP2
inositol lipid-mediated signaling (GO:0048017)	13/51	0.00466004	0.148262	0	0	2.60719	13.9973	NTRK1;PTAFR;IRS2;PIK3CB;PIK3R1;IGF1R;PIK3CA;INPP5F;PITPNM2;PI4KA;PLCH1;ZP3;FGFR1
antigen processing and presentation of endogenous peptide antigen via MHC class I via ER pathway (GO:0002484)	4/7	0.00478206	0.148262	0	0	10.1421	54.1878	HLA-B;HLA-C;HLA-A;HLA-F
antigen processing and presentation of endogenous peptide antigen via MHC class I via ER pathway, TAP-independent (GO:0002486)	4/7	0.00478206	0.148262	0	0	10.1421	54.1878	HLA-B;HLA-C;HLA-A;HLA-F
cellular hypotonic response (GO:0071476)	4/7	0.00478206	0.148262	0	0	10.1421	54.1878	CAB39;STK39;SLC4A11;MYLK
hypotonic response (GO:0006971)	4/7	0.00478206	0.148262	0	0	10.1421	54.1878	CAB39;STK39;SLC4A11;MYLK
negative regulation of dendritic spine development (GO:0061000)	4/7	0.00478206	0.148262	0	0	10.1421	54.1878	EFNA1;SRGAP2C;NLGN1;NGEF
negative regulation of low-density lipoprotein receptor activity (GO:1905598)	4/7	0.00478206	0.148262	0	0	10.1421	54.1878	APP;ITGB3;PCSK9;ITGAV
polyamine biosynthetic process (GO:0006596)	4/7	0.00478206	0.148262	0	0	10.1421	54.1878	SMOX;AMD1;SAT1;PAOX
positive regulation of fibroblast apoptotic process (GO:2000271)	4/7	0.00478206	0.148262	0	0	10.1421	54.1878	SFRP1;BCL2L11;STK17A;TP63
positive regulation of lamellipodium morphogenesis (GO:2000394)	4/7	0.00478206	0.148262	0	0	10.1421	54.1878	VIL1;SRC;ENPP2;CORO1C
receptor-mediated endocytosis of virus by host cell (GO:0019065)	4/7	0.00478206	0.148262	0	0	10.1421	54.1878	CAV2;CAV1;SIGLEC1;EPS15
regulation of vascular associated smooth muscle cell apoptotic process (GO:1905459)	4/7	0.00478206	0.148262	0	0	10.1421	54.1878	PDCD4;MFN2;E2F3;SOD2
synaptic vesicle budding from presynaptic endocytic zone membrane (GO:0016185)	4/7	0.00478206	0.148262	0	0	10.1421	54.1878	DNM3;MX1;DNM1;PICALM
regulation of sodium ion transmembrane transporter activity (GO:2000649)	11/40	0.00482304	0.148262	0	0	2.8897	15.4147	CAMK2D;SLMAP;WNK3;STK39;WNK4;NEDD4L;PCSK9;FXYD7;DMD;ANK3;UTRN
cellular response to exogenous dsRNA (GO:0071360)	6/15	0.00485243	0.148262	0	0	5.07368	27.0339	COLEC12;IFIH1;MAVS;DDX58;CAV1;IFIT1
interleukin-27-mediated signaling pathway (GO:0070106)	6/15	0.00485243	0.148262	0	0	5.07368	27.0339	OAS1;STAT1;MX1;IL6ST;JAK2;JAK1
microvillus assembly (GO:0030033)	6/15	0.00485243	0.148262	0	0	5.07368	27.0339	RAP2C;RAP2B;MINK1;RAPGEF2;TNIK;MAP4K4
neurotrophin TRK receptor signaling pathway (GO:0048011)	6/15	0.00485243	0.148262	0	0	5.07368	27.0339	NTRK1;SORT1;CASP3;HAP1;SOS1;BCAR1
nucleosome positioning (GO:0016584)	6/15	0.00485243	0.148262	0	0	5.07368	27.0339	LIN54;H1-4;H1-6;H1-1;H1-0;H1-2
positive regulation of endothelial cell chemotaxis (GO:2001028)	6/15	0.00485243	0.148262	0	0	5.07368	27.0339	SEMA5A;KDR;FGF2;VEGFA;FGFR1;LGMN
regulation of integrin activation (GO:0033623)	6/15	0.00485243	0.148262	0	0	5.07368	27.0339	SELP;SRC;PLEK;RASIP1;SKAP1;JAM3
regulation of immune response (GO:0050776)	33/179	0.00491557	0.148605	0	0	1.72693	9.17924	ITGB1;COLEC12;KLRB1;ICAM2;ICAM5;CD1C;LRP8;HERC5;DHX58;SLAMF6;B2M;RSAD2;IL15;SPINK5;SH2D1A;HLA-B;HLA-C;HLA-A;HLA-F;FOXP1;TREML1;CD200R1;CD40LG;TREML4;TNFSF4;IRF1;TREML2;CD226;KLRD1;CD247;CD22;HLA-DRB1;BIRC3
actin cytoskeleton reorganization (GO:0031532)	15/63	0.00495659	0.148605	0	0	2.38227	12.6428	PTPN1;BRSK2;DMTN;PLEK;INSRR;MINK1;GAB1;EFS;S1PR1;CASS4;PLEK2;RICTOR;TNIK;BCAR1;MCU
positive regulation of Ras protein signal transduction (GO:0046579)	15/63	0.00495659	0.148605	0	0	2.38227	12.6428	NTRK1;GPR55;ARRB1;IRS2;PIK3CB;EPOR;CRKL;ROBO1;NET1;SYNPO2L;ARHGEF3;F2RL1;JAK2;MAPRE2;MAP4K4
positive regulation of response to external stimulus (GO:0032103)	27/139	0.00505258	0.150542	0	0	1.84063	9.733	APP;USP15;SERPINE1;PTN;DDX60;ETS1;THBS1;DHX58;SASH1;SNCA;P2RY12;AKIRIN2;SIGLEC16;IL15;RIOK3;PDE2A;PRKCA;BMP6;MAPK13;IL23A;TNFSF4;IL1B;PDCD4;F2RL1;TRIM15;ZP3;OPTN
negative regulation of cell growth (GO:0030308)	25/126	0.00513735	0.152123	0	0	1.88945	9.95968	BMP10;CDKN1A;CDKN1B;DCUN1D3;PTPRJ;ACVR1B;RTN4;NPPB;DNAJB2;WNT11;SERTAD2;DACT3;SH3BP4;APBB1;MSX1;KIAA0319;MINAR1;TSPYL2;CDKN2D;GDF2;INHBA;CGRRF1;DCSTAMP;SFRP1;PSRC1
regulation of lipid biosynthetic process (GO:0046890)	10/35	0.0052671	0.154747	0	0	3.0467	15.9838	NR5A1;ASAH1;PRKAB2;AVIL;PDK4;SIRT4;FITM2;APOE;SORBS1;ADIPOR1
negative regulation of platelet-derived growth factor receptor signaling pathway (GO:0010642)	5/11	0.00535502	0.154747	0	0	6.34044	33.1587	NDRG4;PTGIR;PTPRJ;PTPN12;SNCA
positive regulation of integrin activation (GO:0033625)	5/11	0.00535502	0.154747	0	0	6.34044	33.1587	P2RY12;SRC;PLEK;RASIP1;SKAP1
regulation of lamellipodium morphogenesis (GO:2000392)	5/11	0.00535502	0.154747	0	0	6.34044	33.1587	VIL1;KANK1;SRC;ENPP2;CORO1C
myeloid cell differentiation (GO:0030099)	13/52	0.00556499	0.158833	0	0	2.54019	13.1868	ALAS2;DYRK3;CDKN2B;CSF2;PRKX;INHBA;KLF1;TAL1;CASP3;KAT6A;AHSP;JAK2;INHA
positive regulation of alpha-beta T cell activation (GO:0046635)	7/20	0.0056107	0.158833	0	0	4.09881	21.2444	PNP;IL23A;IL23R;TNFSF4;HLA-A;CD55;HLA-DRB1
positive regulation of cyclin-dependent protein kinase activity (GO:1904031)	7/20	0.0056107	0.158833	0	0	4.09881	21.2444	PSMD10;CCND3;PSRC1;CCND1;CCNY;MAPRE3;PROX1
actomyosin structure organization (GO:0031032)	17/76	0.00569509	0.158833	0	0	2.19707	11.3548	ITGB1;TMOD1;BMP10;ITGB5;EPB41;SRC;ARRB1;SORBS1;TJP1;FAM171A1;EPB41L4A;OBSCN;SYNPO2L;EPB41L1;PDCD10;KCTD13;MYH10
cell morphogenesis involved in neuron differentiation (GO:0048667)	17/76	0.00569509	0.158833	0	0	2.19707	11.3548	APP;BRSK2;ATL1;MINK1;CCK;ANK3;RAB10;SHTN1;KLF7;ISL2;MAP1B;PARD3;MAP1A;NRCAM;APBB1;CTNNA2;FGFR2
regulation of T cell proliferation (GO:0042129)	17/76	0.00569509	0.158833	0	0	2.19707	11.3548	CD274;SDC4;IL15;CD70;CD80;IL23R;PNP;CD40LG;IL23A;IL1B;TNFSF4;TNFSF9;CD46;IL6ST;ZP3;HLA-DRB1;NCK1
negative regulation of cell junction assembly (GO:1901889)	8/25	0.00578813	0.160495	0	0	3.58288	18.4588	ACE;DMTN;SRC;DLC1;IL1B;ARHGAP6;THBS1;CORO1C
positive regulation of protein kinase activity (GO:0045860)	29/154	0.00592805	0.16343	0	0	1.7716	9.08487	CDKN1A;CSF1;CAB39;SRC;IL23R;ITGB3;LRP8;CAMKK1;RELN;PDCD10;SNX9;CCR7;MAP4K4;SNCA;EGR1;PRNP;PTPN1;ACE;MMD;MINK1;ADRA2A;VEGFA;EFNA1;TAOK3;IL23A;CASS4;RAPGEF2;MAPRE3;TNIK
regulation of cation channel activity (GO:2001257)	19/89	0.00614247	0.168374	0	0	2.07017	10.5424	ITGB1;APP;CAMK2D;NLGN1;AHNAK;HOMER1;DAPK1;PDE4D;MINK1;KCNAB1;ANK3;JPH1;JPH4;GRIN2A;RELN;DLG2;SLMAP;DMD;VAMP2
positive regulation of neuron death (GO:1901216)	12/47	0.00634523	0.171967	0	0	2.61223	13.218	EFNB2;TFAP2A;EGR1;PRNP;ZNF746;NF1;PCSK9;FYN;FOXO3;MAP3K5;SNCA;PICALM
positive regulation of pathway-restricted SMAD protein phosphorylation (GO:0010862)	12/47	0.00634523	0.171967	0	0	2.61223	13.218	BMP10;LEFTY1;DAB2;HFE;GDF2;BMP8B;GDF3;INHBA;GDF6;INHA;ACVR2A;BMP6
negative regulation of DNA metabolic process (GO:0051053)	10/36	0.00654673	0.17447	0	0	2.92935	14.7311	H1-4;CDKN1A;NIBAN2;H1-6;GDF2;TERF2IP;H1-1;H1-0;TERF2;H1-2
positive regulation of interferon-beta production (GO:0032728)	10/36	0.00654673	0.17447	0	0	2.92935	14.7311	IFIH1;MAVS;TBK1;OAS1;DDX58;RIOK3;IRF1;OAS3;DHX58;ISG15
regulation of defense response to virus by host (GO:0050691)	10/36	0.00654673	0.17447	0	0	2.92935	14.7311	TRIM6;MAVS;APOBEC3F;APOBEC3G;DTX3L;DDX58;STAT1;IL23A;IL23R;PARP9
cellular response to BMP stimulus (GO:0071773)	16/71	0.00666802	0.17479	0	0	2.21776	11.1119	BMP10;LEFTY1;USP15;AMHR2;USP9X;HFE;GDF2;BMP8B;GDF3;GDF6;ACVR2B;ACVR2A;BMP6;SFRP1;HIVEP1;PDCD4
myeloid leukocyte differentiation (GO:0002573)	16/71	0.00666802	0.17479	0	0	2.21776	11.1119	CDKN1A;CSF2;CSF1;IL15;TNFRSF11A;FOXP1;BATF;VEGFA;DCSTAMP;GPR183;E2F1;EP300;TNFSF11;F2RL1;CCR7;HLA-DRB1
phosphatidylinositol-mediated signaling (GO:0048015)	16/71	0.00666802	0.17479	0	0	2.21776	11.1119	NTRK1;PTAFR;IRS2;PIK3CB;PIK3R1;MYO16;IGF1R;PIK3CA;INPP5F;PITPNM2;TYRO3;NF1;PI4KA;PLCH1;ZP3;FGFR1
BMP signaling pathway (GO:0030509)	15/65	0.00673858	0.175679	0	0	2.28672	11.4334	BMP10;LEFTY1;USP15;AMHR2;USP9X;HFE;GDF2;BMP8B;GDF3;GDF6;ACVR2B;ACVR2A;BMP6;HIVEP1;PDCD4
negative regulation of cell-substrate junction organization (GO:0150118)	6/16	0.00700844	0.179783	0	0	4.56605	22.6505	DMTN;SRC;DLC1;ARHGAP6;THBS1;CORO1C
negative regulation of focal adhesion assembly (GO:0051895)	6/16	0.00700844	0.179783	0	0	4.56605	22.6505	DMTN;SRC;DLC1;ARHGAP6;THBS1;CORO1C
positive regulation of endothelial cell apoptotic process (GO:2000353)	6/16	0.00700844	0.179783	0	0	4.56605	22.6505	CD40LG;PDCD4;CCL2;ANO6;FASLG;THBS1
lamellipodium assembly (GO:0030032)	8/26	0.00752239	0.184843	0	0	3.38364	16.5456	ITGB1;P2RY12;ABLIM1;DMTN;ABLIM3;SPATA13;S1PR1;VCL
negative regulation of protein localization to membrane (GO:1905476)	8/26	0.00752239	0.184843	0	0	3.38364	16.5456	MRAP;DAB2;DMTN;GDI1;TMBIM1;MRAP2;BCL2L1;PICALM
positive regulation of ion transmembrane transporter activity (GO:0032414)	8/26	0.00752239	0.184843	0	0	3.38364	16.5456	AKAP9;WNK3;STK39;WNK4;DMD;ANK3;ATP1B2;CFTR
regulation of potassium ion transmembrane transporter activity (GO:1901016)	8/26	0.00752239	0.184843	0	0	3.38364	16.5456	ITGB1;CAB39;AKAP9;STK39;NEDD4L;KCNAB1;ATP1B2;VAMP2
negative regulation of ion transmembrane transporter activity (GO:0032413)	7/21	0.00758344	0.184843	0	0	3.80582	18.5792	CAMK2D;PLN;CAB39;STK39;NEDD4L;PCSK9;ADRA2A
neurotrophin signaling pathway (GO:0038179)	7/21	0.00758344	0.184843	0	0	3.80582	18.5792	NTRK1;SORT1;CASP3;RAPGEF2;HAP1;SOS1;BCAR1
positive regulation of T cell cytokine production (GO:0002726)	7/21	0.00758344	0.184843	0	0	3.80582	18.5792	FZD5;RSAD2;IL1B;TNFSF4;HLA-A;B2M;CD55
response to progesterone (GO:0032570)	7/21	0.00758344	0.184843	0	0	3.80582	18.5792	CATSPER1;SRC;WBP2;ABHD2;CAV1;CATSPERG;THBS1
substrate adhesion-dependent cell spreading (GO:0034446)	12/48	0.00758386	0.184843	0	0	2.53952	12.3973	EFNA1;LAMA5;PEAK1;ITGB3;TYRO3;LPXN;ITGAV;RADIL;PIK3R1;TEK;EPHB3;FERMT3
positive regulation of cell migration (GO:0030335)	45/269	0.00775715	0.184843	0	0	1.5361	7.46412	SEMA5A;ITGB1;FLT1;CSF1;SEMA3C;SRC;PIK3R3;ACVR1B;THBS1;RTN4;CRKL;MYLK;IGF1R;SRGAP2C;WNT11;PDCD10;PDGFC;KDR;ENPP2;MAP4K4;DMTN;F10;WNT5B;SPHK1;CAV1;GAB1;ADAM10;PRKCA;SOD2;ADRA2A;VEGFA;TJP1;VIL1;SHTN1;DAB2;IL1B;SNAI1;CASS4;RAPGEF2;F2RL1;ROR2;ZP3;CBLL1;BCAR1;FERMT3
positive regulation of cell death (GO:0010942)	15/66	0.00780442	0.184843	0	0	2.24176	10.8794	NTRK1;EGR1;PRNP;CDKN1B;HBB;HBA1;EFNB2;ACER2;SLC6A6;ZNF746;FYN;HTATIP2;MAP3K5;SNCA;PICALM
positive regulation of T cell proliferation (GO:0042102)	15/66	0.00780442	0.184843	0	0	2.24176	10.8794	CD274;IL15;CD70;CD80;IL23R;PNP;CD40LG;IL23A;IL1B;TNFSF4;TNFSF9;CD46;IL6ST;ZP3;NCK1
positive regulation of supramolecular fiber organization (GO:1902905)	19/91	0.00785788	0.184843	0	0	2.01244	9.75276	SEMA5A;APP;NCKAP1;BMP10;GPX1;CRACD;PLEK;PROX1;VIL1;BAIAP2L2;PSRC1;SYNPO2L;AKAP9;TOGARAM1;F2RL1;CCR7;SNX9;APOE;NCK1
positive regulation of myeloid cell differentiation (GO:0045639)	10/37	0.00805489	0.184843	0	0	2.8207	13.5999	FAM210B;STAT1;TAL1;FAXDC2;INHBA;ACVR1B;FOXO3;ETS1;ACVR2A;MTURN
regulation of vascular associated smooth muscle cell proliferation (GO:1904705)	10/37	0.00805489	0.184843	0	0	2.8207	13.5999	ERN1;CNN1;CDKN1A;CDKN1B;FOXJ2;PDCD4;MFN2;HTR1B;SOD2;FGF2
endoplasmic reticulum membrane organization (GO:0090158)	5/12	0.00830864	0.184843	0	0	5.43435	26.0331	VCPIP1;VAPB;ATL1;STX18;RTN4
epithelial cell-cell adhesion (GO:0090136)	5/12	0.00830864	0.184843	0	0	5.43435	26.0331	ITGB5;JUP;KIFC3;PLEKHA7;VCL
motile cilium assembly (GO:0044458)	5/12	0.00830864	0.184843	0	0	5.43435	26.0331	RSPH6A;DNAAF3;RSPH9;BBOF1;ZMYND10
positive regulation of actin filament depolymerization (GO:0030836)	5/12	0.00830864	0.184843	0	0	5.43435	26.0331	SEMA5A;VIL1;CRACD;PLEK;F2RL1
positive regulation of sodium ion transmembrane transport (GO:1902307)	5/12	0.00830864	0.184843	0	0	5.43435	26.0331	WNK3;WNK4;DMD;ANK3;ATP1B2
positive regulation of vascular permeability (GO:0043117)	5/12	0.00830864	0.184843	0	0	5.43435	26.0331	TJP1;PDE2A;BMP6;TJP2;VEGFA
membrane organization (GO:0061024)	41/242	0.00863081	0.184843	0	0	1.55903	7.40916	ITSN1;STX18;SNAP23;ARRB1;STON2;FNBP1L;NAPG;STX11;CORO1C;SLC2A8;BAIAP2L2;SPAST;FCHO2;REPS2;MFN2;SNX9;DNM1L;EPS15;KIAA0319;SNAP29;MX1;AZIN2;ANK3;SYP;SYNJ2;SGCZ;DNM1;PLEKHA8;EPN2;REEP1;DNM3;DCSTAMP;DAB2;VAPA;DNAJC6;VAPB;VAMP4;IL7R;CFTR;VAMP2;PICALM
positive regulation of T cell differentiation (GO:0045582)	11/43	0.00866117	0.184843	0	0	2.61835	12.4343	DUSP10;PNP;VNN1;IL36B;IL23A;IL23R;TNFSF4;TNFSF9;CD46;SOX4;HLA-DRB1
anterograde axonal protein transport (GO:0099641)	4/8	0.00868679	0.184843	0	0	7.60611	36.0982	DLG2;KIF5A;MAP1A;RAB27B
axo-dendritic protein transport (GO:0099640)	4/8	0.00868679	0.184843	0	0	7.60611	36.0982	DLG2;KIF5A;MAP1A;RAB27B
dynamin family protein polymerization involved in membrane fission (GO:0003373)	4/8	0.00868679	0.184843	0	0	7.60611	36.0982	DNM3;MX1;DNM1L;DNM1
dynamin family protein polymerization involved in mitochondrial fission (GO:0003374)	4/8	0.00868679	0.184843	0	0	7.60611	36.0982	DNM3;MX1;DNM1L;DNM1
monoamine transport (GO:0015844)	4/8	0.00868679	0.184843	0	0	7.60611	36.0982	SLC22A3;SLC6A2;SLC18A2;SLC6A4
negative regulation of potassium ion transmembrane transporter activity (GO:1901017)	4/8	0.00868679	0.184843	0	0	7.60611	36.0982	CAB39;STK39;NEDD4L;KCNAB1
negative regulation of sodium ion transport (GO:0010766)	4/8	0.00868679	0.184843	0	0	7.60611	36.0982	CAMK2D;WNK3;WNK4;NEDD4L
positive regulation of homotypic cell-cell adhesion (GO:0034112)	4/8	0.00868679	0.184843	0	0	7.60611	36.0982	DMTN;TNFSF11;ANK3;JAK1
protein localization to presynapse (GO:1905383)	4/8	0.00868679	0.184843	0	0	7.60611	36.0982	DLG2;KIF5A;MAP1A;RAB27B
regulation of cardiac muscle cell action potential involved in regulation of contraction (GO:0098909)	4/8	0.00868679	0.184843	0	0	7.60611	36.0982	CAMK2D;CAV1;AKAP9;ATP2A2
regulation of chaperone-mediated autophagy (GO:1904714)	4/8	0.00868679	0.184843	0	0	7.60611	36.0982	CTSA;PLK3;GFAP;SNCA
regulation of dendritic spine maintenance (GO:1902950)	4/8	0.00868679	0.184843	0	0	7.60611	36.0982	PRNP;HOMER1;FYN;APOE
synaptic vesicle budding (GO:0070142)	4/8	0.00868679	0.184843	0	0	7.60611	36.0982	DNM3;MX1;DNM1;PICALM
positive regulation of ERK1 and ERK2 cascade (GO:0070374)	31/172	0.00871546	0.184843	0	0	1.67881	7.96203	APP;CCL13;NDRG4;ARRB1;TNFRSF11A;SLC30A10;FGF2;CRKL;DSTYK;PDGFC;P2RY1;KDR;TNFSF11;CCL2;CCR7;APOE;SLAMF1;NTRK1;GPR55;PRKCA;MTURN;GPR183;OR2AT4;RAPGEF2;F2RL1;ROR1;ROR2;TEK;FGFR2;HLA-DRB1;MAP3K12
chromatin assembly (GO:0031497)	16/73	0.00878707	0.184843	0	0	2.1397	10.1303	H2BC9;LIN54;H4-16;H1-1;H2BC17;H1-0;H2BC18;H1-2;H2BC12;H2BC13;H1-4;H2BC15;H1-6;H3C13;H2BC21;H2BC11
endoplasmic reticulum organization (GO:0007029)	16/73	0.00878707	0.184843	0	0	2.1397	10.1303	APP;PRNP;CAV2;ATL1;STX18;TRAM2;RTN4;RAB10;REEP1;SHTN1;VCPIP1;VAPA;VAPB;DNM1L;STX1A;VAMP2
response to molecule of bacterial origin (GO:0002237)	16/73	0.00878707	0.184843	0	0	2.1397	10.1303	OTUD5;CITED1;FZD5;NOS3;IL23R;TNFRSF11A;SELE;FOXP1;C4B;SELP;TRIM6;IL1B;MAPKAPK2;JAK2;TRIB1;SNCA
hematopoietic progenitor cell differentiation (GO:0002244)	9/32	0.00890112	0.184843	0	0	2.97952	14.068	SFRP1;FLT1;ACE;PLEK;KDR;HOXB4;SBDS;INHBA;BATF
negative regulation of cell-matrix adhesion (GO:0001953)	9/32	0.00890112	0.184843	0	0	2.97952	14.068	ACER2;DMTN;SRC;DLC1;SERPINE1;ARHGAP6;THBS1;CORO1C;MAP4K4
positive regulation of immune effector process (GO:0002699)	9/32	0.00890112	0.184843	0	0	2.97952	14.068	IL23A;IL23R;IL1B;TNFSF4;DHX58;PTPRJ;DDX60;CD46;HLA-DRB1
regulation of cellular biosynthetic process (GO:0031326)	9/32	0.00890112	0.184843	0	0	2.97952	14.068	PRKAB2;AVIL;PDK4;FFAR3;CTNS;FITM2;MITF;ADIPOR1;JAK2
regulation of neuron death (GO:1901214)	18/86	0.00927071	0.191688	0	0	2.01825	9.44723	EGR1;PRNP;EGLN3;CSF1;CTSZ;PCSK9;HTRA2;NENF;HLA-F;EFNB2;CD200R1;TBK1;ZNF746;FYN;IKBKG;MAP3K5;SNCA;PICALM
protein-containing complex subunit organization (GO:0043933)	22/112	0.00935036	0.192421	0	0	1.86467	8.71238	DMTN;WIPF1;HFE;MITF;NAPG;CD2AP;VIL1;PARD3;CAPZA2;REPS2;LPXN;FAS;SNX9;HES1;TUBGCP4;IKBKG;CD247;DNM1L;VAMP2;WASF3;SKAP2;PICALM
regulation of MAPK cascade (GO:0043408)	30/166	0.00938641	0.192421	0	0	1.68413	7.86237	PSMD10;FLT1;PELI2;ADRA1D;PTPRJ;FGF2;IGF1R;SPRED1;LBH;KDR;FAM83D;MAP4K4;NTRK1;CAV2;CAV1;MINK1;LAPTM5;ADRA2A;TAOK3;IL1B;NF1;FAS;ROR1;ROR2;TNIK;TEK;JCAD;FGFR2;HLA-DRB1;FGFR1
positive regulation of erythrocyte differentiation (GO:0045648)	8/27	0.00962005	0.19554	0	0	3.20537	14.8855	FAM210B;STAT1;TAL1;INHBA;ACVR1B;FOXO3;ETS1;ACVR2A
regulation of cardiac muscle cell contraction (GO:0086004)	8/27	0.00962005	0.19554	0	0	3.20537	14.8855	CAMK2D;PLN;JUP;GJA5;CAV1;PDE4D;AKAP9;ATP2A2
regulation of NIK/NF-kappaB signaling (GO:1901222)	17/80	0.00966914	0.195708	0	0	2.0571	9.54252	APP;NFAT5;TRIM40;SPHK1;LAPTM5;EIF2AK2;NLRC3;ADIPOR1;HDAC7;PPM1A;TRIM6;IL23A;IL1B;PDCD4;EP300;TERF2IP;SASH1
negative regulation of endothelial cell migration (GO:0010596)	10/38	0.00981651	0.196207	0	0	2.7198	12.5755	BMP10;SP100;JUP;GADD45A;GDF2;APOE;NR2F2;VASH1;FGF2;THBS1
negative regulation of innate immune response (GO:0045824)	10/38	0.00981651	0.196207	0	0	2.7198	12.5755	USP15;OAS1;OAS3;DHX58;NLRC5;TYRO3;TRAFD1;NLRC3;ISG15;USP18
positive regulation of insulin secretion (GO:0032024)	10/38	0.00981651	0.196207	0	0	2.7198	12.5755	ANO1;IRS2;ACSL4;PLA2G6;SOX4;C2CD2L;CFTR;HLA-DRB1;MCU;BAIAP3
positive regulation of protein serine/threonine kinase activity (GO:0071902)	21/106	0.00993142	0.197588	0	0	1.88433	8.69064	PSMD10;FLT1;CAB39;SRC;PROX1;FGF2;ADRA2A;ROBO1;VEGFA;CCND3;PSRC1;CCND1;CCNY;PDCD10;IL1B;PDGFC;TNFSF11;RAPGEF2;MAPRE3;FGFR1;SNCA

## Sheet: GO_Bio_T21-1G&GS_UP
Term	Overlap	P-value	Adjusted P-value	Old P-value	Old Adjusted P-value	Odds Ratio	Combined Score	Genes
neutrophil activation involved in immune response (GO:0002283)	180/485	4.82489e-45	1.36519e-41	0	0	4.39341	448.315	FCN1;CDA;RAB3D;HP;EPX;ABCA13;MPO;PYCARD;RAB44;LGALS3;ANPEP;CLEC5A;TOM1;TBC1D10C;ENPP4;PGLYRP1;GYG1;CD177;NHLRC3;CD93;SLC11A1;PRKCD;CYBB;MCEMP1;CYBA;RNASE3;RNASE2;OLFM4;OSCAR;CHIT1;CLEC4D;SLPI;CRISPLD2;PADI2;ADAM8;PRTN3;S100A9;S100A8;CFD;BRI3;HVCN1;C5AR1;FPR1;FPR2;GPR84;CFP;PLD1;PLAC8;ADGRG3;CNN2;TRPM2;CRACR2A;SYNGR1;ALDH3B1;S100A12;LTA4H;ATG7;ELANE;S100A11;ATP8B4;MGAM;SIGLEC14;FUCA1;DEFA4;HSPA6;P…
neutrophil degranulation (GO:0043312)	179/481	5.49482e-45	1.36519e-41	0	0	4.41127	449.563	FCN1;CDA;RAB3D;HP;EPX;ABCA13;MPO;PYCARD;RAB44;LGALS3;ANPEP;CLEC5A;TOM1;TBC1D10C;ENPP4;PGLYRP1;GYG1;CD177;NHLRC3;CD93;SLC11A1;PRKCD;CYBB;MCEMP1;CYBA;RNASE3;RNASE2;OLFM4;OSCAR;CHIT1;CLEC4D;SLPI;CRISPLD2;PADI2;ADAM8;PRTN3;S100A9;S100A8;CFD;BRI3;HVCN1;C5AR1;FPR1;FPR2;GPR84;CFP;PLD1;PLAC8;ADGRG3;CNN2;TRPM2;CRACR2A;SYNGR1;ALDH3B1;S100A12;LTA4H;ATG7;ELANE;S100A11;ATP8B4;MGAM;SIGLEC14;FUCA1;DEFA4;HSPA6;P…
neutrophil mediated immunity (GO:0002446)	180/488	1.32356e-44	2.19226e-41	0	0	4.34986	439.481	FCN1;CDA;RAB3D;HP;EPX;ABCA13;MPO;PYCARD;RAB44;LGALS3;ANPEP;CLEC5A;TOM1;TBC1D10C;ENPP4;PGLYRP1;GYG1;CD177;NHLRC3;CD93;SLC11A1;PRKCD;CYBB;MCEMP1;CYBA;RNASE3;RNASE2;OLFM4;OSCAR;CHIT1;CLEC4D;SLPI;CRISPLD2;PADI2;ADAM8;PRTN3;S100A9;S100A8;CFD;BRI3;HVCN1;C5AR1;FPR1;FPR2;GPR84;CFP;PLD1;PLAC8;ADGRG3;CNN2;TRPM2;CRACR2A;SYNGR1;ALDH3B1;S100A12;LTA4H;ATG7;ELANE;S100A11;ATP8B4;MGAM;SIGLEC14;FUCA1;DEFA4;HSPA6;P…
inflammatory response (GO:0006954)	73/230	1.04182e-14	1.2942e-11	0	0	3.33669	107.426	CXCL6;IL1RN;ORM1;TRAF3IP2;ITGB2;HP;LY75;PIK3CD;CXCL1;ITGAL;LTB4R;MMP25;ADGRE5;HYAL3;PROK2;OLR1;LGALS9;CCR5;TNFRSF4;CCR3;ANXA1;SLC11A1;NFAM1;IL18;CYBB;CYBA;TNFRSF1A;TLR1;TPST1;KIT;AGTR1;XCL2;CHI3L1;XCL1;ADAM8;TLR4;S100A9;NAIP;CD44;S100A8;TLR2;PTGER4;HDAC4;PTGFR;CEBPB;PTGER2;ALOX15;C5AR1;FPR1;CXCR4;NOD1;FPR2;HPR;NLRC4;MEFV;ADCY8;FUT7;SCUBE1;CXCR2;HRH4;CCL3;NLRP3;TAC4;CCR1;AOC3;CCL22;IL10RB;AZU1;LYZ…
regulation of inflammatory response (GO:0050727)	64/206	1.33599e-12	1.32771e-09	0	0	3.22513	88.1793	DAGLA;TNFAIP3;METRNL;CDH5;CASP5;MDK;HYAL2;CASP4;CASP1;FFAR2;TNFAIP8L2;ANXA1;IL1R1;PRKCD;IL18;IL16;MMP8;TNFRSF1B;MMP9;IL17RA;TNFRSF1A;ACE2;HCK;NINJ1;AGTR1;XCL1;PPARG;TLR7;SMPDL3B;TLR4;S100A9;S100A8;PTGES;TLR2;PTGER4;CEBPA;GRN;SEMA7A;AKNA;MVK;LRRC19;GBA;ALOX15;FPR2;AOAH;NOD2;MEFV;PTGS2;ALOX5;CCL3;S100A12;NLRP3;NLRP1;ELANE;OSM;NR1H3;GPR4;KLF4;AGT;BST1;NLRP12;BCL6;GHRL;PIK3AP1
extracellular matrix organization (GO:0030198)	80/300	1.64673e-11	1.36377e-08	0	0	2.60759	64.7456	VIT;COLGALT2;ITGAM;ITGB2;ICAM3;SCX;LOXL4;ITGAE;ITGAL;CTSS;LOXL1;LOXL2;MMP25;ADAMTSL4;TIMP2;ITGAX;CYP1B1;CTSG;QSOX1;ITGB7;COLGALT1;COL27A1;VWF;ITGA3;ITGA2;P3H4;NPNT;MMP8;MMP9;TGFBR1;ADAMTS20;MMP11;KIF9;MMP14;VCAN;COL2A1;MMP16;ADAM15;COL4A2;LOX;COL4A1;COL6A2;MMP17;PXDN;COL6A1;GFOD2;COL8A1;MMP19;ADAM8;LCP1;GAS6;PPIB;CD44;ITGA9;COL17A1;FBN2;COL11A1;LAMA4;PDGFA;CAPG;ADAMTS10;SCUBE1;ADAMTS18;SPP1;HAS2;…
collagen fibril organization (GO:0030199)	30/89	1.59787e-07	0.000105141	0	0	3.6054	56.4224	COL17A1;COLGALT2;COL11A1;LOXL4;SCX;LOXL1;LOXL2;CYP1B1;COLGALT1;COL28A1;COL26A1;TGFB2;COL27A1;LAMB3;P3H4;TGFBR1;COL2A1;BMP1;COL4A2;LOX;P4HA1;COL4A1;COL6A2;COL6A1;PXDN;COL8A1;COL9A3;COL9A2;P4HB;PPIB
positive regulation of MAPK cascade (GO:0043410)	65/274	1.69275e-07	0.000105141	0	0	2.2178	34.5794	RET;NRP1;TENM1;DIRAS1;FLT4;LRRK2;PTPN22;ARRB2;HTR2A;PYCARD;MYDGF;GRM4;BMPER;GLIPR2;TNFAIP8L3;LGALS9;PDGFRB;GPR37;NPNT;ADRA2C;MMP8;MID1;ADCYAP1;KIT;XCL2;CHI3L1;XCL1;ADAM8;GAS6;CD44;NECAB2;SEMA7A;CHRNA7;ALOX15;C5AR1;LPAR1;PDGFA;FPR2;ADRB2;NOD2;PRKCZ;RASGRP1;EGFR;PIK3R5;PLCG2;CCL3;S100A12;PTK2B;ELANE;CCR1;TGFB2;CCL22;INSR;CARD9;SEMA4C;OSM;TPD52L1;MARCO;BMP2;RIT2;PTPRC;ACKR3;CD24;FGFR3;GSDME
regulation of cell migration (GO:0030334)	87/408	2.71711e-07	0.000148185	0	0	1.93778	29.2964	RET;PTPRU;ROBO4;FAM89B;PTEN;PIK3CD;CLDN1;VSIR;ARHGAP4;ACTG1;CDH5;SHH;MDK;DPYSL3;ITGAX;CYP1B1;CTSH;PHACTR1;EPHB2;ARPIN;SEMA6B;PDGFRB;EPHA4;SUN2;ANXA1;LIMCH1;HGF;NOG;MMP9;TGFBR1;FGR;CLDN5;F7;MMP14;CEACAM1;SMO;ADAM15;NAV3;TMSB15A;CEACAM6;KIT;MYADM;DPEP1;SGK1;CAMK2B;GRB7;GRN;SEMA7A;SEMA3A;SEMA3G;TWIST2;PDGFA;STC1;NEDD9;THY1;SEMA3F;EGFR;ADGRG3;CLN3;PAK1;CLEC7A;DDRGK1;CCL3;HAS2;PLXNA1;PTK2B;SRGAP3;SRGA…
extracellular structure organization (GO:0043062)	54/216	3.12677e-07	0.000148185	0	0	2.37273	35.5389	VIT;ITGAM;ITGB2;ICAM3;ITGAE;ITGAL;LOXL1;MMP25;ADAMTSL4;ITGAX;ITGB7;COL27A1;VWF;ITGA3;ITGA2;NPNT;MMP8;MMP9;TGFBR1;ADAMTS20;MMP11;MMP14;VCAN;COL2A1;MMP16;ADAM15;COL4A2;LOX;COL4A1;COL6A2;MMP17;PXDN;COL6A1;GFOD2;COL8A1;MMP19;CD44;ITGA9;COL17A1;FBN2;COL11A1;LAMA4;PDGFA;ADAMTS10;ADAMTS18;SPP1;COL28A1;VCAM1;LAMB3;ITGA11;MFAP2;COL9A3;COL9A2;FBN1
external encapsulating structure organization (GO:0045229)	54/217	3.66523e-07	0.000148185	0	0	2.35803	34.9442	VIT;ITGAM;ITGB2;ICAM3;ITGAE;ITGAL;LOXL1;MMP25;ADAMTSL4;ITGAX;ITGB7;TGM3;COL27A1;VWF;ITGA3;ITGA2;NPNT;MMP8;MMP9;ADAMTS20;MMP11;MMP14;VCAN;COL2A1;MMP16;ADAM15;COL4A2;LOX;COL4A1;COL6A2;MMP17;PXDN;COL6A1;GFOD2;COL8A1;MMP19;CD44;ITGA9;COL17A1;FBN2;COL11A1;LAMA4;PDGFA;ADAMTS10;ADAMTS18;SPP1;COL28A1;VCAM1;LAMB3;ITGA11;MFAP2;COL9A3;COL9A2;FBN1
negative regulation of inflammatory response (GO:0050728)	53/212	4.00658e-07	0.000148185	0	0	2.37216	34.9423	GPR27;TNFAIP3;PTH1R;METRNL;RXFP2;CDH5;CYSLTR1;FCGR3A;RPS19;MDK;TNFAIP8L2;INSL3;PRKACB;PRKCD;AVPR2;RHBDF2;TNFRSF1B;TNFRSF1A;FGR;HCK;ADCYAP1;DPEP1;PPARG;SMPDL3B;PTGER4;GRN;RAMP2;CALCRL;MVK;GSTP1;PTGER2;GBA;ADCY3;ADRB1;FPR2;AOAH;ADRB2;GPR84;MEFV;ADCY8;HRH2;ALOX5;PLCG2;SLAMF8;NLRP3;FCGR1A;ELANE;NR1H3;KLF4;NLRP12;FCGR2A;GHRL;RAMP1
regulation of interleukin-1 beta production (GO:0032651)	28/83	4.01833e-07	0.000148185	0	0	3.60766	53.1309	ORM1;GSTP1;HSPB1;TNFAIP3;NLRC4;NOD2;LILRA2;MEFV;ORM2;PYCARD;IFI16;CLEC7A;ZC3H12A;CASP1;CCL3;NLRP3;LGALS9;NLRP1;SERPINB1;PYHIN1;AZU1;NLRP12;CARD17;TLR8;GHRL;MNDA;CARD16;TLR4
skeletal system development (GO:0001501)	43/158	4.17506e-07	0.000148185	0	0	2.6568	39.0256	PTGER4;PKDCC;SPEF2;HHIP;NPR3;IHH;STC1;PTH1R;PCSK5;ETS2;DDRGK1;DEAF1;HYAL2;TRPS1;HYAL3;RPL13;SOX6;TGM2;TEAD4;VKORC1;GDF10;TGFB2;NOG;RFLNB;SOX11;TGFBR1;SULF2;KIAA1217;BMP2;MMP14;VCAN;BMP1;COL2A1;EVC;MMP16;ALPL;CHI3L1;GHRL;COL9A2;PPIB;FGFR3;CD44;FBN1
cellular response to cytokine stimulus (GO:0071345)	97/482	9.53071e-07	0.000315721	0	0	1.80215	24.9843	CD86;IL1RN;CSF3R;IL5RA;SLA;MYLK3;PYCARD;DPYSL3;ZC3H12A;LGALS9;IL6R;IL13RA1;IL4R;IL1R1;IL11RA;IL1R2;HGF;NPNT;EREG;PRTN3;PDE1B;NPR2;ALOX15;TCF7;FPR1;IL20RA;IL22RA2;ZFP36L1;CCR1;SMAD3;VCAM1;PYHIN1;CXCL12;BCL6;IL7;BCL2;SDC1;SLC26A6;GSDME;ITGAM;DOCK8;ITGB2;PIK3CD;CXCL1;HYAL2;HYAL3;ITGAX;CASP1;CTSG;CCR5;ANXA1;IFNGR2;IL18;IL16;IRAK3;TNFRSF1B;MMP9;TNFRSF1A;HCK;ZEB1;KIT;XCL2;HCLS1;BIRC5;XCL1;CHI3L1;IRF8;I…
regulation of angiogenesis (GO:0045765)	50/203	1.35186e-06	0.000389757	0	0	2.3236	31.4011	PTPRM;HSPB1;PIK3CD;TNFAIP3;EMC10;TSPAN12;HK2;MYDGF;CDH5;BMPER;ADGRA2;ZC3H12A;STAB1;ITGAX;CYP1B1;PROK2;CTSH;GLUL;CD34;CCR3;PPP1R16B;ANXA3;SERPINF1;VASH2;CLDN5;CEACAM1;TMIGD2;COL4A2;ADGRB1;NINJ1;RHOJ;CHI3L1;PPARG;RAPGEF3;FOXC1;GRN;RAMP2;NPR1;CHRNA7;THBS2;THBS4;ALOX5;ANGPT4;TGFB2;TNFSF12;ATP2B4;VEGFC;HMGA2;KLF4;GHRL
regulation of defense response (GO:0031347)	27/83	1.45088e-06	0.000389757	0	0	3.41511	45.9105	GRN;SEMA7A;AKNA;LRRC19;ALOX15;PTPN22;NOD2;PTGS2;RNF135;CASP5;ALOX5;CASP4;CASP1;NLRP1;ANXA1;IL1R1;FGR;ACE2;HCK;BST1;BCL6;TRAF3;AGTR1;XCL1;FCGR2B;PIK3AP1;PTGES
innate immune response (GO:0045087)	67/302	1.47101e-06	0.000389757	0	0	2.03174	27.2853	FCN1;CYBC1;NCF1;NCF2;CRISP3;SLA;PIK3CD;ZDHHC1;TREM1;WFDC2;SIRPB1;DMBT1;KYNU;CLEC5A;PGLYRP1;RPL39;CAMP;TRIM61;SLC11A1;CYBB;CYBA;RNASE3;RNASE2;FGR;HCK;CLEC4D;SLPI;ADAM15;TLR8;PPARG;BPI;IRF5;ALPK1;CLEC4E;TLR4;TLR2;CFD;COLEC11;SHMT2;NOD2;CFP;MEFV;CORO1A;RNF135;CLEC7A;PLCG2;CD300LB;S100A12;PTK2B;NLRP1;TRIM49D1;SIGLEC14;KLRC2;F12;DEFA4;CARD9;DEFA3;S100B;SRPK1;MFAP4;STING1;FES;CLEC6A;PTX3;APOBEC3A;MSRB1…
adenylate cyclase-modulating G protein-coupled receptor signaling pathway (GO:0007188)	43/165	1.49032e-06	0.000389757	0	0	2.50335	33.5863	PTGER4;PTGFR;RAMP2;CALCRL;PTGER2;FPR1;LPAR1;OPRL1;LPAR2;ADCY3;ADRB2;FPR2;PTH1R;ADCY8;RXFP2;ADGRG3;ADGRE1;ADGRG1;GNA15;ADGRE5;ADGRG5;ADGRE3;OXER1;S1PR3;S1PR2;INSL3;PRKACB;S1PR4;CCR3;GPR37;GPR78;GPR12;AVPR2;GPR4;ADCYAP1;MARCO;ADGRD1;ADGRD2;ADGRB1;ADGRL4;RAMP1;ADGRL2;ADGRL3
adenylate cyclase-activating G protein-coupled receptor signaling pathway (GO:0007189)	34/118	1.62096e-06	0.000402728	0	0	2.87056	38.2718	PTGER4;PTGFR;RAMP2;CALCRL;PTGER2;LPAR1;LPAR2;ADCY3;ADRB1;ADRB2;PTH1R;ADCY8;RXFP2;ADGRG3;ADGRE1;ADGRG1;ADGRE5;ADGRG5;ADGRE3;S1PR3;S1PR2;S1PR4;GPR78;GPR12;GPR4;ADRA2C;ADCYAP1;ADGRD1;ADGRD2;ADGRB1;ADGRL4;RAMP1;ADGRL2;ADGRL3
positive regulation of inflammatory response (GO:0050729)	28/89	1.98043e-06	0.000468608	0	0	3.25169	42.7019	PTGER4;CEBPA;GRN;CD81;PLA2G3;RPS19;MDK;HYAL2;CCL3;S100A12;IL18;OSM;IL16;GPR4;MMP8;AGT;IL17RA;TNFRSF1A;NLRP12;NINJ1;AGTR1;ADAM8;TLR7;NUPR1;S100A9;TLR4;S100A8;TLR2
actin filament organization (GO:0007015)	40/152	2.62257e-06	0.000570066	0	0	2.53497	32.5778	FHOD3;HIP1;LMOD1;WAS;NEDD9;CAPG;CORO1A;TTN;BAIAP2L1;SCIN;MPRIP;SH3BP1;DPYSL3;RAC3;VILL;CGNL1;MARCKSL1;TMOD4;NEBL;TPM2;TMOD2;MYO7B;HIP1R;RFLNB;COBL;NEB;MYO7A;SHROOM1;ENAH;MAD2L2;MYO1E;MARCKS;MYO1B;BIN3;MYO5B;MYO5C;SPIRE2;GHRL;CORO7;LCP1
cellular defense response (GO:0006968)	19/49	2.75339e-06	0.000570066	0	0	4.47817	57.3326	FCMR;NCF1;KLRC2;NCF2;KLRC3;TRAT1;C5AR1;PRF1;LY96;DCDC2;LSP1;TCIRG1;CLEC5A;CXCR2;PTK2B;MNDA;CD300C;CCR5;CCR3
positive regulation of reactive oxygen species metabolic process (GO:2000379)	19/49	2.75339e-06	0.000570066	0	0	4.47817	57.3326	PDGFRB;ITGAM;GSTP1;ITGB2;PRKCD;RAB27A;CYBA;FPR2;MMP8;AGT;DHRS4;ACE2;CLEC7A;ZC3H12A;ADGRB1;AGTR1;PLCG2;TLR4;CD177
positive regulation of cellular process (GO:0048522)	117/625	3.38726e-06	0.000673251	0	0	1.64936	20.7745	CD86;CD81;HP;SCX;MLC1;PYCARD;CCND2;RPS19;NAMPT;ZC3H12A;RPS6KA1;PROK2;IL6R;IL13RA1;TGM2;PDGFRB;EPHA4;RPS9;IL11RA;SLC11A1;CLEC11A;PRKCD;RPS6;MATK;SOX11;CYBA;POU3F3;EREG;AR;CLDN5;ADAM8;PRTN3;NUPR1;S100A9;S100A8;PTGFR;CHRNA7;PDGFA;TGFA;FPR2;HPR;ACACB;ZFP36L1;ADGRG1;FUT7;CLEC7A;DDRGK1;FGF23;TGFB2;INSR;TNFSF13;RAB27A;HMGA2;AZU1;BST1;CXCL12;GDNF;IL7;NOXA1;BCL2;FGFR3;RNF187;RYR2;SLC35F6;PRR7;FLT4;PTEN;TC…
supramolecular fiber organization (GO:0097435)	73/351	6.18355e-06	0.00115784	0	0	1.87125	22.4431	COLGALT2;HIP1;LMOD1;SCX;LOXL4;LOXL1;LOXL2;MPRIP;STMN1;CYP1B1;RAC3;CAPN3;COLGALT1;CGNL1;DSP;COL27A1;TMOD4;TPM2;TMOD2;MYO7B;P3H4;MYO7A;SHROOM1;TGFBR1;TRDN;CLIP1;BIN3;COL2A1;COL4A2;LOX;MAP7D3;COL4A1;COL6A2;PXDN;CLIP4;COL6A1;COL8A1;PPIB;COL17A1;COL11A1;FIGNL2;FIGN;LTBP3;CORO1A;SH3BP1;COL28A1;TGFB2;COL26A1;MARCKSL1;LAMB3;HIP1R;LYZ;SORL1;CCDC88B;MAD2L2;CAMSAP3;MFAP4;MYO1E;KIF18A;MARCKS;MYO1B;BMP1;DES;P…
positive regulation of multicellular organismal process (GO:0051240)	72/345	6.29132e-06	0.00115784	0	0	1.87919	22.5058	MESP1;SLC27A1;SCX;PIK3CD;DBH;LOXL2;SYDE1;SHH;RPS19;SLN;SIX4;GLIPR2;MDK;HMCES;ITGAX;SOX8;SOX6;PRKCH;IL4R;ACSL1;SLC11A1;NFAM1;ELOVL3;NOG;AVPR2;IL18;SOX11;ETV4;TGFBR1;EREG;FGR;ADCYAP1;TMIGD2;PAX8;SMO;ZNF516;GAS6;PLCB1;PPIB;B4GALT5;PTGER4;LRPAP1;FOXC1;CEBPB;LRP1;NPR1;PLA2G3;CXCR4;ADRB1;ADRB2;MACROH2A1;AGPAT2;PLAC8;HCAR2;IFI16;TGFB2;SMAD3;CARD9;G0S2;SORL1;AGT;CCDC88B;MAD2L2;GATM;BMP2;FABP4;BMP1;FABP5;…
positive regulation of interleukin-1 beta production (GO:0032731)	20/56	6.67736e-06	0.00118499	0	0	3.92846	46.8146	ORM1;PYHIN1;HSPB1;NLRC4;NOD2;AZU1;LILRA2;ORM2;PYCARD;NLRP12;IFI16;CLEC7A;CASP1;CCL3;TLR8;NLRP3;MNDA;LGALS9;NLRP1;TLR4
regulation of interleukin-6 production (GO:0032675)	31/110	7.58231e-06	0.00129919	0	0	2.78033	32.7793	ORM1;GBA;TNFAIP3;PTPN22;NOD2;LILRA2;PYCARD;CLEC7A;HYAL2;ZC3H12A;PLCG2;LGALS9;IL6R;CARD9;CYBA;IL16;IRAK3;POU2F2;MMP8;EREG;IL17RA;TLR1;NLRP12;TLR8;BPI;TLR7;GHRL;GAS6;RAB7B;TLR4;TLR2
positive regulation of cell migration (GO:0030335)	59/269	8.80686e-06	0.00145871	0	0	1.99844	23.2617	RET;NRP1;FAM89B;PIK3CD;CLDN1;VSIR;ACTG1;CDH5;SYDE1;GLIPR2;MDK;ITGAX;CTSH;EPHB2;INSL3;PDGFRB;SEMA6B;SUN2;HGF;TNFRSF18;MMP9;TGFBR1;FGR;F7;MMP14;SMO;CEACAM6;KIT;MYADM;GRB7;GRN;SEMA7A;SEMA3A;TWIST2;SEMA3G;PDGFA;NEDD9;SEMA3F;EGFR;PAK1;RAB25;CLEC7A;DDRGK1;PLCG2;CCL3;HAS2;PTK2B;S100A11;CCR1;SEMA4A;TGFB2;SEMA4D;INSR;ARHGEF39;SEMA4C;SEMA4G;BMP2;CXCL12;PTPRC
positive regulation of interleukin-1 production (GO:0032732)	21/62	1.02858e-05	0.00164871	0	0	3.62228	41.6009	ORM1;PYHIN1;HSPB1;IL16;NLRC4;NOD2;AZU1;LILRA2;ORM2;PYCARD;NLRP12;IFI16;CLEC7A;CASP1;CCL3;TLR8;NLRP3;MNDA;LGALS9;NLRP1;TLR4
regulation of phagocytosis (GO:0050764)	20/58	1.22593e-05	0.00190363	0	0	3.72127	42.0847	SLC11A1;DYSF;RAB27A;CYBA;FPR2;AZU1;OLFM4;MERTK;SIRPB1;PYCARD;FGR;SNX3;HCK;PTPRC;CLEC7A;PRTN3;GAS6;FCGR2B;TGM2;TLR2
negative regulation of response to external stimulus (GO:0032102)	32/118	1.30397e-05	0.00196346	0	0	2.63643	29.6533	RTN4R;PTGER4;PTPRS;MVK;GBA;PTEN;TNFAIP3;FPR2;AOAH;METRNL;MEFV;LILRA2;CDH5;IFI16;ALOX5;NLRP3;TNFAIP8L2;ELANE;EPHA4;PRKCD;CASK;NR1H3;IRAK3;KLF4;TNFRSF1A;NLRP12;RTN4RL1;PPARG;EPPK1;GHRL;CARD16;SMPDL3B
regulation of tumor necrosis factor production (GO:0032680)	33/124	1.4776e-05	0.00214224	0	0	2.56974	28.5819	ORM1;CHRNA7;GSTP1;LY96;HSPB1;TNFAIP3;PTPN22;NOD2;LILRA2;RASGRP1;ORM2;VSIR;PYCARD;CLEC7A;ZC3H12A;PLCG2;CCL3;TNFRSF8;LGALS9;EPHB2;CD34;CYBA;IRAK3;AZU1;MMP8;CLEC4A;TLR1;PTPRC;BPI;GHRL;GAS6;TLR4;TLR2
positive regulation of cytokine production (GO:0001819)	69/335	1.53609e-05	0.00214224	0	0	1.84674	20.4687	CD86;FCN1;ORM1;FLT4;PIK3CD;PTPN22;ORM2;PQBP1;PYCARD;MDK;HYAL2;PDE4B;CYP1B1;FFAR2;LGALS9;CD34;IL6R;ANXA1;IL1R1;SLC11A1;NFAM1;IL18;IL16;CYBA;MMP8;EREG;IL17RA;TLR1;FGR;TMIGD2;POLR1C;TLR8;CHI3L1;XCL1;TLR7;IRF5;PLCB1;RAB7B;TLR4;TLR2;PTGER4;CEBPB;NOD1;NOD2;LILRA2;PTGS2;LY9;PRKCZ;RASGRP1;AGPAT2;C5;IFI16;CLEC7A;PLCG2;NLRP3;ELANE;CARD9;OSM;PRG3;POU2F2;SORL1;AGT;SULF2;CCDC88B;MAPK11;PTPRC;STING1;IL7;CLEC6A
positive regulation of defense response (GO:0031349)	28/98	1.55204e-05	0.00214224	0	0	2.83216	31.3615	PTGER4;CEBPA;GRN;CD1D;FPR2;MDK;HYAL2;CCL3;S100A12;IL18;OSM;CYBA;IL16;GPR4;AGT;EREG;IL17RA;TNFRSF1A;NLRP12;NINJ1;AGTR1;TLR8;ADAM8;TLR7;S100A9;TLR4;S100A8;TLR2
neural crest cell migration (GO:0001755)	15/37	1.63202e-05	0.00215764	0	0	4.81541	53.0808	SEMA6B;NRP1;SEMA4A;SEMA7A;SEMA4D;SEMA3A;SEMA4C;SEMA3G;SEMA3F;SEMA4G;SHH;GDNF;ANXA6;NRTN;SOX8
regulation of response to external stimulus (GO:0032101)	34/130	1.65004e-05	0.00215764	0	0	2.51001	27.6406	SEMA7A;GRN;AKNA;GUCY2D;LRRC19;ALOX15;CXCR4;PTPN22;NOD2;PTGS2;RNF135;FNTA;CASP5;ADGRA2;GRK7;ALOX5;CASP4;CASP1;NLRP1;EPHB2;ANXA1;IL1R1;PDE6G;FGR;ACE2;BST1;HCK;BCL6;TRAF3;AGTR1;XCL1;FCGR2B;PIK3AP1;PTGES
defense response to bacterium (GO:0042742)	42/176	2.08675e-05	0.00265874	0	0	2.22372	23.9658	CEBPB;LPO;NOD1;FPR2;NLRC4;NOD2;EPX;CFP;MPO;WFDC2;PYCARD;DMBT1;RPS19;STAB1;SLAMF8;S100A12;CTSG;NLRP1;PGLYRP1;IL6R;RPL39;ELANE;CAMP;ANXA3;SLC11A1;DEFA4;PRKCD;DEFA3;RNASE3;AZU1;RNASE2;LYZ;MPEG1;FGR;SLPI;ADGRB1;BPI;S100A9;TLR4;NAIP;S100A8;TLR2
positive regulation of cell population proliferation (GO:0008284)	90/474	2.55805e-05	0.00317774	0	0	1.67167	17.6757	CD86;SLC35F6;MEGF10;CD81;FLT4;PTEN;SCX;IL5RA;TCIRG1;AREG;SHH;ESM1;CCND2;MDK;NAMPT;ITGAX;PROK2;CTSH;SOX8;SCN5A;IL6R;IL13RA1;PDGFRB;RPS9;PRKCH;IL11RA;CLEC11A;RPS6;IL18;MATK;TBC1D8;SOX11;NRG1;POU3F3;TGFBR1;EREG;NME1;AR;CLDN5;HCK;CEACAM6;HCLS1;BIRC5;PRTN3;MVD;GAS6;TOX;SHANK2;HDAC4;PTGFR;GRN;CHRNA7;C5AR1;PDGFA;TGFA;NOD2;EGFR;PAK1;RAB25;CLEC7A;DDRGK1;CXCR2;HAS2;PTK2B;S1PR3;S1PR2;FGF23;ELANE;TGFB2;INSR;…
positive regulation of cell motility (GO:2000147)	49/221	3.64564e-05	0.00441834	0	0	2.02253	20.6691	RET;FAM89B;PIK3CD;CLDN1;VSIR;ACTG1;CDH5;MDK;ITGAX;CTSH;EPHB2;PDGFRB;SEMA6B;SUN2;HGF;MMP9;TGFBR1;FGR;F7;MMP14;SMO;CEACAM6;KIT;MYADM;GRB7;GRN;SEMA7A;SEMA3A;TWIST2;SEMA3G;PDGFA;NEDD9;SEMA3F;EGFR;PAK1;CLEC7A;DDRGK1;CCL3;HAS2;PTK2B;CCR1;SEMA4A;SEMA4D;INSR;ARHGEF39;SEMA4C;SEMA4G;BMP2;CXCL12
sarcoplasmic reticulum calcium ion transport (GO:0070296)	7/10	3.92385e-05	0.00464229	0	0	16.4442	166.84	RYR2;SLN;CCL3;ANK2;CCR5;NOL3;TRDN
positive regulation of cytosolic calcium ion concentration (GO:0007204)	36/147	4.40295e-05	0.00508797	0	0	2.29841	23.0545	PTGER4;PTGFR;RYR2;PTGER2;C5AR1;FPR1;LPAR1;OPRL1;CACNA1A;LPAR2;CXCR4;FPR2;LPAR4;ADCY8;CYSLTR1;GNA15;JPH3;CXCR1;CXCR2;PROK2;TAC4;S1PR3;CCR5;S1PR4;CCR3;GPR157;CCR1;CD52;GPR4;ADCYAP1;P2RX5;P2RX3;AGTR1;ACKR3;GHRL;CD24
receptor-mediated endocytosis (GO:0006898)	35/143	5.65365e-05	0.00638477	0	0	2.2961	22.4573	COLEC11;RAMP2;CALCRL;ITGAM;LRP1;CD81;ITGB2;HP;LRP3;ADRB2;FPR2;HPR;ARRB2;ASGR1;CLN3;CXCR1;FCHO1;CLTCL1;STAB1;CXCR2;MICALL1;PIP5K1C;FCGR1A;AMN;INSR;HIP1R;SORL1;LRP1B;TPCN2;MARCO;FCHSD2;PPT1;ACKR3;FCGR2B;RAMP1
neural crest cell development (GO:0014032)	16/45	5.8591e-05	0.00646975	0	0	3.89662	37.9723	SEMA6B;SEMA4A;SEMA7A;SEMA4D;SEMA3A;SEMA4C;SEMA3G;NRG1;SOX11;SEMA3F;SEMA4G;SHH;GDNF;ANXA6;NRTN;SOX8
lytic vacuole organization (GO:0080171)	13/33	8.52723e-05	0.00921126	0	0	4.58751	42.9834	VPS18;GRN;LRRK2;AKTIP;GAA;GBA;TFEB;MYO7A;CLN6;TPCN2;CLN3;CLVS2;ACP3
positive regulation of tumor necrosis factor superfamily cytokine production (GO:1903557)	23/81	9.60922e-05	0.00994755	0	0	2.80398	25.9374	CD86;ORM1;HSPB1;LY96;CYBA;NOD2;AZU1;MMP8;LILRA2;ORM2;RASGRP1;PYCARD;TLR1;PTPRC;CLEC7A;CCL3;PLCG2;TNFRSF8;ADAM8;LGALS9;EPHB2;TLR4;TLR2
regulation of interleukin-8 production (GO:0032677)	23/81	9.60922e-05	0.00994755	0	0	2.80398	25.9374	FCN1;ANXA1;PTPN22;NOD1;NOD2;PRG3;LILRA2;KLF4;PYCARD;TLR1;PTPRC;CLEC7A;HYAL2;BCL3;CHI3L1;TLR8;FFAR2;BPI;TLR7;LGALS9;TLR4;ELANE;TLR2
embryonic organ development (GO:0048568)	20/66	0.000100529	0.0101945	0	0	3.07269	28.2843	TEAD4;TGFB2;PKDCC;WNT7B;COBL;PDGFA;PCSK5;GLI3;TBX2;ALDH1A3;KITLG;SALL1;COL2A1;GDNF;SOX18;HEY2;KIT;NES;TEAD2;TEAD3
regulation of peptidyl-tyrosine phosphorylation (GO:0050730)	25/92	0.000106929	0.0105478	0	0	2.63918	24.1309	NRP1;CD81;ITGB2;PDGFA;GATA1;PRKCZ;EGFR;THBS4;IL22RA2;PLCG2;PTK2B;IL6R;ANGPT4;CADM4;SEMA4D;HGF;PRKCD;OSM;AGT;BST1;PTPRC;CLEC6A;HCLS1;CSPG4;CD44
lysosome organization (GO:0007040)	14/38	0.000108259	0.0105478	0	0	4.11772	37.5988	VPS18;GRN;LRRK2;AKTIP;GAA;GBA;TFEB;MYO7A;CORO1A;CLN6;TPCN2;CLN3;CLVS2;ACP3
regulation of neuron projection development (GO:0010975)	38/165	0.000113205	0.0108176	0	0	2.12023	19.265	RTN4R;RET;CAMK2B;LTK;PTPRS;TENM3;LRRK2;SEMA3A;PTPRO;LPAR1;PTEN;PLA2G3;SNX3;PAK1;MDK;DPYSL3;NCS1;RAB29;PTK2B;SPOCK1;LRRC4C;DISC1;CAMK2G;NTNG1;EPHA4;NTNG2;BDNF;TANC2;RIT2;FES;PTK7;RTN4RL1;PLXNB2;TOX;S100A9;EPHA3;ITM2C;CDK5R1
ameboidal-type cell migration (GO:0001667)	17/52	0.000116381	0.0109113	0	0	3.43063	31.0768	SEMA6B;SEMA4A;SEMA7A;CENPV;SEMA4D;PKN3;SEMA3A;SEMA4C;SEMA3G;SEMA3F;SEMA4G;SHH;GDNF;ANXA6;ITGB7;NRTN;SOX8
regulation of cytosolic calcium ion concentration (GO:0051480)	35/148	0.000118801	0.0109319	0	0	2.19387	19.8283	PTGER4;PTGFR;RYR2;PTGER2;C5AR1;FPR1;LPAR1;CACNA1A;LPAR2;CXCR4;FPR2;ADCY8;CLN3;CYSLTR1;CXCR1;CXCR2;PROK2;TAC4;S1PR3;CCR5;S1PR4;CCR3;CCR1;CD52;SMAD3;TMEM178A;TRPC4;FZD9;ATP2B4;SLC8B1;ADCYAP1;AGTR1;ACKR3;GHRL;CD24
neutrophil migration (GO:1990266)	22/77	0.000122292	0.0110486	0	0	2.8277	25.475	CXCL6;TGFB2;CCL22;ITGB2;PIK3CD;CXCL1;LGALS3;JAML;CXCR1;CXCR2;PDE4B;XCL2;CCL3;XCL1;S100A12;PRTN3;PIP5K1C;CD300H;PPIB;S100A9;S100A8;CD177
positive regulation of ERK1 and ERK2 cascade (GO:0070374)	39/172	0.000131859	0.011688	0	0	2.07798	18.5642	NECAB2;NRP1;SEMA7A;CHRNA7;FLT4;ALOX15;C5AR1;PDGFA;PTPN22;FPR2;ARRB2;HTR2A;NOD2;PRKCZ;RASGRP1;EGFR;PYCARD;BMPER;GLIPR2;CCL3;PTK2B;TNFAIP8L3;LGALS9;PDGFRB;CCR1;CCL22;CARD9;NPNT;ADCYAP1;MARCO;BMP2;PTPRC;XCL2;CHI3L1;XCL1;ACKR3;GAS6;FGFR3;CD44
negative regulation of interleukin-1 production (GO:0032692)	12/30	0.000134075	0.011688	0	0	4.70378	41.9441	SERPINB1;CEACAM1;NLRP12;GSTP1;ZC3H12A;CARD17;TNFAIP3;NLRP3;GHRL;CARD16;MEFV;GAS6
positive regulation of B cell activation (GO:0050871)	17/53	0.000151634	0.012115	0	0	3.33514	29.3294	SASH3;CD81;SH3KBP1;NFATC2;NOD2;MAD2L2;BST1;MMP14;PTPRC;IL7;TNIP2;HMCES;CLCF1;BCL2;CD38;EPHB2;TNFRSF4
axon guidance (GO:0007411)	44/203	0.000153535	0.012115	0	0	1.9621	17.2303	EPHB6;RET;GRB7;NRP1;ROBO4;SEMA7A;SH3KBP1;NRXN1;SEMA3A;PTPRO;SEMA3G;PTPRM;CXCR4;PIK3CD;SEMA3F;EFNA4;SHH;ALCAM;EFNB3;KIF5C;PLXNA1;NRTN;NCAM1;SLIT3;EMB;EPHB2;SEMA6B;EPHA4;SEMA4A;SEMA4D;BDNF;SEMA4C;UNC5C;SEMA4G;ENAH;CXCL12;SMO;GDNF;DOK5;ANOS1;PLXNB2;PLXNB1;EPHA3;CDK5R1
granulocyte chemotaxis (GO:0071621)	21/73	0.000155525	0.012115	0	0	2.85423	25.0279	CXCL6;TGFB2;ANXA1;CCL22;ITGB2;PIK3CD;CXCL1;LGALS3;JAML;CXCR1;CXCR2;PDE4B;XCL2;CCL3;XCL1;S100A12;PIP5K1C;CD300H;PPIB;S100A9;S100A8
negative regulation of neuron projection development (GO:0010977)	18/58	0.000157376	0.012115	0	0	3.17875	27.8359	RTN4R;EPHA4;NGFR;PTPRS;BCL11A;SEMA3A;PTPRO;PTEN;OMG;LPAR1;LRP4;THY1;EFNB3;RTN4RL1;DPYSL3;RAB29;SPOCK1;ITM2C
regulation of cytokine production (GO:0001817)	35/150	0.000157577	0.012115	0	0	2.15547	18.8724	PTGER4;LRRC19;TRIL;MAST2;PLD4;PIK3CD;DTX4;AGPAT2;PLD3;IFI16;ALOX5;LGALS9;BTNL9;SRGN;BTNL8;ANXA1;SLC11A1;NFAM1;CARD9;TNFRSF1B;AGT;EREG;CLEC4A;CCDC88B;FGR;ACE2;NLRP12;PTPRC;TMIGD2;BCL6;STING1;TRAF3;CLEC6A;IRF8;FCGR2B
positive regulation of angiogenesis (GO:0045766)	29/116	0.000158994	0.012115	0	0	2.35879	20.6315	GRN;RAMP2;CHRNA7;HSPB1;PIK3CD;EMC10;HK2;CDH5;MYDGF;BMPER;MDK;ZC3H12A;ITGAX;CYP1B1;CTSH;CD34;CCR3;SMAD1;ANGPT4;ANXA3;TNFSF12;VASH2;HMGA2;VEGFC;KLF4;TMIGD2;NINJ1;CHI3L1;RAPGEF3
leukocyte chemotaxis involved in inflammatory response (GO:0002232)	5/6	0.000160629	0.012115	0	0	35.2132	307.637	MDK;ALOX5;NINJ1;SLAMF8;FFAR2
release of sequestered calcium ion into cytosol by sarcoplasmic reticulum (GO:0014808)	5/6	0.000160629	0.012115	0	0	35.2132	307.637	RYR2;CCL3;CCR5;NOL3;TRDN
regulation of branching involved in ureteric bud morphogenesis (GO:0090189)	8/15	0.000163354	0.012115	0	0	8.05569	70.2423	GDNF;PAX8;SIX4;SMO;NOG;TACSTD2;SOX8;AGT
superoxide anion generation (GO:0042554)	8/15	0.000163354	0.012115	0	0	8.05569	70.2423	NCF1;NCF2;NCF4;NOXA1;CYBB;ALOX12;CYBA;PRG3
semaphorin-plexin signaling pathway (GO:0071526)	13/35	0.000172653	0.0126163	0	0	4.16999	36.1297	SEMA6B;NRP1;SEMA4A;SEMA7A;SEMA4D;SEMA3A;SEMA4C;SEMA3G;SEMA3F;SEMA4G;SH3BP1;PLXNB2;PLXNB1
positive regulation of branching involved in ureteric bud morphogenesis (GO:0090190)	7/12	0.000206072	0.0148401	0	0	9.86538	83.7303	GDNF;PAX8;SIX4;SMO;NOG;SOX8;AGT
negative regulation of defense response (GO:0031348)	23/85	0.000212572	0.0150199	0	0	2.62248	22.1763	PTGER4;MVK;PRKCD;GBA;TNFAIP3;NR1H3;IRAK3;AOAH;FPR2;METRNL;MEFV;KLF4;TNFRSF1A;CDH5;NLRP12;IFI16;ALOX5;NLRP3;PPARG;GHRL;TNFAIP8L2;SMPDL3B;ELANE
positive regulation of morphogenesis of an epithelium (GO:1905332)	10/223	0.000215658	0.0150199	0	0	5.42461	45.7936	GDNF;PAX8;SIX4;SMO;MDK;NOG;ITGAX;PIK3CD;SOX8;AGT
cell-cell adhesion via plasma-membrane adhesion molecules (GO:0098742)	38/170	0.000217635	0.0150199	0	0	2.03933	17.197	TENM1;ROBO4;ITGAM;PTPRS;TENM3;ITGB2;LRRC4;PTPRM;ITGAL;CLDN1;FGFRL1;CDH6;TRO;CDH5;ALCAM;FLRT3;CDH24;EMB;LRRC4C;GPC6;CD177;NTNG1;TGFB2;VCAM1;CLDN5;CEACAM1;JAML;PCDHB2;SELL;CEACAM6;CEACAM5;PLXNB2;CLDN18;CEACAM8;NECTIN4;PCDHB9;ADGRL3;NECTIN1
calcium-mediated signaling (GO:0019722)	26/102	0.000243825	0.0164281	0	0	2.41944	20.1275	CHRM3;PTGFR;RYR2;LRRK2;CXCR4;FPR2;EGFR;CAMKK2;TRPM2;CXCR1;CXCR2;PLCG2;CCL3;CCR5;CCR3;CCR1;VCAM1;ANK2;AZU1;TPCN2;LAT2;RCAN1;PTPRC;AGTR1;ACKR3;NMUR1
neutrophil chemotaxis (GO:0030593)	20/70	0.000244653	0.0164281	0	0	2.82622	23.5019	CXCL6;TGFB2;CCL22;ITGB2;PIK3CD;CXCL1;LGALS3;JAML;CXCR1;CXCR2;PDE4B;XCL2;CCL3;XCL1;S100A12;PIP5K1C;CD300H;PPIB;S100A9;S100A8
positive regulation of interleukin-6 production (GO:0032755)	21/76	0.000287956	0.019029	0	0	2.69808	21.9966	CARD9;CYBA;IL16;NOD2;MMP8;LILRA2;POU2F2;EREG;IL17RA;PYCARD;TLR1;CLEC7A;HYAL2;PLCG2;TLR8;TLR7;LGALS9;RAB7B;IL6R;TLR4;TLR2
regulation of interleukin-1 production (GO:0032652)	8/16	0.000291046	0.019029	0	0	7.04833	57.3877	ORM1;CEACAM1;NLRP12;ANXA1;MEFV;GAS6;ORM2;TLR4
negative regulation of tumor necrosis factor production (GO:0032720)	15/46	0.000298788	0.0192098	0	0	3.41563	27.7205	ORM1;CHRNA7;GSTP1;TNFAIP3;PTPN22;IRAK3;VSIR;CLEC4A;ZC3H12A;BPI;GHRL;LGALS9;GAS6;CD34;TLR4
cellular component disassembly (GO:0022411)	19/66	0.000311589	0.0192098	0	0	2.85563	23.0558	CAPG;MMP8;MMP9;CTSS;MMP11;KIF9;MMP14;SCUBE1;BMP1;ADAM15;MMP16;TIMP2;MMP19;CTSG;ADAM8;LCP1;A2M;CD44;ELANE
extracellular matrix disassembly (GO:0022617)	19/66	0.000311589	0.0192098	0	0	2.85563	23.0558	CAPG;MMP8;MMP9;CTSS;MMP11;KIF9;MMP14;SCUBE1;BMP1;ADAM15;MMP16;TIMP2;MMP19;CTSG;ADAM8;LCP1;A2M;CD44;ELANE
pattern recognition receptor signaling pathway (GO:0002221)	18/61	0.000317951	0.0192098	0	0	2.95647	23.8103	FCN1;UNC93B1;LY96;NOD1;NOD2;CTSS;TLR1;TRAF3;PLCG2;TLR8;FFAR2;TLR7;ALPK1;CLEC4E;S100A9;TLR4;S100A8;TLR2
positive regulation of calcium ion transport (GO:0051928)	13/37	0.000327639	0.0192098	0	0	3.82205	30.6666	CCR1;PDGFRB;STC1;ANK2;LILRA2;LGALS3;CACNB2;CRACR2A;P2RX5;CXCL12;P2RX3;CCL3;ORAI1
negative regulation of axon extension involved in axon guidance (GO:0048843)	9/20	0.000327812	0.0192098	0	0	5.76815	46.2783	SEMA6B;SEMA4A;SEMA7A;SEMA4D;SEMA3A;SEMA4C;SEMA3G;SEMA3F;SEMA4G
defense response to fungus (GO:0050832)	10/24	0.000328604	0.0192098	0	0	5.03685	40.3989	CLEC4D;CLEC7A;DEFA4;CLEC6A;CARD9;PLCG2;S100A12;CLEC4E;S100A9;S100A8
extracellular matrix assembly (GO:0085029)	10/24	0.000328604	0.0192098	0	0	5.03685	40.3989	NTNG1;NTNG2;MFAP4;RAMP2;LAMB3;PXDN;HAS2;QSOX1;LTBP3;GAS6
regulation of axon extension involved in axon guidance (GO:0048841)	10/24	0.000328604	0.0192098	0	0	5.03685	40.3989	SEMA6B;NRP1;SEMA4A;SEMA7A;SEMA4D;SEMA3A;SEMA4C;SEMA3G;SEMA3F;SEMA4G
positive regulation of tumor necrosis factor production (GO:0032760)	21/77	0.00035008	0.0202273	0	0	2.64975	21.085	ORM1;HSPB1;LY96;CYBA;NOD2;AZU1;MMP8;LILRA2;ORM2;RASGRP1;PYCARD;TLR1;PTPRC;CLEC7A;CCL3;PLCG2;TNFRSF8;LGALS9;EPHB2;TLR4;TLR2
negative chemotaxis (GO:0050919)	12/33	0.000384299	0.0219492	0	0	4.03112	31.7011	SEMA6B;SEMA4A;SEMA7A;SEMA4D;SEMA3A;SEMA4C;SEMA3G;PDGFA;SLIT3;UNC5C;SEMA3F;SEMA4G
cotranslational protein targeting to membrane (GO:0006613)	24/94	0.00040458	0.022845	0	0	2.42363	18.935	RPS9;RPL41;RPL21;RPLP1;RPL22;RPS6;RPL11;RPS3A;RPS26;RPS28;RPS19;RPS18;RPL36;RPL35;RPLP2;RPL13;RPL27;RPS20;RPL39;RPS10;SIL1;RPL28;RPS21;RPS24
cytokine-mediated signaling pathway (GO:0019221)	106/621	0.000422168	0.0235703	0	0	1.46658	11.3955	CD86;SLC27A1;IL1RN;SPI1;CSF3R;TRAF3IP2;IL5RA;SLA;IFI30;PYCARD;IL18RAP;TNFRSF8;TNFRSF4;IL6R;IL13RA1;IL4R;CISH;IL1R1;IL11RA;IL1R2;HGF;PRKCD;MID1;EREG;PRTN3;ALOX15;FPR1;IL20RA;IL22RA2;CNN2;UGCG;CD300LF;CCR1;VCAM1;TNFSF14;TNFSF15;TNFSF12;TNFSF13;ST18;CXCL12;BCL6;IL7;BCL2;SDC1;CXCL6;ITGAM;ITGB2;PIK3CD;CXCL1;ITGAX;CASP1;CTSG;CCR5;ANXA1;SERPINB2;ANXA2;IFNGR2;TNFRSF18;IL18;IL16;IRAK3;IL17RE;TNFRSF1B;MMP9…
second-messenger-mediated signaling (GO:0019932)	23/89	0.000439293	0.0241197	0	0	2.46297	19.0396	CCR1;CHRM3;RYR2;GUCY1A1;LRRK2;FPR1;CXCR4;FPR2;MAFA;AGT;TPCN2;CAMKK2;LAT2;RCAN1;CXCR1;CXCR2;AGTR1;CCL3;PLCG2;ACKR3;NMUR1;CCR5;CCR3
connective tissue development (GO:0061448)	13/38	0.000441717	0.0241197	0	0	3.66896	28.3421	SCX;SULF2;COL2A1;DDRGK1;HYAL2;HYAL3;NAMPT;ZNF516;CHI3L1;SOX8;GHRL;SOX6;CD44
nervous system development (GO:0007399)	80/447	0.000495785	0.0260948	0	0	1.54984	11.7933	TRIM71;MESP1;CHRM3;TENM1;PPP1R17;DAGLA;MYT1L;PTEN;CXCL1;SHH;DPYSL4;MDK;ADGRA2;SOX8;NRTN;EPHB2;SOX6;CHST8;SEMA6B;RBFOX3;NOG;TMOD2;NRG1;POU3F3;TGFBR1;ALDH3A2;VCAN;PAX8;SMO;NAV3;ADGRB1;NINJ1;MAL;NBL1;NAIP;SHANK2;HDAC4;GSTP1;NRXN1;ADAM22;LPAR1;CXCR4;NRXN2;CAPG;PRDM12;NPAS1;UGT8;EFNB3;SCIN;FLRT3;BTBD3;DVL1;RAB29;SLITRK6;ST8SIA4;SPOCK1;PCDHA2;NPTX1;ARNT2;MARCKSL1;JAG1;BDNF;ST8SIA2;FZD9;LSAMP;CRIM1;MERT…
regulation of small GTPase mediated signal transduction (GO:0051056)	32/141	0.000497242	0.0260948	0	0	2.07737	15.8014	ARHGAP9;RASGRF2;ARHGAP15;ARHGAP4;FGD2;FGD3;PREX1;SYDE1;ABR;FGD4;SH3BP1;MCF2L;TAGAP;RAC3;SRGAP3;A2M;SRGAP1;CGNL1;TGM2;ARHGEF17;ARHGEF16;ARAP2;ARHGEF19;ARHGAP26;ARHGAP23;VAV2;ARHGAP10;DEPDC7;ARHGAP30;RHOJ;ARHGEF1;ARHGEF5
regulation of actin filament-based movement (GO:1903115)	6/10	0.000497809	0.0260948	0	0	10.5664	80.3606	MYBPC3;MYLK2;PDE4B;STC1;ANK2;SCN5A
negative regulation of tumor necrosis factor superfamily cytokine production (GO:1903556)	15/48	0.000501126	0.0260948	0	0	3.20825	24.3784	ORM1;CHRNA7;GSTP1;TNFAIP3;PTPN22;IRAK3;VSIR;CLEC4A;ZC3H12A;BPI;GHRL;LGALS9;GAS6;CD34;TLR4
release of sequestered calcium ion into cytosol by endoplasmic reticulum (GO:1903514)	5/7	0.000504146	0.0260948	0	0	17.6056	133.673	RYR2;CCL3;CCR5;NOL3;TRDN
SRP-dependent cotranslational protein targeting to membrane (GO:0006614)	23/90	0.000521576	0.0267187	0	0	2.42607	18.3379	RPS9;RPL41;RPL21;RPLP1;RPL22;RPS6;RPL11;RPS3A;RPS26;RPS28;RPS19;RPS18;RPL36;RPL35;RPLP2;RPL13;RPL27;RPS20;RPL39;RPS10;RPL28;RPS21;RPS24
organic substance transport (GO:0071702)	31/136	0.000557878	0.0282867	0	0	2.08875	15.6476	SLC22A4;RAMP2;CALCRL;SLC47A1;AQP9;ABCA12;ABCA13;SCAMP4;GM2A;SLC22A16;DENND10;TOM1;PLTP;SLC19A1;SLC22A11;ARRDC5;ABCA2;AMN;ABCA5;CHKA;ARRDC1;SPNS2;CMTM6;NME4;MFSD12;LRP1B;DISP1;TCN1;PPT1;SLC29A4;RAMP1
cell chemotaxis (GO:0060326)	19/69	0.000576863	0.0289539	0	0	2.68383	20.0157	PDGFRB;CCR1;NRP1;HGF;ARHGEF16;PRKCD;LPAR1;CXCR4;PARVA;ARRB2;AZU1;CXCL12;CXCR1;KIT;CXCR2;AGTR1;ACKR3;CCR5;CCR3
positive regulation of vasculature development (GO:1904018)	25/102	0.000600802	0.0298539	0	0	2.29511	17.0234	GRN;RAMP2;CHRNA7;HSPB1;PIK3CD;EMC10;HK2;CDH5;MYDGF;ZC3H12A;ITGAX;CYP1B1;CTSH;CD34;CCR3;ANGPT4;ANXA3;TNFSF12;VASH2;HMGA2;VEGFC;TMIGD2;NINJ1;CHI3L1;RAPGEF3
positive regulation of B cell proliferation (GO:0030890)	11/30	0.000617333	0.0303716	0	0	4.08298	30.1736	SASH3;BST1;PTPRC;CD81;IL7;CLCF1;BCL2;CD38;NFATC2;EPHB2;TNFRSF4
cellular protein metabolic process (GO:0044267)	75/417	0.000631059	0.0307425	0	0	1.55823	11.4812	CHRM3;SERPINA1;PRKCSH;RPLP1;MSLN;CHRDL1;PCSK5;LOXL2;LGALS1;RPS19;DMBT1;RPS18;RPL36;RPL35;RPLP2;CTSH;CTSG;QSOX1;TGM5;RPL39;RPS10;TGM3;SFTPB;RPS9;MANBA;RPL21;APLP2;RPL22;IGFBP2;RPS6;RPS3A;CKAP4;F5;VCAN;LOX;VGF;MXRA8;SPARCL1;RPL27;PADI4;GAS6;RPL28;HM13;RPL11;RRBP1;FSTL3;SPP1;ST8SIA4;RPL13;IGFBP7;LTA4H;FGF23;SLC35A1;RPL41;GOLM1;MCRS1;ST8SIA2;TMEM132A;PGA3;PGA5;PGA4;RPS26;MSRA;RPS28;UBE2S;MGAT4A;QPCT;…
positive regulation of immune response (GO:0050778)	20/75	0.000657051	0.0316979	0	0	2.56856	18.8218	SASH3;GRN;TGFB2;ITGAM;CD81;ITGB2;CYBA;CD1D;FPR2;NOD2;EREG;PYCARD;PTPRC;MYB;TLR8;NLRP3;ADAM8;LGALS9;FCGR2B;CD177
cellular response to lipopolysaccharide (GO:0071222)	28/120	0.000682749	0.0321301	0	0	2.15218	15.6881	CD86;CXCL6;GSTP1;LY96;TNFAIP3;CXCL1;PTPN22;NOD2;PYCARD;ZC3H12A;CASP1;PDE4B;CCL3;NLRP3;CTSG;CCR5;DEFA4;IL18;DEFA3;NR1H3;TNFRSF1B;HCK;TNIP2;CARD17;BPI;CARD16;VIM;TLR4
wound healing (GO:0042060)	19/70	0.000700629	0.0321301	0	0	2.63105	19.1107	DSP;TGFB2;SMAD3;SLC11A1;NOG;ALOX15;DYSF;PDGFA;NRG1;PRCP;CLDN1;PPL;TGFBR1;EREG;DCBLD2;PAK1;JAML;ANXA6;EPPK1
glial cell development (GO:0021782)	10/26	0.000703453	0.0321301	0	0	4.40674	31.9908	PRDM8;CDK6;MYRF;MDK;NSUN5;MXRA8;SOX11;ZNF488;S100A9;TLR2
detection of bacterium (GO:0016045)	7/14	0.000711271	0.0321301	0	0	7.04589	51.0719	DMBT1;NOD1;CD1D;NLRC4;NOD2;PGLYRP1;NAIP
positive regulation of superoxide anion generation (GO:0032930)	7/14	0.000711271	0.0321301	0	0	7.04589	51.0719	ITGAM;CLEC7A;GSTP1;ITGB2;PRKCD;FPR2;CD177
positive regulation of T-helper cell differentiation (GO:0045624)	7/14	0.000711271	0.0321301	0	0	7.04589	51.0719	CD86;ANXA1;MYB;IL18;NLRP3;PRKCZ;NFKBID
positive regulation of type 2 immune response (GO:0002830)	7/14	0.000711271	0.0321301	0	0	7.04589	51.0719	CD86;CD81;IL18;NLRP3;XCL1;NOD2;PRKCZ
calcium ion transport (GO:0006816)	27/115	0.000762122	0.0340695	0	0	2.16927	15.5741	RYR2;RAMP2;SLC24A4;CALCRL;CHRNA7;CACNA1A;ATP2C2;CACNA1E;CACNA1H;CACNG6;TRPM2;CRACR2A;SLN;CCL3;CCR5;TRPM6;CCR1;TRPC4;ATP2B4;ANK2;CACNB2;GRIN3A;ORAI1;NMUR1;GAS6;RAMP1;TPT1
regulation of nitric oxide biosynthetic process (GO:0045428)	13/40	0.000772501	0.0340695	0	0	3.3968	24.341	SMAD3;INSR;ATP2B4;PTGS2;KLF4;MMP8;ASS1;KLF2;CLEC7A;ZC3H12A;NOS1AP;CD34;TLR4
regulation of neuron apoptotic process (GO:0043523)	24/98	0.000774774	0.0340695	0	0	2.29209	16.4181	TGFB2;GRN;BDNF;KCNB1;AGAP2;FZD9;PLA2G3;FOXQ1;CLN3;GRM4;GDNF;SIX4;MDK;RASA1;CLCF1;BCL2;PPT1;CCL3;PTK2B;ADAM8;NUPR1;RETREG1;NAIP;CDK5R1
negative regulation of axon extension (GO:0030517)	11/31	0.000850118	0.0367325	0	0	3.87861	27.4223	RTN4R;SEMA6B;SEMA4A;SEMA7A;PTPRS;SEMA4D;SEMA3A;SEMA4C;SEMA3G;SEMA3F;SEMA4G
negative regulation of interleukin-6 production (GO:0032715)	11/31	0.000850118	0.0367325	0	0	3.87861	27.4223	ORM1;NLRP12;GBA;ZC3H12A;TNFAIP3;PTPN22;IRAK3;BPI;GHRL;GAS6;TLR4
regulation of ERK1 and ERK2 cascade (GO:0070372)	47/238	0.000860121	0.0368443	0	0	1.74366	12.3075	NECAB2;NRP1;SEMA7A;GSTP1;CHRNA7;FLT4;ALOX15;C5AR1;PTEN;PDGFA;PTPN22;FPR2;ARRB2;HTR2A;NOD2;PRKCZ;RASGRP1;EGFR;PYCARD;BMPER;GLIPR2;CAMK2N1;CCL3;PTK2B;TNFAIP8L3;LGALS9;EPHB2;CCR1;PDGFRB;CCL22;CARD9;NPNT;DUSP9;MARCO;ADCYAP1;CEACAM1;BMP2;PTPRC;XCL2;CHI3L1;XCL1;ACKR3;GAS6;TLR4;FGFR3;ARHGEF5;CD44
negative regulation of cytokine production (GO:0001818)	38/182	0.00088701	0.0376714	0	0	1.86809	13.1283	PTGER4;ORM1;GBA;TNFAIP3;PTPN22;MEFV;VSIR;PYCARD;RNF135;ZC3H12A;HOMER3;LGALS9;VSIG4;CD34;IKBKE;ELANE;CHID1;SRGN;ANXA1;SLC11A1;IRAK3;MMP8;KLF4;LGALS9B;CLEC4A;CEACAM1;NLRP12;PTPRC;NAV3;BCL3;TLR8;XCL1;BPI;GHRL;GAS6;FCGR2B;TLR4;TNFRSF21
positive regulation of stress-activated MAPK cascade (GO:0032874)	24/99	0.000903944	0.0380652	0	0	2.2614	15.8496	TGFB2;SPI1;NCF1;FLT4;SEMA3A;WNT7B;CARD9;SEMA4C;EMC10;NOD2;DUSP15;MMP8;TPD52L1;MID1;RASGRP1;PYCARD;SH3RF3;BMP2;RASSF2;TRAF3;ZC3H12A;PTK2B;PLCB1;FCGR2B
negative regulation of developmental process (GO:0051093)	20/77	0.000942833	0.0390504	0	0	2.47815	17.2643	FOXC1;PTPRS;SPI1;BCL11A;WNT9B;THY1;HOPX;LOXL2;TBX2;SHH;BMP2;CDK6;GRIN3A;HEY2;HYAL3;ANP32B;GAS6;FGFR3;ARPIN;RAPGEF3
protein localization to membrane (GO:0072657)	40/195	0.000947771	0.0390504	0	0	1.82719	12.7198	RAB3B;DPP10;PIGR;RAMP2;CD81;RAB3D;NRXN1;ITGB2;LRRC4;ZDHHC23;NRXN2;LIN7A;THY1;ABCA12;ITGAL;SYNE3;PRAM1;RAB40B;RAB40C;DVL1;MAP7;RAB29;CAPN3;ITGB7;SCN3B;KCNB1;TESC;KCNIP3;KCNIP4;ANK2;TNFRSF1A;CACNB2;DLG3;RAB15;RAB34;MYADM;CPE;GAS6;FGF13;RAMP1
positive regulation of interleukin-8 production (GO:0032757)	17/61	0.000950915	0.0390504	0	0	2.7275	18.9782	FCN1;NOD1;NOD2;PRG3;LILRA2;PYCARD;TLR1;CLEC7A;HYAL2;CHI3L1;TLR8;FFAR2;TLR7;LGALS9;TLR4;ELANE;TLR2
positive regulation of intracellular signal transduction (GO:1902533)	93/546	0.000988016	0.0394865	0	0	1.4602	10.1043	RET;CD86;HIP1;NCF1;TRAF3IP2;FLT4;PIK3CD;SECTM1;AREG;LITAF;IQCJ-SCHIP1;MYDGF;LGALS1;GRM4;CASP1;MLST8;TNFAIP8L3;PIM2;LGALS9;IKBKE;BOK;TGM2;PDGFRB;GPR37;VWF;HGF;IL18;SOX11;NRG1;ADRA2C;MMP8;TGFBR1;TNFRSF1A;EREG;FGR;F7;NOS1AP;KIT;HCLS1;CHI3L1;ADAM8;TLR7;CARD16;NUPR1;GAS6;ALPK1;S100A9;TLR4;S100A8;TLR2;LRRC19;LPAR1;PDGFA;TGFA;NOD1;NOD2;ADRB2;CXXC5;EGFR;PIK3R5;CLEC7A;PLCG2;CCL3;S100A12;ICOS;FGF23;KL;TGFB…
blood vessel morphogenesis (GO:0048514)	16/56	0.000991143	0.0394865	0	0	2.82327	19.5276	NRP1;EGFL7;RAMP2;FLT4;SLC1A1;TGFBR1;TGFBR3L;SHH;LOX;SOX18;COL4A1;WT1;RASA1;HEY2;CYP1B1;HAS2
peptidyl-tyrosine modification (GO:0018212)	16/56	0.000991143	0.0394865	0	0	2.82327	19.5276	PDGFRB;EPHA4;PKDCC;FLT4;INSR;EGFR;TTBK1;FGR;HCK;TPST1;FES;KIT;PTK2B;EPHB2;FGFR3;EPHA3
positive regulation of nitric oxide biosynthetic process (GO:0045429)	10/27	0.00099355	0.0394865	0	0	4.14728	28.6753	SMAD3;CLEC7A;INSR;NOS1AP;PTGS2;KLF4;MMP8;TLR4;ASS1;KLF2
T cell differentiation (GO:0030217)	13/41	0.00100366	0.0394865	0	0	3.27529	22.6129	JAG2;SPI1;ANXA1;TCF7;PIK3CD;PTPN22;GLI3;ZFP36L1;LFNG;SHH;PTPRC;KIT;RAG1
regulation of axonogenesis (GO:0050770)	15/51	0.00101748	0.0394865	0	0	2.94039	20.2606	CHODL;RTN4R;EPHA4;NGFR;METRN;PTEN;OMG;LRP4;THY1;PAK1;EFNB3;PLXNA1;PLXNB2;PLXNB1;LRRC4C
regulation of B cell proliferation (GO:0030888)	14/46	0.00102403	0.0394865	0	0	3.08687	21.2501	SASH3;CD81;NFATC2;BST1;PTPRC;IL7;CLCF1;BCL2;CD38;MNDA;EPHB2;FCGR2B;TNFRSF4;TNFRSF21
negative regulation of apoptotic process (GO:0043066)	84/485	0.00102511	0.0394865	0	0	1.48887	10.2479	FCMR;FLT4;SCX;HSPB1;MPO;FOXQ1;MYDGF;SHH;MAEA;CCND2;SIX4;MDK;ZC3H12A;CLEC5A;RPS6KA1;PROK2;CD38;CTSH;CAPN3;SOX8;CTSG;PIM2;PRKCH;ANXA1;HGF;PRKCD;PLAUR;RPS3A;MMP9;POU3F3;HCK;RNF144B;ARHGAP10;CEACAM6;CEACAM5;RASA1;HCLS1;BIRC5;DPEP1;ADAM8;CARD16;NUPR1;ATF5;GAS6;NAIP;CD44;GRN;LTK;PRKAA2;BCL2A1;GSTP1;AGAP2;PLA2G3;ALOX12;NOL3;GATA1;EGFR;CLN3;DDRGK1;PTK2B;NGFR;ANGPT4;SEMA4D;CBX4;MGMT;BDNF;FZD9;HMGA2;AZU1;K…
axonogenesis (GO:0007409)	47/240	0.00103495	0.0395589	0	0	1.72539	11.8593	EPHB6;RET;GRB7;NRP1;ROBO4;SEMA7A;SH3KBP1;PLPPR4;NRXN1;SEMA3A;PTPRO;PTEN;SEMA3G;CXCR4;PIK3CD;SEMA3F;EFNA4;SHH;EFNB3;KIF5C;SLITRK6;SLITRK5;NRTN;NCAM1;SLIT3;EMB;EPHB2;NTNG1;SEMA6B;EPHA4;NTNG2;SEMA4A;SEMA4D;BDNF;SEMA4C;UNC5C;SEMA4G;S100B;ENAH;CXCL12;GDNF;DOK5;ADGRB1;ANOS1;EPHA3;CDK5R1;B4GALT5
peptidyl-lysine oxidation (GO:0018057)	4/5	0.00108119	0.039971	0	0	28.1592	192.319	LOX;LOXL4;LOXL1;LOXL2
regulation of neutrophil degranulation (GO:0043313)	4/5	0.00108119	0.039971	0	0	28.1592	192.319	ITGAM;SPI1;ITGB2;CD177
sulfide oxidation (GO:0019418)	4/5	0.00108119	0.039971	0	0	28.1592	192.319	TSTD1;ETHE1;SQOR;SLC25A10
sulfide oxidation, using sulfide:quinone oxidoreductase (GO:0070221)	4/5	0.00108119	0.039971	0	0	28.1592	192.319	TSTD1;ETHE1;SQOR;SLC25A10
regulation of cell population proliferation (GO:0042127)	124/764	0.00109236	0.039971	0	0	1.38081	9.4163	CD86;CD81;SCX;CCND2;NAMPT;CYP1B1;PROK2;TNFRSF8;PIM2;IL6R;IL13RA1;KCNH1;PDGFRB;RPS9;IL11RA;CLEC11A;RPS6;MATK;SOX11;P3H3;POU3F3;EREG;ACE2;AR;CLDN5;SFRP4;ADGRB1;AGTR1;PRTN3;NUPR1;ATF5;PTGFR;CHRNA7;NPR3;PDGFA;TGFA;ZFP36L1;ADGRG1;SCIN;CLEC7A;DDRGK1;IGFBP7;FGF23;S100A11;JAG2;TGFB2;CADM4;JAG1;TFAP2E;INSR;TNFSF13;ST18;BST1;BMP2;CDK6;BCL6;DLG3;GDNF;FES;IL7;BCL2;FGFR3;GSDME;RNF187;TRIM71;PTPRU;SLC35F6;TENM…
regulation of phosphatidylinositol 3-kinase signaling (GO:0014066)	25/106	0.00109399	0.039971	0	0	2.18127	14.8717	NCF1;PTEN;PDGFA;PIK3CD;EGFR;PIK3R5;MYDGF;PIP5K1C;IER3;PDGFRB;PPP1R16B;TGFB2;SEMA4D;HGF;INSR;IL18;OSM;PTPN13;AGT;FGR;CEACAM1;KIT;HCLS1;PLXNB1;PIK3AP1
regulation of superoxide anion generation (GO:0032928)	7/15	0.0011907	0.0417518	0	0	6.1648	41.5089	ITGAM;CLEC7A;GSTP1;ITGB2;PRKCD;FPR2;CD177
amine metabolic process (GO:0009308)	5/8	0.00120602	0.0417518	0	0	11.7364	78.8735	AOC3;SULT1C2;AOC1;VCAM1;SULT1A2
axon extension involved in axon guidance (GO:0048846)	5/8	0.00120602	0.0417518	0	0	11.7364	78.8735	NRP1;ALCAM;SEMA3A;SLIT3;SEMA3F
commissural neuron axon guidance (GO:0071679)	5/8	0.00120602	0.0417518	0	0	11.7364	78.8735	NRP1;GDNF;SMO;NCAM1;EPHB2
negative regulation of neuron projection regeneration (GO:0070571)	5/8	0.00120602	0.0417518	0	0	11.7364	78.8735	RTN4R;EPHA4;PTPRS;RTN4RL1;THY1
neuron projection extension involved in neuron projection guidance (GO:1902284)	5/8	0.00120602	0.0417518	0	0	11.7364	78.8735	NRP1;ALCAM;SEMA3A;SLIT3;SEMA3F
regulation of T-helper 2 cell differentiation (GO:0045628)	5/8	0.00120602	0.0417518	0	0	11.7364	78.8735	CD86;ANXA1;IL18;NLRP3;PRKCZ
response to cholesterol (GO:0070723)	8/19	0.00120995	0.0417518	0	0	5.12518	34.4267	ABCA2;GRAMD1B;SMO;CCL3;MLC1;CCR5;TGFBR1;CES1
cartilage development (GO:0051216)	15/52	0.0012676	0.0434395	0	0	2.86076	19.0831	WNT10B;SCX;HMGA2;RUNX3;SULF2;BMP2;COL2A1;DDRGK1;HYAL2;HYAL3;CHI3L1;GHRL;SOX6;FGFR3;CD44
regulation of DNA binding (GO:0051101)	14/47	0.00129351	0.0440237	0	0	2.99316	19.9057	CDT1;FOXC1;GZMA;PYHIN1;PLAUR;HMGA2;MMP8;MMP9;NME1;IFI16;SMO;BCL3;PPARG;MDFI
positive regulation of protein kinase B signaling (GO:0051897)	34/161	0.00131054	0.0442998	0	0	1.89396	12.5708	CD86;RET;HIP1;PDGFA;TGFA;PIK3CD;AREG;EGFR;PIK3R5;MYDGF;CCL3;TNFAIP8L3;ICOS;FGF23;PDGFRB;KL;TRAT1;HGF;INSR;IL18;OSM;NRG1;TGFBR1;EREG;F7;KITLG;KIT;CHI3L1;HCLS1;ADAM8;GAS6;PIK3AP1;FGFR3;MYORG
negative regulation of axonogenesis (GO:0050771)	10/28	0.00137464	0.0455374	0	0	3.91666	25.809	RTN4R;NGFR;PTPRS;EFNB3;PTEN;SEMA3G;OMG;LRP4;THY1;FGF13
positive regulation of nitric oxide metabolic process (GO:1904407)	10/28	0.00137464	0.0455374	0	0	3.91666	25.809	SMAD3;CLEC7A;INSR;NOS1AP;PTGS2;KLF4;MMP8;TLR4;ASS1;KLF2
receptor clustering (GO:0043113)	10/28	0.00137464	0.0455374	0	0	3.91666	25.809	PIGR;DLG3;NRXN1;ITGB2;DVL1;LRP4;NRXN2;ITGB7;THY1;ITGAL
regulation of cell differentiation (GO:0045595)	33/156	0.00148504	0.0488412	0	0	1.8977	12.3584	CEBPB;LTK;MEGF10;CEBPD;PLEKHB1;NREP;ZFP36L1;LGALS3;SHH;SCIN;MDK;MCRIP1;TRPS1;ALOX5;RPS6KA1;HEY2;TCFL5;BDNF;KLF4;RUNX3;HOPX;TGFBR1;AR;CDK6;MAFB;BCL6;GDNF;BIN1;FES;ANP32B;CD24;EPHA3;CDK5R1
regulation of calcium ion transport (GO:0051924)	16/58	0.00149403	0.0488412	0	0	2.68852	17.4923	CAMK2B;CCR1;GRAMD2A;STC1;ANK2;IL16;LILRA2;SLC8B1;CACNB2;CRACR2A;SLN;CCL3;BCL2;ORAI1;HOMER3;CAMK2G
positive regulation of transport (GO:0051050)	22/91	0.00150581	0.0489044	0	0	2.25216	14.6355	ANXA1;ANXA2;LRP1;SLC11A1;HIP1R;MLC1;NR1H3;RAB27A;CYBA;DOC2B;FPR2;AZU1;MERTK;SIRPB1;PYCARD;RXRA;SCIN;CLEC7A;GAS6;SGK1;FCGR2B;BOK
vasculogenesis (GO:0001570)	11/33	0.00153447	0.0495115	0	0	3.5256	22.8444	PDGFRB;TGFBR3L;RAMP2;SHH;EGFL7;SOX18;WT1;WNT7B;RASA1;HEY2;HAS2
regulation of MAP kinase activity (GO:0043405)	23/97	0.00157194	0.0498275	0	0	2.1957	14.1742	PDGFRB;TENM1;DIRAS1;LRRK2;GSTP1;PRKCD;GBA;SPRY4;PDGFA;IRAK3;NOD2;TPD52L1;RASGRP1;SORL1;EGFR;AGT;PIK3R5;HYAL2;KIT;S100A12;ADAM8;CD24;ELANE
positive regulation of protein polymerization (GO:0032273)	18/69	0.00157434	0.0498275	0	0	2.49157	16.0804	TENM1;ALOX15;LMOD1;TTBK1;PYCARD;HCK;CLIP1;PAK1;OCLN;BAIAP2L1;FCHSD2;NAV3;BIN1;FES;CDC42EP3;CDC42EP1;PTK2B;CDK5R1
synapse assembly (GO:0007416)	18/69	0.00157434	0.0498275	0	0	2.49157	16.0804	GABRB2;BDNF;NRXN1;LGI2;LRRC4;PTEN;NRXN2;PCDHB2;FLRT3;DVL1;RAB29;SLITRK6;PLXNB2;PLXNB1;FGF13;PCDHB9;SHANK2;ADGRL3
leukotriene metabolic process (GO:0006691)	9/24	0.00160241	0.0503949	0	0	4.22901	27.2189	CYP4F2;ALOX5;ALOX15;ALOX5AP;DPEP2;DPEP1;ALOX12;PRG3;LTA4H
positive regulation of response to external stimulus (GO:0032103)	30/139	0.00171396	0.0535641	0	0	1.94595	12.3937	PTGER4;CEBPA;GRN;LY96;CD1D;FPR2;MDK;HYAL2;CCL3;S100A12;PDGFRB;IL18;OSM;CYBA;IL16;GPR4;AGT;EREG;IL17RA;TNFRSF1A;NLRP12;NINJ1;AGTR1;TLR8;ADAM8;TLR7;S100A9;TLR4;S100A8;TLR2
glomerular visceral epithelial cell differentiation (GO:0072112)	6/12	0.00175331	0.0544513	0	0	7.04346	44.6996	MYO1E;JAG1;BASP1;WT1;PTPRO;CD24
ganglioside metabolic process (GO:0001573)	8/20	0.00179805	0.0551513	0	0	4.69781	29.6951	ABCA2;GM2A;HEXB;ST8SIA2;HEXA;ST8SIA4;ST6GALNAC3;CLN6
negative regulation of osteoclast differentiation (GO:0045671)	8/20	0.00179805	0.0551513	0	0	4.69781	29.6951	MAFB;TMEM178A;LRRC17;CCL3;LILRB3;TLR4;FSTL3;FBN1
negative regulation of neuron death (GO:1901215)	23/98	0.00181641	0.0553726	0	0	2.1663	13.6713	GRN;BDNF;LRRK2;GBA;AGAP2;FZD9;PLA2G3;TNFRSF1B;SORL1;FOXQ1;CLN3;GDNF;SIX4;MDK;RASA1;CLCF1;BCL2;PPT1;PTK2B;ADAM8;RETREG1;CD34;NAIP
negative regulation of myeloid leukocyte differentiation (GO:0002762)	10/29	0.00186649	0.0565524	0	0	3.7103	23.3144	CEACAM1;CDK6;MAFB;TMEM178A;LRRC17;CCL3;LILRB3;TLR4;FSTL3;FBN1
basement membrane organization (GO:0071711)	7/16	0.00189044	0.0565878	0	0	5.47951	34.3617	NTNG1;NTNG2;RAMP2;LAMB3;COL4A1;PXDN;CTSS
negative regulation of macrophage activation (GO:0043031)	7/16	0.00189044	0.0565878	0	0	5.47951	34.3617	GRN;PTPRC;ZC3H12A;NR1H3;BPI;CST7;FCGR2B
B cell receptor signaling pathway (GO:0050853)	11/34	0.00201623	0.059991	0	0	3.37212	20.9292	LAT2;PTPRC;NFAM1;PLCG2;BCL2;PIK3CD;CD38;NFATC2;MNDA;BMX;SH2B2
cytoplasmic translation (GO:0002181)	22/93	0.00202827	0.059991	0	0	2.18847	13.5697	RPS9;RPL41;RPL21;RPLP1;RPL22;RPS6;RPL11;RPS3A;RPS26;RPS28;RPS19;RPS18;RPL36;RPL35;RPL13;RPL27;RPS20;RPL39;RPS10;RPL28;RPS21;RPS24
negative regulation of neuron apoptotic process (GO:0043524)	18/71	0.00222667	0.0654694	0	0	2.39727	14.6407	GRN;BDNF;AGAP2;FZD9;PLA2G3;FOXQ1;CLN3;SIX4;GDNF;MDK;RASA1;CLCF1;BCL2;PPT1;PTK2B;ADAM8;RETREG1;NAIP
glycoprotein metabolic process (GO:0009100)	15/55	0.00234616	0.0685534	0	0	2.64575	16.02	MANBA;PRKCSH;ST8SIA2;GCNT1;FBXO44;MGAT4A;MAN1C1;ST8SIA4;FBXO6;MAN2B1;MAN1B1;AGA;GAL3ST2;ST6GALNAC3;B4GALT5
regulation of immune response (GO:0050776)	36/179	0.00235915	0.0685534	0	0	1.7808	10.7729	COL17A1;SIGLEC9;CD81;ITGB2;ICAM3;PTPN22;CD1D;ITGAL;TREM1;RNF135;FCRLB;FCGR3A;FCGR3B;CD300LB;CD300LD;ITGB7;CD300LF;FCGR1A;CD34;CD99;LAIR1;NPDC1;TGFB2;VCAM1;PILRB;PILRA;OSCAR;FGR;COL2A1;FCGR2A;JAML;BCL6;SELL;TRAF3;CD300C;FCGR2B
basement membrane assembly (GO:0070831)	5/9	0.00243523	0.0699459	0	0	8.80179	52.9667	NTNG1;NTNG2;RAMP2;LAMB3;PXDN
regulation of cellular extravasation (GO:0002691)	5/9	0.00243523	0.0699459	0	0	8.80179	52.9667	BST1;FUT7;ADAM8;THY1;OLFM4
regulation of cytoskeleton organization (GO:0051493)	25/112	0.00247254	0.0699872	0	0	2.03014	12.1859	PRKAA2;LRP1;PDGFA;CORO1A;IQCJ-SCHIP1;SYDE1;CLN3;PAK1;SH3BP1;MLST8;RAC3;PDGFRB;PRKCD;ARHGEF19;HIP1R;CORO2B;SORBS3;CAMSAP3;BST1;PEAK3;PLXNB1;S100A9;EPHA3;S100A8;ARHGEF5
actin polymerization or depolymerization (GO:0008154)	14/50	0.00247892	0.0699872	0	0	2.74326	16.4594	WAS;COBL;CAPG;ENAH;PREX1;PSTPIP1;SCIN;MICAL1;SPIRE2;GHRL;VILL;CORO7;GAS7;MSRB1
positive regulation of ion transport (GO:0043270)	14/50	0.00247892	0.0699872	0	0	2.74326	16.4594	RAB3B;CCR1;FHL1;PLA2G3;ANK2;LILRA2;CACNB2;CRACR2A;GDNF;CCL3;ORAI1;PRSS8;SCN5A;SCN3B
negative regulation of response to wounding (GO:1903035)	8/21	0.00259038	0.0715322	0	0	4.33619	25.8262	RTN4R;EPHA4;PTPRS;MDK;RTN4RL1;ALOX5;CASK;EPPK1
purinergic nucleotide receptor signaling pathway (GO:0035590)	8/21	0.00259038	0.0715322	0	0	4.33619	25.8262	PYCARD;ENTPD1;PSTPIP1;IL18;CASP1;NLRP3;CTSG;MEFV
vacuolar acidification (GO:0007035)	8/21	0.00259038	0.0715322	0	0	4.33619	25.8262	CLN3;GRN;SLC11A1;DMXL2;PPT1;TCIRG1;ATP6V0E2;CLN6
regulation of endothelial cell migration (GO:0010594)	21/89	0.00261888	0.0715322	0	0	2.18064	12.9639	GPI;NRP1;ANGPT4;GRN;ANXA3;FLT4;PIK3CD;PTPRM;STC1;EMC10;PRCP;AGT;CEACAM1;BMPER;SH3BP1;ZC3H12A;ADGRB1;RHOJ;ATOH8;PTK2B;GLUL
bone development (GO:0060348)	12/40	0.00263375	0.0715322	0	0	3.02213	17.9495	PTGER4;VKORC1;SFRP4;PTPRC;LRRC17;STC1;RPL13;PPIB;FGFR3;IFITM5;TGM2;SULF2
phosphate-containing compound metabolic process (GO:0006796)	41/212	0.00264548	0.0715322	0	0	1.69676	10.0701	GPI;ISYNA1;PFKFB4;CERK;PLPPR2;PLPPR3;PLPPR4;LRRK2;PTEN;PLA2G3;PLD4;PIK3CD;DUSP18;DUSP15;AGPAT2;PLB1;DUSP13;HK2;NUDT10;HK3;PAK1;IMPA2;INPP5J;PLCG2;TNFAIP8L3;ACP3;EPHB2;NUDT14;IP6K3;NADK;MIOX;TIGAR;THNSL2;PTPRC;HKDC1;ITPKA;PLBD1;ALPL;PLCB1;PLCD3;FBP1
cellular response to metal ion (GO:0071248)	28/131	0.002778	0.0715322	0	0	1.92112	11.3078	CPNE9;PRKAA2;NCF1;HVCN1;LRRK2;ALOX15;ADCY8;CACNA1H;EGFR;TRPM2;PLCG2;CAPN3;CPNE2;SCN5A;KCNH1;SLC25A24;SLC12A2;AOC1;TIGAR;SYT2;MMP9;SYT17;RASA4;SYT10;ALOX5AP;DPEP1;FBP1;MT1E
positive regulation of cysteine-type endopeptidase activity involved in apoptotic process (GO:0043280)	26/119	0.0028101	0.0715322	0	0	1.97525	11.6037	PRR7;HIP1;NOD1;NLRC4;PYCARD;CASP5;CLEC7A;CASP4;CASP1;NLRP3;LGALS9;NLRP1;CTSD;BOK;NGFR;SMAD3;TNFSF15;CARD9;HIP1R;FOXL2;ST18;NLRP12;PPARG;ANP32B;S100A9;S100A8
positive regulation of regulated secretory pathway (GO:1903307)	7/17	0.00287085	0.0715322	0	0	4.93128	28.8635	KCNB1;RAB15;RAB3D;SYT10;RAB27A;DOC2B;CACNA1H
regulation of metal ion transport (GO:0010959)	7/17	0.00287085	0.0715322	0	0	4.93128	28.8635	CAMK2B;SLN;BCL2;ORAI1;ANK2;IL16;CAMK2G
antifungal innate immune response (GO:0061760)	6/13	0.00291465	0.0715322	0	0	6.03691	35.2435	CLEC4D;CLEC7A;CLEC6A;CARD9;PLCG2;CLEC4E
negative regulation of CD4-positive, alpha-beta T cell activation (GO:2000515)	6/13	0.00291465	0.0715322	0	0	6.03691	35.2435	TARM1;XCL1;LGALS9;RUNX3;VSIR;LGALS9B
positive regulation of calcium-mediated signaling (GO:0050850)	6/13	0.00291465	0.0715322	0	0	6.03691	35.2435	P2RX5;P2RX3;TRAT1;CLEC7A;CCL3;PLCG2
positive regulation of reactive oxygen species biosynthetic process (GO:1903428)	6/13	0.00291465	0.0715322	0	0	6.03691	35.2435	ADGRB1;PLCG2;RAB27A;CYBA;MMP8;TLR4
response to muramyl dipeptide (GO:0032495)	6/13	0.00291465	0.0715322	0	0	6.03691	35.2435	NOD1;PTPN22;IRF5;NOD2;NLRP1;VIM
semaphorin-plexin signaling pathway involved in neuron projection guidance (GO:1902285)	6/13	0.00291465	0.0715322	0	0	6.03691	35.2435	NRP1;SEMA3A;PLXNA1;PLXNB2;PLXNB1;SEMA3F
B cell chemotaxis (GO:0035754)	4/6	0.00292233	0.0715322	0	0	14.0788	82.1551	HSD3B7;PIK3CD;CYP7B1;GAS6
glomerular epithelial cell differentiation (GO:0072311)	4/6	0.00292233	0.0715322	0	0	14.0788	82.1551	BASP1;WT1;PTPRO;CD24
histamine metabolic process (GO:0001692)	4/6	0.00292233	0.0715322	0	0	14.0788	82.1551	SLC29A4;PRG3;TRH;HNMT
neutrophil extravasation (GO:0072672)	4/6	0.00292233	0.0715322	0	0	14.0788	82.1551	JAML;PIK3CD;PRTN3;CD177
positive regulation of animal organ morphogenesis (GO:0110110)	4/6	0.00292233	0.0715322	0	0	14.0788	82.1551	BMP2;GDNF;SIX4;CD34
positive regulation of anion transport (GO:1903793)	4/6	0.00292233	0.0715322	0	0	14.0788	82.1551	SLC12A2;CEBPB;CYP4F2;TRH
positive regulation of receptor binding (GO:1900122)	4/6	0.00292233	0.0715322	0	0	14.0788	82.1551	NRP1;ANXA2;BDNF;MMP9
positive regulation of T-helper 2 cell differentiation (GO:0045630)	4/6	0.00292233	0.0715322	0	0	14.0788	82.1551	CD86;IL18;NLRP3;PRKCZ
postsynaptic density assembly (GO:0097107)	4/6	0.00292233	0.0715322	0	0	14.0788	82.1551	NRXN1;PTEN;ZDHHC12;NRXN2
regulation of neutrophil extravasation (GO:2000389)	4/6	0.00292233	0.0715322	0	0	14.0788	82.1551	MDK;ADAM8;OLFM4;CD99
renal filtration cell differentiation (GO:0061318)	4/6	0.00292233	0.0715322	0	0	14.0788	82.1551	BASP1;WT1;PTPRO;CD24
regulation of interleukin-12 production (GO:0032655)	14/51	0.00303189	0.0736389	0	0	2.66897	15.4762	MAST2;IL16;IRAK3;MEFV;MAPK11;MDK;CLEC7A;PLCG2;TLR8;IRF5;LGALS9;PLCB1;TLR4;TLR2
negative regulation of interleukin-1 beta production (GO:0032691)	9/26	0.00303803	0.0736389	0	0	3.73105	21.6272	SERPINB1;GSTP1;ZC3H12A;CARD17;TNFAIP3;NLRP3;GHRL;CARD16;MEFV
defense response to Gram-negative bacterium (GO:0050829)	18/73	0.00309166	0.0745749	0	0	2.30983	13.3486	SLC11A1;DEFA4;DEFA3;RNASE3;AZU1;RNASE2;LYZ;MPEG1;PYCARD;DMBT1;RPS19;ADGRB1;CTSG;BPI;IL6R;TLR4;CAMP;ELANE
hexose metabolic process (GO:0019318)	12/41	0.00330827	0.0794145	0	0	2.91775	16.6642	SLC35A2;KCNJ11;ADPGK;BRAT1;FUCA1;GAA;CHST1;GHRL;FUOM;FBP1;PGM1;KHK
macrophage activation (GO:0042116)	11/36	0.00334681	0.0799534	0	0	3.102	17.6806	TLR1;ITGAM;CD93;SLC11A1;C5AR1;ITGB2;DYSF;PLCG2;FPR2;AZU1;TLR4
proteolysis (GO:0006508)	52/287	0.00338144	0.0803942	0	0	1.56717	8.91635	RET;CPZ;PCSK5;CTSS;WFDC2;CTSO;MMP25;ANPEP;CASP4;CASP1;CTSH;OLR1;CAPN3;FBXO6;CTSG;CPXM1;CTSE;CTSD;CTSC;SRGN;HGF;VASH2;PRSS57;MMP8;MMP9;F7;MMP14;MMP16;MMP17;MMP19;PRTN3;TRABD2B;HTRA3;HM13;HTRA4;PRCP;TRHDE;DPP3;CLN3;ERMP1;NLRP1;ELANE;ST14;F12;GZMA;AZU1;CAPN13;BMP1;CPD;PIP;CPE;REN
cellular response to peptide (GO:1901653)	15/57	0.00342082	0.0809431	0	0	2.51947	14.3053	EPHA4;NGFR;VCAM1;LRP1;CACNA1A;PTPN22;NOD1;ADRB2;FPR2;NOD2;ZFP36L1;CASP4;VIM;FCGR2B;TLR4
regulation of actin cytoskeleton organization (GO:0032956)	21/91	0.00347821	0.081911	0	0	2.1181	11.9911	PDGFRB;LRP1;PRKCD;ARHGEF19;HIP1R;PDGFA;NEB;CORO1A;CORO2B;TRPM2;BST1;PAK1;PEAK3;SH3BP1;MDK;MLST8;RAC3;PTK2B;ARHGEF5;EPHA3;RAPGEF3
protein targeting to ER (GO:0045047)	23/103	0.00358088	0.0837988	0	0	2.03032	11.4351	RPS9;RPL41;RPL21;RPLP1;RPL22;RPS6;RPL11;RPS3A;RPS26;RPS28;RPS19;RPS18;RPL36;RPL35;RPLP2;RPL13;RPL27;RPS20;RPL39;RPS10;RPL28;RPS21;RPS24
cellular response to molecule of bacterial origin (GO:0071219)	25/115	0.0035921	0.0837988	0	0	1.96213	11.0449	CD86;CXCL6;GSTP1;LY96;TNFAIP3;CXCL1;NOD2;PYCARD;ZC3H12A;CASP1;PDE4B;NLRP3;CTSG;CCR5;DEFA4;DEFA3;NR1H3;TNFRSF1B;TNIP2;CARD17;CARD16;VIM;FCGR2B;TLR4;TLR2
neuropeptide signaling pathway (GO:0007218)	16/63	0.0037463	0.0869876	0	0	2.40182	13.419	GPR37;NXPH4;OPRL1;SORCS1;SSTR1;GPR84;QRFP;SORL1;LTB4R;ADCYAP1;CYSLTR1;GLRB;NPBWR1;KISS1R;CPE;NMUR1
regulation of NIK/NF-kappaB signaling (GO:1901222)	19/80	0.00378219	0.0874126	0	0	2.19847	12.2619	CD86;SPI1;TNFSF14;LRRC19;PTPN22;NOD1;NOD2;MMP8;EGFR;ADGRG3;NLRP12;RASSF2;ZC3H12A;BCL3;NLRP3;TLR7;LGALS9;TLR4;TLR2
positive regulation of peptidyl-tyrosine phosphorylation (GO:0050731)	28/134	0.00389699	0.0896487	0	0	1.86643	10.3541	NRP1;CD81;NEDD9;GATA1;THBS4;PLCG2;PTK2B;FCGR1A;IL6R;EPHA4;ANGPT4;SEMA4D;HGF;TNFRSF18;IL18;OSM;AGT;TNFRSF1A;PTPRC;DLG3;CLEC6A;CLCF1;KIT;HCLS1;CSPG4;GAS6;FGFR3;CD44
glycosphingolipid metabolic process (GO:0006687)	13/47	0.00392073	0.0897793	0	0	2.69638	14.9419	ABCA2;B3GALNT1;CERK;HEXB;GBA;HEXA;CLN6;SMPD2;UGCG;UGT8;GM2A;A4GALT;ST6GALNAC3
negative regulation of immune response (GO:0050777)	35/178	0.00394283	0.0898712	0	0	1.73063	9.5805	GPR27;PTGER4;RAMP2;SPI1;CALCRL;PTGER2;ALOX15;TNFAIP3;ADCY3;ADRB1;ADRB2;GPR84;PTH1R;ADCY8;RXFP2;LGALS3;FCRLB;CYSLTR1;FCGR3A;IFI16;HRH2;PLCG2;INSL3;FCGR1A;PRKACB;AVPR2;RHBDF2;IRAK3;FGR;ADCYAP1;HCK;FCGR2A;DPEP1;FCGR2B;RAMP1
cellular response to calcium ion (GO:0071277)	17/69	0.00401087	0.0901811	0	0	2.30683	12.7308	CPNE9;PRKAA2;SYT2;ALOX15;ADCY8;SYT17;TRPM2;RASA4;SYT10;ALOX5AP;PLCG2;CAPN3;DPEP1;CPNE2;SCN5A;KCNH1;SLC25A24
peptidyl-tyrosine phosphorylation (GO:0018108)	17/69	0.00401087	0.0901811	0	0	2.30683	12.7308	PDGFRB;EPHA4;PKDCC;FLT4;INSR;AATK;BMX;EGFR;TTBK1;FGR;HCK;FES;KIT;PTK2B;EPHB2;FGFR3;EPHA3
positive regulation of MAP kinase activity (GO:0043406)	17/69	0.00401087	0.0901811	0	0	2.30683	12.7308	PDGFRB;TENM1;DIRAS1;LRRK2;PDGFA;NOD2;TPD52L1;RASGRP1;EGFR;PIK3R5;PAK1;KIT;S100A12;ADAM8;CD24;ARHGEF5;ELANE
dendritic cell migration (GO:0036336)	7/18	0.0041977	0.0923353	0	0	4.48273	24.5349	CCR1;TRPM2;CXCR1;ALOX5;CXCR2;CXCR4;CCR5
positive regulation of cartilage development (GO:0061036)	7/18	0.0041977	0.0923353	0	0	4.48273	24.5349	BMP2;PKDCC;BMP1;MDK;SCX;SOX6;LOXL2
regulation of cartilage development (GO:0061035)	7/18	0.0041977	0.0923353	0	0	4.48273	24.5349	BMP2;BMP1;SCIN;MDK;TRPS1;SCX;SOX6
activation of phospholipase C activity (GO:0007202)	10/32	0.00423676	0.0923353	0	0	3.2038	17.5054	CD86;GNA15;BDNF;C5AR1;LPAR1;LPAR2;NMUR1;HTR2A;S1PR4;EGFR
endodermal cell differentiation (GO:0035987)	10/32	0.00423676	0.0923353	0	0	3.2038	17.5054	MMP14;LAMB3;COL4A2;COL11A1;ITGB2;COL6A1;HMGA2;COL8A1;MMP8;MMP9
long-chain fatty acid transport (GO:0015909)	10/32	0.00423676	0.0923353	0	0	3.2038	17.5054	SLC27A1;FABP3;PRKAA2;FABP4;FABP5;ACSL1;SPX;PPARG;ACACB;CPT1B
negative regulation of chemotaxis (GO:0050922)	10/32	0.00423676	0.0923353	0	0	3.2038	17.5054	SEMA6B;SEMA4A;SEMA7A;SEMA4D;SEMA3A;SEMA4C;SEMA3G;SEMA3F;SEMA4G;ELANE
granulocyte activation (GO:0036230)	5/10	0.00437265	0.093252	0	0	7.04103	38.2496	CXCL6;PREX1;CXCR2;PRKCD;PRG3
membrane lipid catabolic process (GO:0046466)	5/10	0.00437265	0.093252	0	0	7.04103	38.2496	SMPD2;FUCA1;PPT1;CYP1B1;SMPDL3B
positive regulation of cell activation (GO:0050867)	5/10	0.00437265	0.093252	0	0	7.04103	38.2496	RPS6KA1;CAPN3;LILRA2;TLR4;TTBK1
renal filtration (GO:0097205)	5/10	0.00437265	0.093252	0	0	7.04103	38.2496	MYO1E;ITGA3;TMEM63C;CD34;SULF2
toxin transport (GO:1901998)	5/10	0.00437265	0.093252	0	0	7.04103	38.2496	RAB40B;ANTXRL;RAB29;SLC29A4;ANTXR2
positive regulation of chemokine production (GO:0032722)	14/53	0.00444095	0.0943038	0	0	2.53181	13.7145	IL18;AZU1;IL17RA;PYCARD;ADCYAP1;C5;CLEC7A;IL7;FFAR2;TLR7;LGALS9;IL6R;TLR4;TLR2
positive regulation of epithelial cell proliferation (GO:0050679)	26/123	0.00449849	0.0951192	0	0	1.89336	10.2317	NRP1;GRN;FLT4;C5AR1;TGFA;PIK3CD;EMC10;NRARP;NOD2;CLDN1;AREG;EGFR;THBS4;MYDGF;MDK;SCN5A;PPP1R16B;EGFL7;TNFSF12;VASH2;VEGFC;SOX11;TGFBR1;NME1;BMP2;JAML
negative regulation of bone mineralization (GO:0030502)	6/14	0.00456718	0.0957566	0	0	5.28199	28.4639	CCR1;SRGN;RFLNB;CCL3;PTK2B;FGF23
sequestering of extracellular ligand from receptor (GO:0035581)	6/14	0.00456718	0.0957566	0	0	5.28199	28.4639	FBN2;BMP2;NOG;CHRDL1;NBL1;FBN1
positive regulation of cell differentiation (GO:0045597)	47/258	0.00462308	0.0965214	0	0	1.57656	8.47667	FBN2;FOXC1;CEBPB;PKDCC;TACSTD2;PLA2G3;LRP3;MACROH2A1;LOXL2;ZFP36L1;GLIPR2;MDK;NOCT;RPS6KA1;ZC3H12A;SOX6;CD34;IL6R;TGFB2;PRKCH;SMAD3;WNT7B;HGF;IL18;SOX11;NPNT;ADRA2C;AGT;TGFBR1;MAPK12;XKR8;AR;HEYL;MAPK11;CEACAM1;KITLG;BMP2;ZEB1;PAX8;GDNF;FES;AGTR1;PPARG;SP7;TCF3;PLCB1;NBL1
kidney development (GO:0001822)	17/70	0.00469539	0.0976209	0	0	2.26317	12.1333	FOXC1;TGFB2;LRP4;PCSK5;TGFBR1;AGT;SULF2;SHH;SALL1;PAX8;GDNF;WT1;HYAL2;AGTR1;CTSH;HAS2;REN
regulation of interleukin-10 production (GO:0032653)	13/48	0.00477536	0.0988699	0	0	2.61919	13.9977	NOD2;MMP8;PRKCZ;VSIR;PYCARD;CLEC7A;PLCG2;XCL1;LGALS9;FCGR2B;CD34;TLR4;TNFRSF21
cellular response to lipid (GO:0071396)	41/219	0.00481124	0.0991217	0	0	1.62938	8.69566	RET;CD86;CXCL6;LTK;GSTP1;ADCY3;LY96;TNFAIP3;CXCL1;NOD2;ADCY8;EGFR;PYCARD;ZC3H12A;SPP1;CASP1;PDE4B;NLRP3;PTK2B;CTSG;FFAR2;CCR5;WNT10B;TESC;WNT7B;DEFA4;WNT9B;NR1H3;DEFA3;SSTR1;TNFRSF1B;AR;ADAM15;PTK7;FES;TNIP2;CARD17;CARD16;VIM;TLR4;EPHA3
negative regulation of inflammatory response to antigenic stimulus (GO:0002862)	28/136	0.00483704	0.0991217	0	0	1.83166	9.76539	GPR27;PTGER4;RAMP2;CALCRL;PTGER2;ADCY3;ADRB1;ADRB2;GPR84;PTH1R;ADCY8;RXFP2;CYSLTR1;FCGR3A;HRH2;PLCG2;INSL3;FCGR1A;PRKACB;AVPR2;RHBDF2;FGR;ADCYAP1;HCK;FCGR2A;DPEP1;FCGR2B;RAMP1
positive regulation of signal transduction (GO:0009967)	46/252	0.00484737	0.0991217	0	0	1.58028	8.4218	NECAB2;MESP1;NRP1;SMARCB1;CHRNA7;LRRK2;NRXN1;IHH;PTEN;LY96;TNFAIP3;NOD2;PRKCZ;AGPAT2;ESM1;SHH;SALL1;PTK2B;FGFBP3;DISC1;JAG2;TGFB2;JAG1;VWF;BDNF;PDE6G;DCDC2;KIF7;TPD52L1;SORL1;TGFBR1;KLF2;SULF2;F7;BMP2;PTPRC;EVC;SMO;IL7;RAB34;CLEC6A;GHRL;GAS6;LIMS2;MYORG;TLR2
glucose 6-phosphate metabolic process (GO:0051156)	8/23	0.00496793	0.101171	0	0	3.75761	19.9332	GPI;HK3;H6PD;HKDC1;PGLS;PGD;TKT;HK2
positive regulation of phospholipase C activity (GO:0010863)	12/43	0.00507358	0.102227	0	0	2.7292	14.4203	CD86;PDGFRB;GNA15;BDNF;C5AR1;KIT;LPAR1;LPAR2;NMUR1;HTR2A;S1PR4;EGFR
regulation of cytokine production involved in inflammatory response (GO:1900015)	12/43	0.00507358	0.102227	0	0	2.7292	14.4203	PYCARD;CHID1;CLEC7A;ALOX5;ZC3H12A;CARD9;PLD4;NOD2;MEFV;TLR4;PLD3;IL17RA
positive regulation of DNA-binding transcription factor activity (GO:0051091)	45/246	0.0050815	0.102227	0	0	1.58419	8.36792	HDAC4;SMARCB1;CRTC1;PTEN;NOD1;NLRC4;NOD2;ADCY8;PRKCZ;PYCARD;SHH;IL18RAP;CLEC7A;DDRGK1;PLCG2;S100A12;CAPN3;NLRP3;LGALS9;IKBKE;PRKCH;FZD2;SMAD3;ANXA3;NFAM1;RIPK4;CARD9;IL18;IRAK3;AGT;AR;STING1;SMO;KIT;HCLS1;PPARG;ADAM8;CARD16;TCF3;RAB7B;TLR4;S100A9;ARHGEF5;S100A8;TLR2
positive regulation of production of molecular mediator of immune response (GO:0002702)	11/38	0.00530203	0.105453	0	0	2.87189	15.0478	CD86;SASH3;GPI;PTPRC;CLCF1;XCL1;PTPN22;FFAR2;NOD2;EPHB2;TNFRSF4
positive regulation of phosphatidylinositol 3-kinase activity (GO:0043552)	9/28	0.00533242	0.105453	0	0	3.33793	17.4705	PDGFRB;FGR;KIT;AGAP2;PTK2B;TNFAIP8L3;FPR2;NOD2;FGFR3
regulation of calcium-mediated signaling (GO:0050848)	9/28	0.00533242	0.105453	0	0	3.33793	17.4705	BST1;P2RX5;RIT2;P2RX3;CLEC7A;TRAT1;LRRK2;CCL3;PLCG2
regulation of inflammatory response to antigenic stimulus (GO:0002861)	28/137	0.00537407	0.105453	0	0	1.81475	9.48418	GPR27;PTGER4;RAMP2;CALCRL;CD81;PTGER2;ADCY3;ADRB1;ADRB2;GPR84;PTH1R;ADCY8;RXFP2;CYSLTR1;FCGR3A;HRH2;PLCG2;INSL3;FCGR1A;PRKACB;AVPR2;RHBDF2;FGR;ADCYAP1;HCK;FCGR2A;DPEP1;RAMP1
actin filament bundle organization (GO:0061572)	10/33	0.00541167	0.105453	0	0	3.06433	15.9934	MYO1B;BAIAP2L1;MICAL1;DPYSL3;USH1C;RFLNB;NEDD9;SHROOM1;LCP1;AIF1L
apoptotic cell clearance (GO:0043277)	10/33	0.00541167	0.105453	0	0	3.06433	15.9934	FCN1;XKR8;ANXA1;LRP1;MEGF10;ALOX15;ADGRB1;NR1H3;GAS6;TGM2
muscle cell development (GO:0055001)	10/33	0.00541167	0.105453	0	0	3.06433	15.9934	RAMP2;MEGF10;NEBL;BIN1;HEY2;DYSF;SDC1;ANK2;NEB;TTN
regulation of cholesterol efflux (GO:0010874)	10/33	0.00541167	0.105453	0	0	3.06433	15.9934	ABCA2;SHH;RXRA;LRP1;ABCA5;NR1H3;PPARG;ABCA12;PLTP;CES1
positive regulation of phosphatidylinositol 3-kinase signaling (GO:0014068)	18/77	0.00566512	0.109961	0	0	2.15274	11.1371	PDGFRB;TGFB2;NCF1;SEMA4D;HGF;INSR;IL18;OSM;PIK3CD;PDGFA;AGT;PIK3R5;FGR;MYDGF;KIT;HCLS1;PLXNB1;PIK3AP1
response to organic cyclic compound (GO:0014070)	15/60	0.00576003	0.111193	0	0	2.3511	12.1242	ABCA2;ANXA1;TP53I13;LRRK2;SLC1A1;IL18;CYP19A1;DHFR;TRPM2;STING1;KYNU;CCL3;SPP1;CYP1B1;ALPL
positive regulation of actin filament polymerization (GO:0030838)	13/49	0.00577335	0.111193	0	0	2.54629	13.1248	TENM1;ALOX15;LMOD1;PYCARD;HCK;BAIAP2L1;FCHSD2;SCIN;BIN1;CDC42EP3;SPIRE2;CDC42EP1;PTK2B
central nervous system development (GO:0007417)	48/268	0.00590652	0.112238	0	0	1.54406	7.92367	VIT;PPP1R17;ITGAM;MYRF;GSTP1;MAST1;ADAM22;PTEN;AATK;CXCR4;CAPG;VCX;NPAS1;AFF2;UGT8;SHH;ADGRG1;SCIN;ADGRA2;NNAT;SPOCK1;SOX8;JHY;NPTX1;SOX6;CHST8;SEMA6B;ARNT2;MARCKSL1;SOX11;S100B;POU3F3;VCX2;ALDH3A2;VCAN;MARCKS;PAX8;PITPNM1;SMO;COL4A1;PPT1;MAL;PLXNB2;NES;MDGA1;ADGRL2;ADGRL3;CDK5R1
branching involved in ureteric bud morphogenesis (GO:0001658)	7/19	0.00594055	0.112238	0	0	4.10893	21.0622	BMP2;SHH;SALL1;GDNF;PAX8;WT1;NPNT
pyroptosis (GO:0070269)	7/19	0.00594055	0.112238	0	0	4.10893	21.0622	GZMA;CASP4;CASP1;NLRC4;NLRP1;NAIP;GSDME
regulation of neuroinflammatory response (GO:0150077)	7/19	0.00594055	0.112238	0	0	4.10893	21.0622	DAGLA;IL18;NUPR1;MMP8;PTGS2;TNFRSF1B;MMP9
ureteric bud morphogenesis (GO:0060675)	7/19	0.00594055	0.112238	0	0	4.10893	21.0622	BMP2;SHH;SALL1;GDNF;PAX8;WT1;NPNT
dendrite arborization (GO:0140059)	4/7	0.00614658	0.112702	0	0	9.38534	47.7888	NRP1;CHRNA7;SEMA3A;PHACTR1
inhibition of cysteine-type endopeptidase activity (GO:0097340)	4/7	0.00614658	0.112702	0	0	9.38534	47.7888	BCL2L12;CARD16;CST7;NOL3
lipoxin biosynthetic process (GO:2001301)	4/7	0.00614658	0.112702	0	0	9.38534	47.7888	ALOX5;ALOX15;ALOX5AP;ALOX12
negative regulation of axon regeneration (GO:0048681)	4/7	0.00614658	0.112702	0	0	9.38534	47.7888	RTN4R;EPHA4;PTPRS;RTN4RL1
negative regulation of cardiocyte differentiation (GO:1905208)	4/7	0.00614658	0.112702	0	0	9.38534	47.7888	BMP2;HEY2;SOX6;EGFR
negative regulation of cell cycle phase transition (GO:1901988)	4/7	0.00614658	0.112702	0	0	9.38534	47.7888	PTEN;ATF5;MACROH2A1;ZFP36L1
positive regulation of synaptic plasticity (GO:0031915)	4/7	0.00614658	0.112702	0	0	9.38534	47.7888	CDC20;ADCY8;CPLX2;EPHB2
positive regulation of urine volume (GO:0035810)	4/7	0.00614658	0.112702	0	0	9.38534	47.7888	NPR1;HYAL2;NPR3;HAS2
response to amyloid-beta (GO:1904645)	12/44	0.00620095	0.113281	0	0	2.64376	13.4384	EPHA4;NGFR;VCAM1;LRP1;CHRNA7;CASP4;CACNA1A;ADRB2;FPR2;FCGR2B;MMP9;TLR4
positive regulation of protein phosphorylation (GO:0001934)	63/371	0.00634599	0.115506	0	0	1.44909	7.33229	NRP1;TENM1;CD81;FLT4;LRRK2;MYDGF;RASSF2;CCND2;IL6R;LIMCH1;HGF;AKTIP;SH2D3C;PLAUR;MMP9;TGFBR1;EREG;ADCYAP1;ERP29;HCLS1;CHI3L1;FAM20A;GAS6;CD44;RAPGEF3;CHRNA7;BRAT1;AGAP2;PDGFA;FPR2;GATA1;RASGRP1;EGFR;THBS4;CAMKK2;PAK1;DDRGK1;PLCG2;PTK2B;S1PR2;FGF23;PROM2;GDF10;NIBAN1;ANGPT4;TGFB2;SEMA4D;BDNF;INSR;OSM;ATP2B4;VEGFC;AZU1;AGT;GDF7;INHBE;MAD2L2;MARCO;BMP2;PTPRC;CLEC6A;CDK2AP1;CSPG4
negative regulation of cell motility (GO:2000146)	24/114	0.00650744	0.118013	0	0	1.88288	9.47995	EPHA4;NGFR;PTPRU;JAG1;LIMCH1;CCDC125;NOG;TACSTD2;PTEN;WAS;STC1;THY1;ARHGAP4;CLDN5;SHH;ADAM15;NAV3;DPYSL3;CYP1B1;DPEP1;EPPK1;SRGAP3;SRGAP1;ARPIN
regulation of cell adhesion (GO:0030155)	27/133	0.00678576	0.119861	0	0	1.79904	8.98249	RET;ADAMDEC1;ADAM22;CXCR4;ADGRG1;FUT7;MDK;PLXNA1;PTK2B;EPHB2;CYTH1;TGM2;EPHA4;SEMA4D;TESC;TNFRSF18;IL18;GPR4;AZU1;CXCL12;FES;RASA1;MYADM;PLXNB2;ADAM8;PLXNB1;P4HB
cardiac myofibril assembly (GO:0055003)	6/15	0.00681817	0.119861	0	0	4.69484	23.4186	FHOD3;PDGFRB;NEBL;NEB;MYLK3;TTN
negative regulation of leukocyte activation (GO:0002695)	6/15	0.00681817	0.119861	0	0	4.69484	23.4186	GRN;ZC3H12A;NR1H3;BPI;CD300LF;FCGR2B
negative regulation of leukocyte mediated cytotoxicity (GO:0001911)	6/15	0.00681817	0.119861	0	0	4.69484	23.4186	CEACAM1;PTPRC;CLEC12B;ARRB2;LGALS9;FCGR2B
regulation of microglial cell activation (GO:1903978)	6/15	0.00681817	0.119861	0	0	4.69484	23.4186	GRN;PTPRC;CCL3;CST7;MMP8;TTBK1
cardiac muscle contraction (GO:0060048)	10/34	0.00682644	0.119861	0	0	2.93648	14.6441	MYBPC3;MYLK2;RYR2;GAA;MYL3;TNNI2;SCN5A;SCN3B;TTN;MYH7
positive regulation of epidermal growth factor receptor signaling pathway (GO:0045742)	10/34	0.00682644	0.119861	0	0	2.93648	14.6441	HIP1;NCF1;PDE6G;HIP1R;PLAUR;TGFA;AREG;MMP9;AGT;EREG
positive regulation of interleukin-12 production (GO:0032735)	10/34	0.00682644	0.119861	0	0	2.93648	14.6441	MAPK11;CLEC7A;MDK;PLCG2;IL16;IRF5;LGALS9;PLCB1;TLR4;TLR2
positive regulation of pri-miRNA transcription by RNA polymerase II (GO:1902895)	10/34	0.00682644	0.119861	0	0	2.93648	14.6441	NGFR;TGFB2;SPI1;SMAD3;KLF5;WT1;ATOH8;PPARG;KLF4;APLN
regulation of epidermal growth factor receptor signaling pathway (GO:0042058)	16/67	0.00710751	0.12326	0	0	2.21294	10.9465	HIP1;SH3KBP1;PDE6G;RHBDF2;PLAUR;HIP1R;TGFA;AREG;MMP9;EGFR;AGT;WDR54;EREG;CEACAM1;MVB12A;PTPN3
vascular endothelial growth factor receptor signaling pathway (GO:0048010)	16/67	0.00710751	0.12326	0	0	2.21294	10.9465	CYFIP2;NRP1;SHC2;NCF1;NCF2;FLT4;NCF4;PXN;HSPB1;CYBB;VEGFC;CLEC14A;CYBA;VAV2;MAPK11;PTK2B
central nervous system myelination (GO:0022010)	5/11	0.00720013	0.12326	0	0	5.86719	28.9467	ABCA2;MYRF;PLP1;PTEN;B4GALT5
embryonic eye morphogenesis (GO:0048048)	5/11	0.00720013	0.12326	0	0	5.86719	28.9467	FBN2;ALDH1A3;MFAP2;FBN1;TBX2
positive regulation of leukocyte apoptotic process (GO:2000108)	5/11	0.00720013	0.12326	0	0	5.86719	28.9467	HCAR2;ANXA1;CDKN2A;PIK3CD;LGALS9
regulation of CD4-positive, alpha-beta T cell proliferation (GO:2000561)	5/11	0.00720013	0.12326	0	0	5.86719	28.9467	CD81;XCL1;LGALS9;VSIR;LGALS9B
regulation of cysteine-type endopeptidase activity involved in apoptotic signaling pathway (GO:2001267)	5/11	0.00720013	0.12326	0	0	5.86719	28.9467	PRR7;PLAUR;LGALS9;MMP9;ST18
response to lipopolysaccharide (GO:0032496)	31/159	0.00724266	0.12326	0	0	1.71116	8.43221	CD86;CXCL6;GSTP1;LY96;TNFAIP3;CXCL1;PTPN22;NOD2;PYCARD;NOCT;ZC3H12A;CASP1;PDE4B;NLRP3;CTSG;LGALS9;CCR5;SLC11A1;DEFA4;DEFA3;NR1H3;IRAK3;TNFRSF1B;SLPI;TNIP2;CARD17;CARD16;VIM;S100A9;TLR4;S100A8
enzyme linked receptor protein signaling pathway (GO:0007167)	28/140	0.00729183	0.12326	0	0	1.76583	8.68967	EPHB6;RET;PTPRU;SHC2;LTK;GUCY2D;NPR1;NPR2;FLT4;SLA;NEDD9;EGFR;PTK2B;EPHB2;PDGFRB;EPHA4;BDNF;INSR;PILRB;MERTK;FGR;HCK;FES;KIT;CD7;FGFR3;EPHA3;ANGPTL1
positive regulation of JNK cascade (GO:0046330)	17/73	0.00734086	0.12326	0	0	2.14157	10.5243	NCF1;FLT4;SEMA3A;WNT7B;CARD9;NOD2;DUSP15;MMP8;TPD52L1;RASGRP1;PYCARD;SH3RF3;RASSF2;TRAF3;PTK2B;PLCB1;FCGR2B
regulation of actin filament polymerization (GO:0030833)	17/73	0.00734086	0.12326	0	0	2.14157	10.5243	TENM1;PRKCD;ALOX15;LMOD1;HIP1R;SSH3;PYCARD;HCK;BAIAP2L1;FCHSD2;BIN1;RASA1;CDC42EP3;MYADM;CDC42EP1;HCLS1;PTK2B
regulation of actin filament-based process (GO:0032970)	17/73	0.00734086	0.12326	0	0	2.14157	10.5243	PDGFRB;LRP1;PRKCD;ARHGEF19;HIP1R;PDGFA;CORO1A;CORO2B;CNN2;BST1;PAK1;PEAK3;SH3BP1;MLST8;RAC3;ARHGEF5;EPHA3
regulation of apoptotic process (GO:0042981)	115/742	0.00734254	0.12326	0	0	1.30319	6.40397	FCMR;SCX;MPO;PYCARD;PREX1;LGALS1;RASSF2;CCND2;CLEC5A;RPS6KA1;CYP1B1;PROK2;TNFRSF8;CAPN3;SOX8;PIM2;TGM2;HGF;RPS6;OLFM4;POU3F3;SFRP4;BIN1;DPEP1;NUPR1;ATF5;NAIP;GATA1;NDRG1;ABR;SCIN;DDRGK1;ATG7;NGFR;WNT10B;CBX4;FZD9;TNFRSF10C;HMGA2;AZU1;TNFRSF10D;BMP2;TP53I3;BCL6;GDNF;IL7;BCL3;PPT1;BCL2;ANP32B;TP73;PRR7;HIP1;FLT4;RASGRF2;HSPB1;MYDGF;SHH;GRM4;SIX4;ADAMTSL4;MCF2L;CASP1;CD38;CTSH;CTSD;BOK;ANXA1;ARHGEF1…
lipid transport (GO:0006869)	23/109	0.00740278	0.123853	0	0	1.88802	9.26245	ABCA2;SLC27A1;ABCA5;CHKA;OSBPL5;ACSL1;SPNS2;NME4;SLC51A;ABCA12;ABCA13;PITPNC1;UGCG;CLN3;CEACAM1;FABP3;RXRA;GM2A;PITPNM1;FABP5;NPC2;TNFAIP8L3;PLTP
glycosaminoglycan catabolic process (GO:0006027)	14/56	0.00750322	0.125112	0	0	2.35056	11.4999	HPSE2;HEXB;FUCA1;HEXA;SGSH;GALNS;VCAN;HYAL2;HYAL3;SDC1;CSPG4;GUSB;GPC6;CD44
negative regulation of programmed cell death (GO:0043069)	64/381	0.0076088	0.126449	0	0	1.43014	6.97685	FCMR;FLT4;SCX;HSPB1;MPO;MYDGF;SHH;CCND2;SIX4;RPS6KA1;CLEC5A;PROK2;CD38;CTSH;CAPN3;SOX8;PIM2;ANXA1;HGF;PLAUR;RPS3A;MMP9;POU3F3;HCK;RNF144B;ARHGAP10;CEACAM5;RASA1;DPEP1;BIRC5;NUPR1;ATF5;GAS6;NAIP;CD44;LTK;PRKAA2;BCL2A1;GSTP1;NOL3;GATA1;EGFR;CLN3;DDRGK1;PTK2B;NGFR;ANGPT4;TIGAR;CBX4;SEMA4D;MGMT;HMGA2;AZU1;TNFRSF10D;CAPN13;GDNF;WT1;IL7;BCL3;PPT1;BCL2;GHRL;EVI2B;TPT1
epithelium development (GO:0060429)	25/122	0.00793154	0.131373	0	0	1.8198	8.80221	TRIM71;DLX3;IHH;LGALS3;SHH;UPK1B;SALL1;DMBT1;SOX18;DVL1;SOX8;CD34;WNT7B;RIPK4;SOX11;TBX2;SULT1B1;BMP2;BDH2;SMO;PAX8;WT1;CDHR2;PPARG;CES1
fatty acid transport (GO:0015908)	7/20	0.00817113	0.13356	0	0	3.79264	18.2318	SLC27A1;FABP3;FABP4;FABP5;ACSL1;PPARG;CPT1B
oligodendrocyte differentiation (GO:0048709)	7/20	0.00817113	0.13356	0	0	3.79264	18.2318	PRDM8;SHH;MYRF;NSUN5;SOX8;SOX6;ZNF488
regulation of acute inflammatory response (GO:0002673)	7/20	0.00817113	0.13356	0	0	3.79264	18.2318	F12;GSTP1;OSM;NLRP3;ADAM8;FFAR2;PTGES
toll-like receptor 4 signaling pathway (GO:0034142)	7/20	0.00817113	0.13356	0	0	3.79264	18.2318	ITGAM;TRIL;ITGB2;LY96;LGALS9;PIK3AP1;TLR4
regulation of protein phosphorylation (GO:0001932)	47/266	0.00822447	0.133992	0	0	1.51826	7.28864	CEBPB;CHRNA7;FLT4;LRRK2;BRAT1;ITGB2;PTEN;PDGFA;HSPB1;FPR2;RASGRP1;EGFR;CAMKK2;TTN;MYDGF;CDH5;PAK1;CCND2;BMPER;ZC3H12A;ROPN1L;EPHB2;FGF23;PROM2;NIBAN1;CADM4;SEMA4D;LIMCH1;INSR;HGF;AKTIP;PLAUR;VEGFC;PPP2R5A;PTPN13;MMP9;FGR;BST1;MARCO;OCLN;BMP2;ERP29;MYADM;PLXNB2;CDK2AP1;FAM20A;GAS6
gonad development (GO:0008406)	13/51	0.00826472	0.134207	0	0	2.41199	11.5673	TGFB2;UTF1;CYP19A1;GATA1;AR;KITLG;SALL1;SIX4;BASP1;WT1;KIT;SOX8;COL9A3
cellular response to amyloid-beta (GO:1904646)	10/35	0.00851143	0.136872	0	0	2.81886	13.4357	EPHA4;NGFR;VCAM1;LRP1;CASP4;CACNA1A;ADRB2;FPR2;FCGR2B;TLR4
positive regulation of immunoglobulin production (GO:0002639)	10/35	0.00851143	0.136872	0	0	2.81886	13.4357	CD86;SASH3;MAD2L2;GPI;PTPRC;HMCES;CLCF1;XCL1;EPHB2;TNFRSF4
respiratory system development (GO:0060541)	10/35	0.00851143	0.136872	0	0	2.81886	13.4357	CEBPA;SHH;SPEF2;BASP1;ITGA3;WT1;WNT7B;CHI3L1;DISP1;CCDC40
positive regulation of cell adhesion (GO:0045785)	18/80	0.0085688	0.13735	0	0	2.04822	9.74878	RET;VIT;EPHA4;TGFB2;MEGF10;TNFRSF18;ALOX15;AZU1;NPNT;FSTL3;ADGRG1;FUT7;CXCL12;MDK;RAC3;ADAM8;P4HB;TGM2
cellular polysaccharide biosynthetic process (GO:0033692)	8/25	0.00873106	0.138473	0	0	3.31515	15.7167	CSGALNACT1;B3GALNT1;B3GNT8;B3GNT7;NDST3;CSGALNACT2;B3GNT3;HAS2
artery morphogenesis (GO:0048844)	9/30	0.00877825	0.138473	0	0	3.01968	14.2997	PDGFRB;NRP1;TGFB2;JAG1;LRP1;HEY2;NOG;TGFBR1;TBX2
heterotypic cell-cell adhesion (GO:0034113)	9/30	0.00877825	0.138473	0	0	3.01968	14.2997	DSP;VCAM1;ITGB2;NINJ1;ITGAX;CTNNA3;ITGB7;PARVA;CD1D
positive regulation of lipid kinase activity (GO:0090218)	9/30	0.00877825	0.138473	0	0	3.01968	14.2997	PDGFRB;FGR;CD81;KIT;PTK2B;TNFAIP8L3;NOD2;DGKZ;FGFR3
regulation of cation transmembrane transport (GO:1904062)	9/30	0.00877825	0.138473	0	0	3.01968	14.2997	DPP10;KCNE1;KCNIP3;KCNIP4;ATP2B4;SCN5A;KCNAB2;KCNAB3;SNTA1
renal system development (GO:0072001)	14/57	0.00883237	0.138886	0	0	2.29576	10.8574	FOXC1;TGFB2;LRP4;PCSK5;TGFBR1;AGT;SULF2;SALL1;PAX8;WT1;HYAL2;AGTR1;HAS2;REN
positive regulation of gene expression (GO:0010628)	78/482	0.0089746	0.140343	0	0	1.36861	6.45074	MYLK2;SCX;PIK3CD;PTPN22;VSIR;ACTG1;CDH5;ZC3H12A;HEY2;ITGAX;CTSH;LGALS9;EPHB2;CD34;NSUN5;NFAM1;TESC;SLC11A1;AVPR2;NOG;SOX11;ANK2;MMP8;POU3F3;TGFBR1;EREG;LGALS9B;FGR;AR;CLDN5;SFRP4;TMIGD2;SMO;NOS1AP;POLR1C;ERP29;GAS6;TLR4;TLR2;PTGER4;RAMP2;RPL11;LRP3;PLD1;MACROH2A1;AGPAT2;EGFR;TTBK1;TTN;IFI16;CLEC7A;DDRGK1;CAMK2N1;PLCG2;CCL3;FGF23;NIBAN1;SMAD1;SMAD3;CARD9;RAB27A;HMGA2;AZU1;KLF4;LARP6;AGT;TNRC6C;CCD…
positive regulation of macromolecule metabolic process (GO:0010604)	64/384	0.00902102	0.140343	0	0	1.41648	6.66907	MYLK2;SCX;PIK3CD;PTPN22;ARRB2;VSIR;ACTG1;CDH5;ZC3H12A;HEY2;ITGAX;CTSH;LGALS9;EPHB2;CD34;ANXA2;SLC11A1;TESC;NOG;AVPR2;ANK2;SOX11;MMP8;POU3F3;TGFBR1;LGALS9B;AR;CLDN5;SFRP4;SMO;NOS1AP;ERP29;GAS6;TLR4;TLR2;RAMP2;CHRNA7;GBA;RPL11;LRP3;TTBK1;TTN;CAMK2N1;CLEC7A;DDRGK1;PLCG2;CCL3;RAB29;FGF23;SMAD1;SMAD3;INSR;RAB27A;HMGA2;AZU1;KLF4;KLF2;TNRC6C;MAPK11;OCLN;BMP2;AGO4;WT1;PIP
negative regulation of macromolecule metabolic process (GO:0010605)	36/194	0.00903368	0.140343	0	0	1.61034	7.57956	LRPAP1;SPI1;ANKRD13D;PRKAA2;PLA2G3;PTPN22;LRP3;TTBK1;DDRGK1;NOCT;ZC3H12A;HEY2;ATOH8;CCL3;LGALS9;CD34;CCR1;TGFB2;TRAT1;SFMBT2;ATP2B4;SOX11;CNPY2;MMP8;KLF4;WDR54;APLN;TNRC6C;CLDN5;OCLN;BMP2;SMO;AGO4;ERP29;MYADM;RIN3
positive regulation of cell projection organization (GO:0031346)	24/117	0.00903797	0.140343	0	0	1.82183	8.57411	CHODL;RET;CAMK2B;NGFR;LTK;TENM3;BDNF;METRN;PLA2G3;SNX3;RIT2;FES;PTK7;MDK;DPYSL3;DVL1;PLXNA1;PLXNB2;PTK2B;PLXNB1;TOX;S100A9;EPHA3;PROM2
positive regulation of protein modification process (GO:0031401)	39/214	0.00917325	0.142	0	0	1.57545	7.39117	NNMT;CHRNA7;FLT4;LRRK2;BRAT1;GBA;FPR2;RASGRP1;EGFR;CAMKK2;MYDGF;CDH5;PAK1;CCND2;ATG7;FGF23;PROM2;PPP1R16B;NIBAN1;SEMA4D;LIMCH1;INSR;HGF;AKTIP;PRKCD;PLAUR;VEGFC;PPP2R5A;MMP9;MARCO;BMP2;NOS1AP;ERP29;CDK2AP1;FAM20A;GAS6;RAMP1;RAPGEF3;TRABD2B
positive regulation of lymphocyte proliferation (GO:0050671)	17/75	0.00969116	0.147652	0	0	2.06748	9.58596	CD86;SASH3;ANXA1;VCAM1;CD81;IL18;NFATC2;CD1D;CCDC88B;BST1;PTPRC;IL7;CLCF1;BCL2;CD38;EPHB2;TNFRSF4
negative regulation of angiogenesis (GO:0016525)	19/87	0.00976591	0.147652	0	0	1.97137	9.12518	SLC12A2;ANGPT4;FOXC1;TGFB2;NPR1;SERPINF1;ATP2B4;PTPRM;THBS2;KLF4;THBS4;KLF2;CLDN5;COL4A2;ALOX5;STAB1;ADGRB1;PPARG;GHRL
activation of cysteine-type endopeptidase activity involved in apoptotic process (GO:0006919)	18/81	0.00976662	0.147652	0	0	2.0156	9.32977	NGFR;HIP1;SMAD3;TNFSF15;HIP1R;NOD1;NLRC4;PYCARD;NLRP12;CASP5;CASP4;CASP1;PPARG;NLRP1;ANP32B;S100A9;S100A8;BOK
dendritic cell chemotaxis (GO:0002407)	6/16	0.00977482	0.147652	0	0	4.22511	19.5536	CCR1;TRPM2;CXCR1;CXCR2;CXCR4;CCR5
neutrophil activation (GO:0042119)	6/16	0.00977482	0.147652	0	0	4.22511	19.5536	CXCL6;PREX1;PRKCD;CXCR2;PRG3;LILRA2
oligodendrocyte development (GO:0014003)	6/16	0.00977482	0.147652	0	0	4.22511	19.5536	PRDM8;MYRF;NSUN5;PLP1;ZNF488;B4GALT5
positive regulation of alpha-beta T cell proliferation (GO:0046641)	6/16	0.00977482	0.147652	0	0	4.22511	19.5536	CD81;IL18;XCL1;PTPN22;LGALS9;RASAL3
glycolipid metabolic process (GO:0006664)	13/52	0.00979233	0.147652	0	0	2.35001	10.8715	ABCA2;B3GALNT1;CERK;HEXB;FUCA1;HEXA;GBA;SMPD2;UGCG;UGT8;SCCPDH;GM2A;ST6GALNAC3
heart contraction (GO:0060047)	11/41	0.00980581	0.147652	0	0	2.58426	11.9516	MYBPC3;MYLK2;RYR2;GAA;MYL3;TNNI2;SCN5A;SCN3B;TTN;TRDN;MYH7
